# Supplementary material for: Diverse sediment microbiota shape methane emission temperature sensitivity in Arctic lakes
Source: Nat Commun. 2021 Oct 5;12:5815. doi: 10.1038/s41467-021-25983-9 (PMC8492752; doi:10.1038/s41467-021-25983-9)
Supplement: Supplementary file 2 — Dataset 1 [file 41467_2021_25983_MOESM2_ESM.xlsx]

## Sheet: S1
Supplementary Table 1: Sediment Core Sample Information
Sample ID*	Sample ID in OTU table	Collection Date	Lake	Core	GPS Coordinates	Depth (cm)	Replicate IDs (16S data)	Metagenomic Sample
IHM4	IHD4	Jul. 18, 2012	Inre Harrsjön	Middle	68.358418, 19.045650	4	single successful sample	Yes
IHM36	IHD36	Jul. 18, 2012	Inre Harrsjön	Middle	68.358418, 19.045650	36	single successful sample	No
IHE4	IHS4avg	Jul. 10, 2012	Inre Harrsjön	Edge	68.357880, 19.048525	4	IHS4rep1, IHS4rep2	No
IHE10	IHS10avg	Jul. 10, 2012	Inre Harrsjön	Edge	68.357880, 19.048525	10	IHS10rep1, IHS10rep2	No
IHE16	IHS16avg	Jul. 10, 2012	Inre Harrsjön	Edge	68.357880, 19.048525	16	IHS16rep1, IHS16rep2	No
IHE22	IHS22avg	Jul. 10, 2012	Inre Harrsjön	Edge	68.357880, 19.048525	22	IHS22rep1, IHS22rep2	No
IHE28	IHS28rep2	Jul. 10, 2012	Inre Harrsjön	Edge	68.357880, 19.048525	28	single successful sample	Yes
IHE34	IHS34avg	Jul. 10, 2012	Inre Harrsjön	Edge	68.357880, 19.048525	34	IHS34rep1, IHS34rep2	No
MHM4	MHD4avg	Jul. 18, 2012	Mellersta Harrsjön	Middle	68.358291, 19.042132	4	MHD4rep1, MHD4rep2	No
MHM10	MHD10rep2	Jul. 18, 2012	Mellersta Harrsjön	Middle	68.358291, 19.042132	10	single successful sample	No
MHM16	MHD16avg	Jul. 18, 2012	Mellersta Harrsjön	Middle	68.358291, 19.042132	16	MHD16rep1, MHD16rep2	No
MHM22	MHD22avg	Jul. 18, 2012	Mellersta Harrsjön	Middle	68.358291, 19.042132	22	MHD22rep1, MHD22rep2	No
MHM28	MHD28avg	Jul. 18, 2012	Mellersta Harrsjön	Middle	68.358291, 19.042132	28	MHD28rep1, MHD28rep2	No
MHM34	MHD34avg	Jul. 18, 2012	Mellersta Harrsjön	Middle	68.358291, 19.042132	34	MHD34rep1, MHD34rep2	No
MHM40	MHD40avg	Jul. 18, 2012	Mellersta Harrsjön	Middle	68.358291, 19.042132	40	MHD40rep1, MHD40rep2	No
MHE4	MHS4avg	Jul. 10, 2012	Mellersta Harrsjön	Edge	68.357832, 19.042046	4	MHS4rep1, MHS4rep2	No
MHE10	MHS10avg	Jul. 10, 2012	Mellersta Harrsjön	Edge	68.357832, 19.042046	10	MHS10rep1, MHS10rep2	No
MHE16	MHS16rep2	Jul. 10, 2012	Mellersta Harrsjön	Edge	68.357832, 19.042046	16	single successful sample	Yes
MHE22	MHS22rep2	Jul. 10, 2012	Mellersta Harrsjön	Edge	68.357832, 19.042046	22	single successful sample	No
MHE28	MHS28avg	Jul. 10, 2012	Mellersta Harrsjön	Edge	68.357832, 19.042046	28	MHS28rep1, MHS28rep2	No
MHE34	MHS34avg	Jul. 10, 2012	Mellersta Harrsjön	Edge	68.357832, 19.042046	34	MHS34rep1, MHS34rep2	No
*ID abbreviation derived from lake, core, and depth

## Sheet: S2
Supplementary Table 2: Lake surface ebullitive CH4 flux measurements according to lake zone and surface sediment temperature
Lake	Zone	Bubble CH4 flux (mg/m2/d)	Sediment temp (°C)
Mellersta Harrsjön	Edge	0	4.1987
Mellersta Harrsjön	Edge	0	4.1987
Mellersta Harrsjön	Edge	0	4.1987
Mellersta Harrsjön	Edge	0	4.1987
Mellersta Harrsjön	Edge	0	4.1987
Mellersta Harrsjön	Edge	0	4.1987
Mellersta Harrsjön	Edge	0	4.3519
Mellersta Harrsjön	Edge	0	4.3519
Mellersta Harrsjön	Edge	0	4.3519
Mellersta Harrsjön	Edge	0	4.3519
Mellersta Harrsjön	Edge	0	4.3519
Mellersta Harrsjön	Edge	1.89	4.3519
Mellersta Harrsjön	Edge	0	4.8092
Mellersta Harrsjön	Edge	0	4.8092
Mellersta Harrsjön	Edge	0	4.8092
Mellersta Harrsjön	Edge	0	4.8092
Mellersta Harrsjön	Edge	0	4.8092
Mellersta Harrsjön	Edge	5.3	4.8092
Mellersta Harrsjön	Edge	0	5.5789
Mellersta Harrsjön	Edge	0	5.5789
Mellersta Harrsjön	Edge	0	5.5789
Mellersta Harrsjön	Edge	0	5.5789
Mellersta Harrsjön	Edge	0	5.5789
Mellersta Harrsjön	Edge	37.74	5.5789
Mellersta Harrsjön	Edge	0	5.6076
Mellersta Harrsjön	Edge	0	5.6076
Mellersta Harrsjön	Edge	0	5.6076
Mellersta Harrsjön	Edge	0	5.6076
Mellersta Harrsjön	Edge	0	5.6076
Mellersta Harrsjön	Edge	15.84	5.6076
Mellersta Harrsjön	Edge	0	5.8255
Mellersta Harrsjön	Edge	0	5.8255
Mellersta Harrsjön	Edge	0	5.8255
Mellersta Harrsjön	Edge	0	5.8255
Mellersta Harrsjön	Edge	0	5.8255
Mellersta Harrsjön	Edge	0	5.8255
Mellersta Harrsjön	Edge	0	6.1158
Mellersta Harrsjön	Edge	0	6.1158
Mellersta Harrsjön	Edge	0	6.1158
Mellersta Harrsjön	Edge	0	6.1158
Mellersta Harrsjön	Edge	0	6.1158
Mellersta Harrsjön	Edge	6.09	6.1158
Mellersta Harrsjön	Edge	0	6.3018
Mellersta Harrsjön	Edge	0	6.3018
Mellersta Harrsjön	Edge	2.35	6.3018
Mellersta Harrsjön	Edge	17.17	6.3018
Mellersta Harrsjön	Edge	29.66	6.3018
Mellersta Harrsjön	Edge	36.43	6.3018
Mellersta Harrsjön	Edge	0	6.5884
Mellersta Harrsjön	Edge	0	6.5884
Mellersta Harrsjön	Edge	0	6.5884
Mellersta Harrsjön	Edge	0	6.5884
Mellersta Harrsjön	Edge	0	6.5884
Mellersta Harrsjön	Edge	0	6.5884
Mellersta Harrsjön	Edge	0	7
Mellersta Harrsjön	Edge	0	7
Mellersta Harrsjön	Edge	1.42	7
Mellersta Harrsjön	Edge	1.64	7
Mellersta Harrsjön	Edge	1.95	7
Mellersta Harrsjön	Edge	2.29	7
Mellersta Harrsjön	Edge	0	7.0265
Mellersta Harrsjön	Edge	0	7.0265
Mellersta Harrsjön	Edge	0	7.0265
Mellersta Harrsjön	Edge	0	7.0265
Mellersta Harrsjön	Edge	0	7.0265
Mellersta Harrsjön	Edge	0	7.0265
Mellersta Harrsjön	Edge	0	7.2058
Mellersta Harrsjön	Edge	0	7.2058
Mellersta Harrsjön	Edge	0	7.2058
Mellersta Harrsjön	Edge	0	7.2058
Mellersta Harrsjön	Edge	0	7.2058
Mellersta Harrsjön	Edge	0	7.2058
Mellersta Harrsjön	Edge	0	7.3148
Mellersta Harrsjön	Edge	0	7.3148
Mellersta Harrsjön	Edge	0	7.3148
Mellersta Harrsjön	Edge	0	7.3148
Mellersta Harrsjön	Edge	1.01	7.3148
Mellersta Harrsjön	Edge	0	7.3173
Mellersta Harrsjön	Edge	0.07	7.3173
Mellersta Harrsjön	Edge	4.98	7.3173
Mellersta Harrsjön	Edge	6.16	7.3173
Mellersta Harrsjön	Edge	22.14	7.3173
Mellersta Harrsjön	Edge	23.94	7.3173
Mellersta Harrsjön	Edge	0	7.318
Mellersta Harrsjön	Edge	0	7.318
Mellersta Harrsjön	Edge	0	7.318
Mellersta Harrsjön	Edge	0	7.318
Mellersta Harrsjön	Edge	0.55	7.318
Mellersta Harrsjön	Edge	6.15	7.318
Mellersta Harrsjön	Edge	0	7.4213
Mellersta Harrsjön	Edge	0	7.4213
Mellersta Harrsjön	Edge	0	7.4213
Mellersta Harrsjön	Edge	0.01	7.4213
Mellersta Harrsjön	Edge	0.01	7.4213
Mellersta Harrsjön	Edge	0.09	7.4213
Mellersta Harrsjön	Edge	0.6	7.4604
Mellersta Harrsjön	Edge	0	7.5451
Mellersta Harrsjön	Edge	0	7.5451
Mellersta Harrsjön	Edge	0.4	7.5451
Mellersta Harrsjön	Edge	3.24	7.5451
Mellersta Harrsjön	Edge	6.77	7.5451
Mellersta Harrsjön	Edge	7.17	7.5451
Mellersta Harrsjön	Edge	0	7.7318
Mellersta Harrsjön	Edge	0.15	7.7318
Mellersta Harrsjön	Edge	0.73	7.7318
Mellersta Harrsjön	Edge	1.48	7.7318
Mellersta Harrsjön	Edge	1.94	7.7318
Mellersta Harrsjön	Edge	9.53	7.7318
Mellersta Harrsjön	Edge	0	7.7357
Mellersta Harrsjön	Edge	0	7.7357
Mellersta Harrsjön	Edge	0	7.7357
Mellersta Harrsjön	Edge	0	7.7357
Mellersta Harrsjön	Edge	0	7.7357
Mellersta Harrsjön	Edge	1.1	7.7357
Mellersta Harrsjön	Edge	0	7.7595
Mellersta Harrsjön	Edge	0	7.7595
Mellersta Harrsjön	Edge	0	7.7595
Mellersta Harrsjön	Edge	0	7.7595
Mellersta Harrsjön	Edge	0	7.7595
Mellersta Harrsjön	Edge	0	7.7595
Mellersta Harrsjön	Edge	0	7.7827
Mellersta Harrsjön	Edge	0	7.7827
Mellersta Harrsjön	Edge	0	7.7827
Mellersta Harrsjön	Edge	0.02	7.7827
Mellersta Harrsjön	Edge	1.64	7.7827
Mellersta Harrsjön	Edge	4.05	7.7827
Mellersta Harrsjön	Edge	0	7.8134
Mellersta Harrsjön	Edge	0	7.8134
Mellersta Harrsjön	Edge	0.07	7.8134
Mellersta Harrsjön	Edge	0.15	7.8134
Mellersta Harrsjön	Edge	0.27	7.8134
Mellersta Harrsjön	Edge	0.29	7.8134
Mellersta Harrsjön	Edge	0	7.8544
Mellersta Harrsjön	Edge	9.46	7.8544
Mellersta Harrsjön	Edge	18.94	7.8544
Mellersta Harrsjön	Edge	24.74	7.8544
Mellersta Harrsjön	Edge	34.76	7.8544
Mellersta Harrsjön	Edge	44.54	7.8544
Mellersta Harrsjön	Edge	0.32	7.8829
Mellersta Harrsjön	Edge	2.6	7.8829
Mellersta Harrsjön	Edge	4.94	7.8829
Mellersta Harrsjön	Edge	5.13	7.8829
Mellersta Harrsjön	Edge	8.14	7.8829
Mellersta Harrsjön	Edge	14.88	7.8829
Mellersta Harrsjön	Edge	0	7.9769
Mellersta Harrsjön	Edge	0	7.9769
Mellersta Harrsjön	Edge	0	7.9769
Mellersta Harrsjön	Edge	0	7.9769
Mellersta Harrsjön	Edge	0.15	7.9769
Mellersta Harrsjön	Edge	0.83	7.9769
Mellersta Harrsjön	Edge	0	8.0095
Mellersta Harrsjön	Edge	0	8.0095
Mellersta Harrsjön	Edge	0	8.0095
Mellersta Harrsjön	Edge	2.42	8.0095
Mellersta Harrsjön	Edge	9.77	8.0095
Mellersta Harrsjön	Edge	29.08	8.0095
Mellersta Harrsjön	Edge	0	8.0849
Mellersta Harrsjön	Edge	0	8.0849
Mellersta Harrsjön	Edge	0	8.0849
Mellersta Harrsjön	Edge	0	8.0849
Mellersta Harrsjön	Edge	0	8.0849
Mellersta Harrsjön	Edge	0	8.0849
Mellersta Harrsjön	Edge	0	8.1336
Mellersta Harrsjön	Edge	0	8.1336
Mellersta Harrsjön	Edge	0.23	8.1336
Mellersta Harrsjön	Edge	5.04	8.1336
Mellersta Harrsjön	Edge	6.02	8.1336
Mellersta Harrsjön	Edge	6.58	8.1336
Mellersta Harrsjön	Edge	0	8.1396
Mellersta Harrsjön	Edge	0	8.1396
Mellersta Harrsjön	Edge	0	8.1396
Mellersta Harrsjön	Edge	0	8.1396
Mellersta Harrsjön	Edge	0	8.1396
Mellersta Harrsjön	Edge	0	8.1396
Mellersta Harrsjön	Edge	0	8.1563
Mellersta Harrsjön	Edge	1.72	8.1563
Mellersta Harrsjön	Edge	2.42	8.1563
Mellersta Harrsjön	Edge	2.82	8.1563
Mellersta Harrsjön	Edge	9.82	8.1563
Mellersta Harrsjön	Edge	13.7	8.1563
Mellersta Harrsjön	Edge	0	8.1879
Mellersta Harrsjön	Edge	0	8.1879
Mellersta Harrsjön	Edge	0	8.1879
Mellersta Harrsjön	Edge	0	8.1879
Mellersta Harrsjön	Edge	0	8.1879
Mellersta Harrsjön	Edge	7.71	8.1879
Mellersta Harrsjön	Edge	0	8.2
Mellersta Harrsjön	Edge	0	8.2
Mellersta Harrsjön	Edge	0	8.2
Mellersta Harrsjön	Edge	0	8.2
Mellersta Harrsjön	Edge	0	8.2
Mellersta Harrsjön	Edge	0	8.2
Mellersta Harrsjön	Edge	1.09	8.2827
Mellersta Harrsjön	Edge	1.37	8.2827
Mellersta Harrsjön	Edge	3.63	8.2827
Mellersta Harrsjön	Edge	9.55	8.2827
Mellersta Harrsjön	Edge	15.97	8.2827
Mellersta Harrsjön	Edge	82.81	8.2827
Mellersta Harrsjön	Edge	0	8.2828
Mellersta Harrsjön	Edge	0	8.2828
Mellersta Harrsjön	Edge	0.05	8.2828
Mellersta Harrsjön	Edge	0.21	8.2828
Mellersta Harrsjön	Edge	0.32	8.2828
Mellersta Harrsjön	Edge	4.42	8.2828
Mellersta Harrsjön	Edge	0	8.3118
Mellersta Harrsjön	Edge	2.52	8.3118
Mellersta Harrsjön	Edge	2.9	8.3118
Mellersta Harrsjön	Edge	5.69	8.3118
Mellersta Harrsjön	Edge	7.87	8.3118
Mellersta Harrsjön	Edge	11.69	8.3118
Mellersta Harrsjön	Edge	0	8.3889
Mellersta Harrsjön	Edge	0	8.3889
Mellersta Harrsjön	Edge	0	8.3889
Mellersta Harrsjön	Edge	5.39	8.3889
Mellersta Harrsjön	Edge	12.02	8.3889
Mellersta Harrsjön	Edge	81.98	8.3889
Mellersta Harrsjön	Edge	0	8.397
Mellersta Harrsjön	Edge	0	8.397
Mellersta Harrsjön	Edge	0	8.397
Mellersta Harrsjön	Edge	0	8.397
Mellersta Harrsjön	Edge	0.77	8.397
Mellersta Harrsjön	Edge	13.6	8.397
Mellersta Harrsjön	Edge	0	8.4889
Mellersta Harrsjön	Edge	0	8.4889
Mellersta Harrsjön	Edge	0.43	8.4889
Mellersta Harrsjön	Edge	0.68	8.4889
Mellersta Harrsjön	Edge	1.21	8.4889
Mellersta Harrsjön	Edge	16.41	8.4889
Mellersta Harrsjön	Edge	2.36	8.5709
Mellersta Harrsjön	Edge	2.87	8.5709
Mellersta Harrsjön	Edge	11.02	8.5709
Mellersta Harrsjön	Edge	12.08	8.5709
Mellersta Harrsjön	Edge	24.85	8.5709
Mellersta Harrsjön	Edge	38.22	8.5709
Mellersta Harrsjön	Edge	0	8.6663
Mellersta Harrsjön	Edge	0	8.6663
Mellersta Harrsjön	Edge	1.5	8.6663
Mellersta Harrsjön	Edge	1.56	8.6663
Mellersta Harrsjön	Edge	1.91	8.6663
Mellersta Harrsjön	Edge	14.41	8.6663
Mellersta Harrsjön	Edge	0	8.7318
Mellersta Harrsjön	Edge	0	8.7318
Mellersta Harrsjön	Edge	1.32	8.7318
Mellersta Harrsjön	Edge	1.47	8.7318
Mellersta Harrsjön	Edge	3.29	8.7318
Mellersta Harrsjön	Edge	45.36	8.7318
Mellersta Harrsjön	Edge	0	8.7807
Mellersta Harrsjön	Edge	0	8.7807
Mellersta Harrsjön	Edge	0	8.7807
Mellersta Harrsjön	Edge	0	8.7807
Mellersta Harrsjön	Edge	0	8.7807
Mellersta Harrsjön	Edge	0.91	8.7807
Mellersta Harrsjön	Edge	0	8.7831
Mellersta Harrsjön	Edge	0	8.7831
Mellersta Harrsjön	Edge	0	8.7831
Mellersta Harrsjön	Edge	0.53	8.7831
Mellersta Harrsjön	Edge	8.46	8.7831
Mellersta Harrsjön	Edge	73.62	8.7831
Mellersta Harrsjön	Edge	0	8.7846
Mellersta Harrsjön	Edge	0.05	8.7846
Mellersta Harrsjön	Edge	0.09	8.7846
Mellersta Harrsjön	Edge	0.22	8.7846
Mellersta Harrsjön	Edge	1.55	8.7846
Mellersta Harrsjön	Edge	0	8.9392
Mellersta Harrsjön	Edge	0	8.9392
Mellersta Harrsjön	Edge	0	8.9392
Mellersta Harrsjön	Edge	1.53	8.9392
Mellersta Harrsjön	Edge	2.92	8.9392
Mellersta Harrsjön	Edge	3.2	8.9392
Mellersta Harrsjön	Edge	0	9.0284
Mellersta Harrsjön	Edge	0	9.0284
Mellersta Harrsjön	Edge	0	9.0284
Mellersta Harrsjön	Edge	0	9.0284
Mellersta Harrsjön	Edge	0.72	9.0284
Mellersta Harrsjön	Edge	2.57	9.0284
Mellersta Harrsjön	Edge	0.57	9.0911
Mellersta Harrsjön	Edge	1.63	9.0911
Mellersta Harrsjön	Edge	3.09	9.0911
Mellersta Harrsjön	Edge	44.25	9.0911
Mellersta Harrsjön	Edge	73.96	9.0911
Mellersta Harrsjön	Edge	170.93	9.0911
Mellersta Harrsjön	Edge	0	9.1118
Mellersta Harrsjön	Edge	0	9.1118
Mellersta Harrsjön	Edge	0	9.1118
Mellersta Harrsjön	Edge	0	9.1118
Mellersta Harrsjön	Edge	0.19	9.1118
Mellersta Harrsjön	Edge	0.87	9.1118
Mellersta Harrsjön	Edge	1.71	9.1784
Mellersta Harrsjön	Edge	28.02	9.1784
Mellersta Harrsjön	Edge	35.14	9.1784
Mellersta Harrsjön	Edge	38.4	9.1784
Mellersta Harrsjön	Edge	41.69	9.1784
Mellersta Harrsjön	Edge	78.69	9.1784
Mellersta Harrsjön	Edge	0.17	9.2361
Mellersta Harrsjön	Edge	0.27	9.2361
Mellersta Harrsjön	Edge	0.36	9.2361
Mellersta Harrsjön	Edge	0.36	9.2361
Mellersta Harrsjön	Edge	0.51	9.2361
Mellersta Harrsjön	Edge	1.18	9.2361
Mellersta Harrsjön	Edge	0	9.4102
Mellersta Harrsjön	Edge	0	9.4102
Mellersta Harrsjön	Edge	0.38	9.4102
Mellersta Harrsjön	Edge	0.95	9.4102
Mellersta Harrsjön	Edge	1.62	9.4102
Mellersta Harrsjön	Edge	2.19	9.4102
Mellersta Harrsjön	Edge	0	9.4246
Mellersta Harrsjön	Edge	1.53	9.4246
Mellersta Harrsjön	Edge	2.19	9.4246
Mellersta Harrsjön	Edge	9.5	9.4246
Mellersta Harrsjön	Edge	15.99	9.4246
Mellersta Harrsjön	Edge	0.83	9.4482
Mellersta Harrsjön	Edge	8.3	9.4482
Mellersta Harrsjön	Edge	12.96	9.4482
Mellersta Harrsjön	Edge	15.35	9.4482
Mellersta Harrsjön	Edge	15.79	9.4482
Mellersta Harrsjön	Edge	39.99	9.4482
Mellersta Harrsjön	Edge	0	9.4688
Mellersta Harrsjön	Edge	0	9.4688
Mellersta Harrsjön	Edge	0	9.4688
Mellersta Harrsjön	Edge	0	9.4688
Mellersta Harrsjön	Edge	0.32	9.4688
Mellersta Harrsjön	Edge	1.46	9.4688
Mellersta Harrsjön	Edge	0	9.6511
Mellersta Harrsjön	Edge	0.58	9.6511
Mellersta Harrsjön	Edge	1.68	9.6511
Mellersta Harrsjön	Edge	5.02	9.6511
Mellersta Harrsjön	Edge	8.85	9.6511
Mellersta Harrsjön	Edge	9.7	9.6511
Mellersta Harrsjön	Edge	1.21	9.7215
Mellersta Harrsjön	Edge	1.37	9.7215
Mellersta Harrsjön	Edge	1.39	9.7215
Mellersta Harrsjön	Edge	2.08	9.7215
Mellersta Harrsjön	Edge	7.8	9.7215
Mellersta Harrsjön	Edge	14.02	9.7215
Mellersta Harrsjön	Edge	0	9.7392
Mellersta Harrsjön	Edge	0.69	9.7392
Mellersta Harrsjön	Edge	1.77	9.7392
Mellersta Harrsjön	Edge	6.1	9.7392
Mellersta Harrsjön	Edge	6.58	9.7392
Mellersta Harrsjön	Edge	17.97	9.7392
Mellersta Harrsjön	Edge	0	9.7714
Mellersta Harrsjön	Edge	0	9.7714
Mellersta Harrsjön	Edge	0.07	9.7714
Mellersta Harrsjön	Edge	2.14	9.7714
Mellersta Harrsjön	Edge	3.84	9.7714
Mellersta Harrsjön	Edge	378.1	9.7714
Mellersta Harrsjön	Edge	12.37	9.8487
Mellersta Harrsjön	Edge	14.18	9.8487
Mellersta Harrsjön	Edge	22.35	9.8487
Mellersta Harrsjön	Edge	42.98	9.8487
Mellersta Harrsjön	Edge	60.78	9.8487
Mellersta Harrsjön	Edge	62.64	9.8487
Mellersta Harrsjön	Edge	0	9.8563
Mellersta Harrsjön	Edge	0	9.8563
Mellersta Harrsjön	Edge	0	9.8563
Mellersta Harrsjön	Edge	0.01	9.8563
Mellersta Harrsjön	Edge	0.02	9.8563
Mellersta Harrsjön	Edge	24.48	9.8563
Mellersta Harrsjön	Edge	3.87	9.8631
Mellersta Harrsjön	Edge	17.03	9.8631
Mellersta Harrsjön	Edge	19.35	9.8631
Mellersta Harrsjön	Edge	31.73	9.8631
Mellersta Harrsjön	Edge	31.73	9.8631
Mellersta Harrsjön	Edge	36.38	9.8631
Mellersta Harrsjön	Edge	4.95	9.8826
Mellersta Harrsjön	Edge	8.99	9.8826
Mellersta Harrsjön	Edge	20.09	9.8826
Mellersta Harrsjön	Edge	26.98	9.8826
Mellersta Harrsjön	Edge	48.39	9.8826
Mellersta Harrsjön	Edge	56.48	9.8826
Mellersta Harrsjön	Edge	0	9.9107
Mellersta Harrsjön	Edge	0	9.9107
Mellersta Harrsjön	Edge	0	9.9107
Mellersta Harrsjön	Edge	2.55	9.9107
Mellersta Harrsjön	Edge	6.46	9.9107
Mellersta Harrsjön	Edge	12.89	9.9107
Mellersta Harrsjön	Edge	0.52	9.9525
Mellersta Harrsjön	Edge	1.42	9.9525
Mellersta Harrsjön	Edge	2.81	9.9525
Mellersta Harrsjön	Edge	3.83	9.9525
Mellersta Harrsjön	Edge	6.56	9.9525
Mellersta Harrsjön	Edge	0	9.9533
Mellersta Harrsjön	Edge	0	9.9533
Mellersta Harrsjön	Edge	0.62	9.9533
Mellersta Harrsjön	Edge	0.97	9.9533
Mellersta Harrsjön	Edge	3.43	9.9533
Mellersta Harrsjön	Edge	47.27	9.9533
Mellersta Harrsjön	Edge	0	9.954
Mellersta Harrsjön	Edge	4.9	9.954
Mellersta Harrsjön	Edge	5.23	9.954
Mellersta Harrsjön	Edge	17.75	9.954
Mellersta Harrsjön	Edge	21.26	9.954
Mellersta Harrsjön	Edge	30.4	9.954
Mellersta Harrsjön	Edge	13.85	10.2375
Mellersta Harrsjön	Edge	16.82	10.2375
Mellersta Harrsjön	Edge	32.4	10.2375
Mellersta Harrsjön	Edge	55.8	10.2375
Mellersta Harrsjön	Edge	158.09	10.2375
Mellersta Harrsjön	Edge	279.36	10.2375
Mellersta Harrsjön	Edge	0	10.246
Mellersta Harrsjön	Edge	1.65	10.246
Mellersta Harrsjön	Edge	9.66	10.246
Mellersta Harrsjön	Edge	10.4	10.246
Mellersta Harrsjön	Edge	12.25	10.246
Mellersta Harrsjön	Edge	99.22	10.246
Mellersta Harrsjön	Edge	0	10.2464
Mellersta Harrsjön	Edge	0	10.2464
Mellersta Harrsjön	Edge	2.99	10.2464
Mellersta Harrsjön	Edge	4.46	10.2464
Mellersta Harrsjön	Edge	8.89	10.2464
Mellersta Harrsjön	Edge	0	10.2572
Mellersta Harrsjön	Edge	0	10.2572
Mellersta Harrsjön	Edge	0	10.2572
Mellersta Harrsjön	Edge	1.75	10.2572
Mellersta Harrsjön	Edge	11.08	10.2572
Mellersta Harrsjön	Edge	23.43	10.2572
Mellersta Harrsjön	Edge	0	10.2812
Mellersta Harrsjön	Edge	0	10.2812
Mellersta Harrsjön	Edge	0.01	10.2812
Mellersta Harrsjön	Edge	0.01	10.2812
Mellersta Harrsjön	Edge	1.45	10.2812
Mellersta Harrsjön	Edge	19.8	10.2812
Mellersta Harrsjön	Edge	0	10.2872
Mellersta Harrsjön	Edge	0	10.2872
Mellersta Harrsjön	Edge	0.04	10.2872
Mellersta Harrsjön	Edge	0.74	10.2872
Mellersta Harrsjön	Edge	1.11	10.2872
Mellersta Harrsjön	Edge	4.93	10.2872
Mellersta Harrsjön	Edge	0	10.3377
Mellersta Harrsjön	Edge	0	10.3377
Mellersta Harrsjön	Edge	0	10.3377
Mellersta Harrsjön	Edge	0	10.3377
Mellersta Harrsjön	Edge	41.88	10.3377
Mellersta Harrsjön	Edge	105.58	10.3377
Mellersta Harrsjön	Edge	0	10.3741
Mellersta Harrsjön	Edge	0	10.3741
Mellersta Harrsjön	Edge	0	10.3741
Mellersta Harrsjön	Edge	0	10.3741
Mellersta Harrsjön	Edge	11.91	10.3741
Mellersta Harrsjön	Edge	265.32	10.3741
Mellersta Harrsjön	Edge	0	10.4147
Mellersta Harrsjön	Edge	0.07	10.4147
Mellersta Harrsjön	Edge	0.24	10.4147
Mellersta Harrsjön	Edge	0.41	10.4147
Mellersta Harrsjön	Edge	8.95	10.4147
Mellersta Harrsjön	Edge	9.92	10.4147
Mellersta Harrsjön	Edge	0.99	10.4163
Mellersta Harrsjön	Edge	5.78	10.4163
Mellersta Harrsjön	Edge	33.66	10.4163
Mellersta Harrsjön	Edge	41.47	10.4163
Mellersta Harrsjön	Edge	48.72	10.4163
Mellersta Harrsjön	Edge	111.17	10.4163
Mellersta Harrsjön	Edge	3.08	10.5518
Mellersta Harrsjön	Edge	6.22	10.5518
Mellersta Harrsjön	Edge	9.34	10.5518
Mellersta Harrsjön	Edge	22.34	10.5518
Mellersta Harrsjön	Edge	25.62	10.5518
Mellersta Harrsjön	Edge	69.38	10.5518
Mellersta Harrsjön	Edge	0.01	10.5706
Mellersta Harrsjön	Edge	0.01	10.5706
Mellersta Harrsjön	Edge	0.02	10.5706
Mellersta Harrsjön	Edge	0.21	10.5706
Mellersta Harrsjön	Edge	2.75	10.5706
Mellersta Harrsjön	Edge	42.89	10.5706
Mellersta Harrsjön	Edge	0	10.5928
Mellersta Harrsjön	Edge	0	10.5928
Mellersta Harrsjön	Edge	0	10.5928
Mellersta Harrsjön	Edge	0	10.5928
Mellersta Harrsjön	Edge	0	10.5928
Mellersta Harrsjön	Edge	0.72	10.5928
Mellersta Harrsjön	Edge	0.01	10.6179
Mellersta Harrsjön	Edge	0.01	10.6179
Mellersta Harrsjön	Edge	0.18	10.6179
Mellersta Harrsjön	Edge	0.27	10.6179
Mellersta Harrsjön	Edge	0.85	10.6179
Mellersta Harrsjön	Edge	25.9	10.6179
Mellersta Harrsjön	Edge	0	10.6543
Mellersta Harrsjön	Edge	0	10.6543
Mellersta Harrsjön	Edge	0	10.6543
Mellersta Harrsjön	Edge	0	10.6543
Mellersta Harrsjön	Edge	0.89	10.6543
Mellersta Harrsjön	Edge	9.55	10.6543
Mellersta Harrsjön	Edge	2.32	10.666
Mellersta Harrsjön	Edge	8.19	10.666
Mellersta Harrsjön	Edge	8.98	10.666
Mellersta Harrsjön	Edge	11.47	10.666
Mellersta Harrsjön	Edge	15.94	10.666
Mellersta Harrsjön	Edge	43.25	10.666
Mellersta Harrsjön	Edge	0.01	10.6856
Mellersta Harrsjön	Edge	0.03	10.6856
Mellersta Harrsjön	Edge	3.6	10.6856
Mellersta Harrsjön	Edge	4.7	10.6856
Mellersta Harrsjön	Edge	103.08	10.6856
Mellersta Harrsjön	Edge	136.21	10.6856
Mellersta Harrsjön	Edge	0	10.7341
Mellersta Harrsjön	Edge	0	10.7341
Mellersta Harrsjön	Edge	0.01	10.7341
Mellersta Harrsjön	Edge	0.04	10.7341
Mellersta Harrsjön	Edge	0.12	10.7341
Mellersta Harrsjön	Edge	8.27	10.7341
Mellersta Harrsjön	Edge	14.01	10.7515
Mellersta Harrsjön	Edge	14.62	10.7515
Mellersta Harrsjön	Edge	15.73	10.7515
Mellersta Harrsjön	Edge	25.91	10.7515
Mellersta Harrsjön	Edge	42.44	10.7515
Mellersta Harrsjön	Edge	0	10.7797
Mellersta Harrsjön	Edge	0	10.7797
Mellersta Harrsjön	Edge	0	10.7797
Mellersta Harrsjön	Edge	1.49	10.7797
Mellersta Harrsjön	Edge	3.38	10.7797
Mellersta Harrsjön	Edge	0	10.7937
Mellersta Harrsjön	Edge	0	10.7937
Mellersta Harrsjön	Edge	0	10.7937
Mellersta Harrsjön	Edge	0	10.7937
Mellersta Harrsjön	Edge	0	10.7937
Mellersta Harrsjön	Edge	10.4	10.7937
Mellersta Harrsjön	Edge	0	10.8015
Mellersta Harrsjön	Edge	0	10.8015
Mellersta Harrsjön	Edge	1.1	10.8015
Mellersta Harrsjön	Edge	1.56	10.8015
Mellersta Harrsjön	Edge	2.27	10.8015
Mellersta Harrsjön	Edge	6.18	10.8015
Mellersta Harrsjön	Edge	0	10.8035
Mellersta Harrsjön	Edge	0	10.8035
Mellersta Harrsjön	Edge	0	10.8035
Mellersta Harrsjön	Edge	0	10.8035
Mellersta Harrsjön	Edge	1.39	10.8035
Mellersta Harrsjön	Edge	13.67	10.8035
Mellersta Harrsjön	Edge	0	10.8059
Mellersta Harrsjön	Edge	1.66	10.8059
Mellersta Harrsjön	Edge	2.41	10.8059
Mellersta Harrsjön	Edge	6.06	10.8059
Mellersta Harrsjön	Edge	6.31	10.8059
Mellersta Harrsjön	Edge	0	10.8159
Mellersta Harrsjön	Edge	0	10.8159
Mellersta Harrsjön	Edge	0	10.8159
Mellersta Harrsjön	Edge	2.55	10.8159
Mellersta Harrsjön	Edge	3.77	10.8159
Mellersta Harrsjön	Edge	47.94	10.8159
Mellersta Harrsjön	Edge	3.72	10.8214
Mellersta Harrsjön	Edge	3.74	10.8214
Mellersta Harrsjön	Edge	6.34	10.8214
Mellersta Harrsjön	Edge	10.95	10.8214
Mellersta Harrsjön	Edge	15.6	10.8214
Mellersta Harrsjön	Edge	15.67	10.8214
Mellersta Harrsjön	Edge	0	10.8428
Mellersta Harrsjön	Edge	0	10.8428
Mellersta Harrsjön	Edge	0	10.8428
Mellersta Harrsjön	Edge	0	10.8428
Mellersta Harrsjön	Edge	0	10.8428
Mellersta Harrsjön	Edge	14.71	10.8428
Mellersta Harrsjön	Edge	0	10.9284
Mellersta Harrsjön	Edge	10.95	10.9284
Mellersta Harrsjön	Edge	11.99	10.9284
Mellersta Harrsjön	Edge	31.68	10.9284
Mellersta Harrsjön	Edge	72.62	10.9284
Mellersta Harrsjön	Edge	113.24	10.9284
Mellersta Harrsjön	Edge	0	10.975
Mellersta Harrsjön	Edge	0	10.975
Mellersta Harrsjön	Edge	0	10.975
Mellersta Harrsjön	Edge	0.36	10.975
Mellersta Harrsjön	Edge	3.7	10.975
Mellersta Harrsjön	Edge	8.11	10.975
Mellersta Harrsjön	Edge	0	11.0068
Mellersta Harrsjön	Edge	0	11.0068
Mellersta Harrsjön	Edge	0	11.0068
Mellersta Harrsjön	Edge	0	11.0068
Mellersta Harrsjön	Edge	0	11.0068
Mellersta Harrsjön	Edge	0	11.0068
Mellersta Harrsjön	Edge	0	11.0108
Mellersta Harrsjön	Edge	15.44	11.0108
Mellersta Harrsjön	Edge	23.82	11.0108
Mellersta Harrsjön	Edge	24.26	11.0108
Mellersta Harrsjön	Edge	25.1	11.0108
Mellersta Harrsjön	Edge	38.59	11.0108
Mellersta Harrsjön	Edge	0	11.0745
Mellersta Harrsjön	Edge	0	11.0745
Mellersta Harrsjön	Edge	0	11.0745
Mellersta Harrsjön	Edge	0.01	11.0745
Mellersta Harrsjön	Edge	0.1	11.0745
Mellersta Harrsjön	Edge	54.38	11.0745
Mellersta Harrsjön	Edge	0	11.0895
Mellersta Harrsjön	Edge	0.15	11.0895
Mellersta Harrsjön	Edge	0.86	11.0895
Mellersta Harrsjön	Edge	1.03	11.0895
Mellersta Harrsjön	Edge	1.74	11.0895
Mellersta Harrsjön	Edge	5.14	11.0895
Mellersta Harrsjön	Edge	0	11.0906
Mellersta Harrsjön	Edge	0.02	11.0906
Mellersta Harrsjön	Edge	1.66	11.0906
Mellersta Harrsjön	Edge	4.79	11.0906
Mellersta Harrsjön	Edge	15.06	11.0906
Mellersta Harrsjön	Edge	69.03	11.0906
Mellersta Harrsjön	Edge	7.12	11.0939
Mellersta Harrsjön	Edge	13.06	11.0939
Mellersta Harrsjön	Edge	13.5	11.0939
Mellersta Harrsjön	Edge	24.77	11.0939
Mellersta Harrsjön	Edge	27.83	11.0939
Mellersta Harrsjön	Edge	51.28	11.0939
Mellersta Harrsjön	Edge	0	11.1136
Mellersta Harrsjön	Edge	0	11.1136
Mellersta Harrsjön	Edge	0	11.1136
Mellersta Harrsjön	Edge	0.04	11.1136
Mellersta Harrsjön	Edge	0.16	11.1136
Mellersta Harrsjön	Edge	1.96	11.1136
Mellersta Harrsjön	Edge	0	11.1205
Mellersta Harrsjön	Edge	0.2	11.1205
Mellersta Harrsjön	Edge	1.47	11.1205
Mellersta Harrsjön	Edge	0	11.1353
Mellersta Harrsjön	Edge	0	11.1353
Mellersta Harrsjön	Edge	0.06	11.1353
Mellersta Harrsjön	Edge	0.2	11.1353
Mellersta Harrsjön	Edge	5.67	11.1353
Mellersta Harrsjön	Edge	103.42	11.1353
Mellersta Harrsjön	Edge	0	11.1655
Mellersta Harrsjön	Edge	0	11.1655
Mellersta Harrsjön	Edge	0.54	11.1655
Mellersta Harrsjön	Edge	0.69	11.1655
Mellersta Harrsjön	Edge	1.78	11.1655
Mellersta Harrsjön	Edge	3.08	11.1655
Mellersta Harrsjön	Edge	0	11.1733
Mellersta Harrsjön	Edge	0	11.1733
Mellersta Harrsjön	Edge	0.24	11.1733
Mellersta Harrsjön	Edge	0.71	11.1733
Mellersta Harrsjön	Edge	0.8	11.1733
Mellersta Harrsjön	Edge	3.42	11.1733
Mellersta Harrsjön	Edge	0	11.1778
Mellersta Harrsjön	Edge	0	11.1778
Mellersta Harrsjön	Edge	0	11.1778
Mellersta Harrsjön	Edge	0	11.1778
Mellersta Harrsjön	Edge	0	11.1778
Mellersta Harrsjön	Edge	2.19	11.1778
Mellersta Harrsjön	Edge	0	11.2001
Mellersta Harrsjön	Edge	0	11.2001
Mellersta Harrsjön	Edge	0	11.2001
Mellersta Harrsjön	Edge	0	11.2001
Mellersta Harrsjön	Edge	0	11.2001
Mellersta Harrsjön	Edge	137.37	11.2001
Mellersta Harrsjön	Edge	0	11.2028
Mellersta Harrsjön	Edge	0	11.2028
Mellersta Harrsjön	Edge	0	11.2028
Mellersta Harrsjön	Edge	0	11.2028
Mellersta Harrsjön	Edge	0	11.2028
Mellersta Harrsjön	Edge	24.03	11.2028
Mellersta Harrsjön	Edge	0	11.2667
Mellersta Harrsjön	Edge	0	11.2667
Mellersta Harrsjön	Edge	0	11.2667
Mellersta Harrsjön	Edge	0	11.2667
Mellersta Harrsjön	Edge	0	11.2667
Mellersta Harrsjön	Edge	1.77	11.2667
Mellersta Harrsjön	Edge	0	11.3167
Mellersta Harrsjön	Edge	0.01	11.3167
Mellersta Harrsjön	Edge	0.01	11.3167
Mellersta Harrsjön	Edge	0.04	11.3167
Mellersta Harrsjön	Edge	3.78	11.3167
Mellersta Harrsjön	Edge	48.68	11.3167
Mellersta Harrsjön	Edge	0	11.3432
Mellersta Harrsjön	Edge	0	11.3432
Mellersta Harrsjön	Edge	0	11.3432
Mellersta Harrsjön	Edge	1.25	11.3432
Mellersta Harrsjön	Edge	2.57	11.3432
Mellersta Harrsjön	Edge	4.13	11.3432
Mellersta Harrsjön	Edge	2.51	11.3618
Mellersta Harrsjön	Edge	13.06	11.3618
Mellersta Harrsjön	Edge	30.89	11.3618
Mellersta Harrsjön	Edge	33.52	11.3618
Mellersta Harrsjön	Edge	58.68	11.3618
Mellersta Harrsjön	Edge	77.99	11.3618
Mellersta Harrsjön	Edge	0	11.4077
Mellersta Harrsjön	Edge	0	11.4077
Mellersta Harrsjön	Edge	0	11.4077
Mellersta Harrsjön	Edge	0	11.4077
Mellersta Harrsjön	Edge	2.51	11.4077
Mellersta Harrsjön	Edge	4.12	11.4077
Mellersta Harrsjön	Edge	0	11.4193
Mellersta Harrsjön	Edge	0	11.4193
Mellersta Harrsjön	Edge	0	11.4193
Mellersta Harrsjön	Edge	0	11.4193
Mellersta Harrsjön	Edge	0	11.4193
Mellersta Harrsjön	Edge	0	11.4193
Mellersta Harrsjön	Edge	0	11.4293
Mellersta Harrsjön	Edge	0	11.4293
Mellersta Harrsjön	Edge	0	11.4293
Mellersta Harrsjön	Edge	0	11.4293
Mellersta Harrsjön	Edge	0	11.4293
Mellersta Harrsjön	Edge	0.19	11.4293
Mellersta Harrsjön	Edge	0	11.4526
Mellersta Harrsjön	Edge	5.97	11.4526
Mellersta Harrsjön	Edge	8.17	11.4526
Mellersta Harrsjön	Edge	11.33	11.4526
Mellersta Harrsjön	Edge	25.77	11.4526
Mellersta Harrsjön	Edge	70.14	11.4526
Mellersta Harrsjön	Edge	0	11.5253
Mellersta Harrsjön	Edge	0	11.5253
Mellersta Harrsjön	Edge	0	11.5253
Mellersta Harrsjön	Edge	0.01	11.5253
Mellersta Harrsjön	Edge	0.07	11.5253
Mellersta Harrsjön	Edge	10.03	11.5253
Mellersta Harrsjön	Edge	0	11.5344
Mellersta Harrsjön	Edge	0	11.5344
Mellersta Harrsjön	Edge	0	11.5344
Mellersta Harrsjön	Edge	0	11.5344
Mellersta Harrsjön	Edge	0	11.5344
Mellersta Harrsjön	Edge	0.97	11.5344
Mellersta Harrsjön	Edge	0	11.5366
Mellersta Harrsjön	Edge	0	11.5366
Mellersta Harrsjön	Edge	0	11.5366
Mellersta Harrsjön	Edge	4.4	11.5366
Mellersta Harrsjön	Edge	9.26	11.5366
Mellersta Harrsjön	Edge	21.74	11.5366
Mellersta Harrsjön	Edge	0	11.5433
Mellersta Harrsjön	Edge	0	11.5433
Mellersta Harrsjön	Edge	0	11.5433
Mellersta Harrsjön	Edge	0.01	11.5433
Mellersta Harrsjön	Edge	0.01	11.5433
Mellersta Harrsjön	Edge	0.08	11.5433
Mellersta Harrsjön	Edge	0.61	11.5828
Mellersta Harrsjön	Edge	1.32	11.5828
Mellersta Harrsjön	Edge	1.33	11.5828
Mellersta Harrsjön	Edge	2.64	11.5828
Mellersta Harrsjön	Edge	3.55	11.5828
Mellersta Harrsjön	Edge	7.7	11.5828
Mellersta Harrsjön	Edge	0	11.6121
Mellersta Harrsjön	Edge	0	11.6121
Mellersta Harrsjön	Edge	0.51	11.6121
Mellersta Harrsjön	Edge	0.6	11.6121
Mellersta Harrsjön	Edge	0.71	11.6121
Mellersta Harrsjön	Edge	33.83	11.6121
Mellersta Harrsjön	Edge	5.83	11.6399
Mellersta Harrsjön	Edge	18.64	11.6399
Mellersta Harrsjön	Edge	21.41	11.6399
Mellersta Harrsjön	Edge	40.01	11.6399
Mellersta Harrsjön	Edge	63.12	11.6399
Mellersta Harrsjön	Edge	66.24	11.6399
Mellersta Harrsjön	Edge	4.63	11.6555
Mellersta Harrsjön	Edge	13.47	11.6555
Mellersta Harrsjön	Edge	15.24	11.6555
Mellersta Harrsjön	Edge	16.1	11.6555
Mellersta Harrsjön	Edge	32.96	11.6555
Mellersta Harrsjön	Edge	139.34	11.6555
Mellersta Harrsjön	Edge	0	11.6618
Mellersta Harrsjön	Edge	4	11.6618
Mellersta Harrsjön	Edge	7.75	11.6618
Mellersta Harrsjön	Edge	10.39	11.6618
Mellersta Harrsjön	Edge	10.52	11.6618
Mellersta Harrsjön	Edge	21.98	11.6618
Mellersta Harrsjön	Edge	7.99	11.6935
Mellersta Harrsjön	Edge	8.96	11.6935
Mellersta Harrsjön	Edge	9.74	11.6935
Mellersta Harrsjön	Edge	13.77	11.6935
Mellersta Harrsjön	Edge	21.58	11.6935
Mellersta Harrsjön	Edge	36.94	11.6935
Mellersta Harrsjön	Edge	0	11.6959
Mellersta Harrsjön	Edge	0	11.6959
Mellersta Harrsjön	Edge	0	11.6959
Mellersta Harrsjön	Edge	0	11.6959
Mellersta Harrsjön	Edge	8.46	11.6959
Mellersta Harrsjön	Edge	33.14	11.6959
Mellersta Harrsjön	Edge	0	11.7036
Mellersta Harrsjön	Edge	0	11.7036
Mellersta Harrsjön	Edge	2.34	11.7036
Mellersta Harrsjön	Edge	2.63	11.7036
Mellersta Harrsjön	Edge	15.9	11.7036
Mellersta Harrsjön	Edge	41.63	11.7036
Mellersta Harrsjön	Edge	1.31	11.7116
Mellersta Harrsjön	Edge	5.32	11.7116
Mellersta Harrsjön	Edge	7.79	11.7116
Mellersta Harrsjön	Edge	8.8	11.7116
Mellersta Harrsjön	Edge	26.06	11.7116
Mellersta Harrsjön	Edge	26.75	11.7116
Mellersta Harrsjön	Edge	13.67	11.7282
Mellersta Harrsjön	Edge	18.96	11.7282
Mellersta Harrsjön	Edge	22.81	11.7282
Mellersta Harrsjön	Edge	24.58	11.7282
Mellersta Harrsjön	Edge	35.31	11.7282
Mellersta Harrsjön	Edge	41.34	11.7282
Mellersta Harrsjön	Edge	0	11.7628
Mellersta Harrsjön	Edge	0	11.7628
Mellersta Harrsjön	Edge	0.92	11.7628
Mellersta Harrsjön	Edge	2.45	11.7628
Mellersta Harrsjön	Edge	7.26	11.7628
Mellersta Harrsjön	Edge	53.8	11.7628
Mellersta Harrsjön	Edge	0	11.789
Mellersta Harrsjön	Edge	0.01	11.789
Mellersta Harrsjön	Edge	0.01	11.789
Mellersta Harrsjön	Edge	0.11	11.789
Mellersta Harrsjön	Edge	0.14	11.789
Mellersta Harrsjön	Edge	3.25	11.789
Mellersta Harrsjön	Edge	0	11.7921
Mellersta Harrsjön	Edge	0.81	11.7921
Mellersta Harrsjön	Edge	0.87	11.7921
Mellersta Harrsjön	Edge	3.68	11.7921
Mellersta Harrsjön	Edge	6.23	11.7921
Mellersta Harrsjön	Edge	98.96	11.7921
Mellersta Harrsjön	Edge	0	11.8327
Mellersta Harrsjön	Edge	0.02	11.8327
Mellersta Harrsjön	Edge	0.03	11.8327
Mellersta Harrsjön	Edge	0.57	11.8327
Mellersta Harrsjön	Edge	0.84	11.8327
Mellersta Harrsjön	Edge	11.14	11.8327
Mellersta Harrsjön	Edge	0	11.8385
Mellersta Harrsjön	Edge	0	11.8385
Mellersta Harrsjön	Edge	0.01	11.8385
Mellersta Harrsjön	Edge	0.02	11.8385
Mellersta Harrsjön	Edge	0.12	11.8385
Mellersta Harrsjön	Edge	11.13	11.8385
Mellersta Harrsjön	Edge	0	11.8483
Mellersta Harrsjön	Edge	0	11.8483
Mellersta Harrsjön	Edge	0	11.8483
Mellersta Harrsjön	Edge	0	11.8483
Mellersta Harrsjön	Edge	0	11.8483
Mellersta Harrsjön	Edge	0	11.8483
Mellersta Harrsjön	Edge	0	11.8514
Mellersta Harrsjön	Edge	0	11.8514
Mellersta Harrsjön	Edge	0	11.8514
Mellersta Harrsjön	Edge	0	11.8514
Mellersta Harrsjön	Edge	0	11.8514
Mellersta Harrsjön	Edge	1.38	11.8514
Mellersta Harrsjön	Edge	0	11.8592
Mellersta Harrsjön	Edge	3.86	11.8592
Mellersta Harrsjön	Edge	15.64	11.8592
Mellersta Harrsjön	Edge	28.09	11.8592
Mellersta Harrsjön	Edge	61.68	11.8592
Mellersta Harrsjön	Edge	0	11.8719
Mellersta Harrsjön	Edge	0	11.8719
Mellersta Harrsjön	Edge	10.78	11.8719
Mellersta Harrsjön	Edge	15.02	11.8719
Mellersta Harrsjön	Edge	16.02	11.8719
Mellersta Harrsjön	Edge	31.47	11.8719
Mellersta Harrsjön	Edge	0	11.9119
Mellersta Harrsjön	Edge	0	11.9119
Mellersta Harrsjön	Edge	0	11.9119
Mellersta Harrsjön	Edge	8.15	11.9119
Mellersta Harrsjön	Edge	17.65	11.9119
Mellersta Harrsjön	Edge	153.8	11.9119
Mellersta Harrsjön	Edge	4.57	11.9246
Mellersta Harrsjön	Edge	12.71	11.9246
Mellersta Harrsjön	Edge	30.78	11.9246
Mellersta Harrsjön	Edge	87.94	11.9246
Mellersta Harrsjön	Edge	104.06	11.9246
Mellersta Harrsjön	Edge	0	11.9278
Mellersta Harrsjön	Edge	0	11.9278
Mellersta Harrsjön	Edge	2.25	11.9278
Mellersta Harrsjön	Edge	9.42	11.9278
Mellersta Harrsjön	Edge	12.08	11.9278
Mellersta Harrsjön	Edge	13.42	11.9278
Mellersta Harrsjön	Edge	3.83	11.9304
Mellersta Harrsjön	Edge	8.23	11.9304
Mellersta Harrsjön	Edge	13.92	11.9304
Mellersta Harrsjön	Edge	28.14	11.9304
Mellersta Harrsjön	Edge	56.09	11.9304
Mellersta Harrsjön	Edge	256.85	11.9304
Mellersta Harrsjön	Edge	0.05	11.9355
Mellersta Harrsjön	Edge	2.93	11.9355
Mellersta Harrsjön	Edge	13.69	11.9355
Mellersta Harrsjön	Edge	19.4	11.9355
Mellersta Harrsjön	Edge	21.75	11.9355
Mellersta Harrsjön	Edge	24.95	11.9355
Mellersta Harrsjön	Edge	5.07	11.9374
Mellersta Harrsjön	Edge	51.28	11.9374
Mellersta Harrsjön	Edge	82.1	11.9374
Mellersta Harrsjön	Edge	89.33	11.9374
Mellersta Harrsjön	Edge	98.99	11.9374
Mellersta Harrsjön	Edge	163.57	11.9374
Mellersta Harrsjön	Edge	7.15	11.993
Mellersta Harrsjön	Edge	15.5	11.993
Mellersta Harrsjön	Edge	23.43	11.993
Mellersta Harrsjön	Edge	35.31	11.993
Mellersta Harrsjön	Edge	74.46	11.993
Mellersta Harrsjön	Edge	96.9	11.993
Mellersta Harrsjön	Edge	0	12.0043
Mellersta Harrsjön	Edge	0	12.0043
Mellersta Harrsjön	Edge	0	12.0043
Mellersta Harrsjön	Edge	0	12.0043
Mellersta Harrsjön	Edge	0.01	12.0043
Mellersta Harrsjön	Edge	0.06	12.0043
Mellersta Harrsjön	Edge	1.05	12.0058
Mellersta Harrsjön	Edge	1.28	12.0058
Mellersta Harrsjön	Edge	2.93	12.0058
Mellersta Harrsjön	Edge	9.34	12.0058
Mellersta Harrsjön	Edge	23.98	12.0058
Mellersta Harrsjön	Edge	58.31	12.0058
Mellersta Harrsjön	Edge	0.02	12.0111
Mellersta Harrsjön	Edge	0.19	12.0111
Mellersta Harrsjön	Edge	1.34	12.0111
Mellersta Harrsjön	Edge	3.69	12.0111
Mellersta Harrsjön	Edge	3.71	12.0111
Mellersta Harrsjön	Edge	4.99	12.0111
Mellersta Harrsjön	Edge	0	12.0907
Mellersta Harrsjön	Edge	0	12.0907
Mellersta Harrsjön	Edge	0	12.0907
Mellersta Harrsjön	Edge	0.17	12.0907
Mellersta Harrsjön	Edge	0.53	12.0907
Mellersta Harrsjön	Edge	2.18	12.0907
Mellersta Harrsjön	Edge	0	12.1063
Mellersta Harrsjön	Edge	0	12.1063
Mellersta Harrsjön	Edge	0	12.1063
Mellersta Harrsjön	Edge	0	12.1063
Mellersta Harrsjön	Edge	0	12.1063
Mellersta Harrsjön	Edge	2.57	12.1063
Mellersta Harrsjön	Edge	3.88	12.1661
Mellersta Harrsjön	Edge	4.79	12.1661
Mellersta Harrsjön	Edge	9.28	12.1661
Mellersta Harrsjön	Edge	16.96	12.1661
Mellersta Harrsjön	Edge	21.99	12.1661
Mellersta Harrsjön	Edge	25.91	12.1661
Mellersta Harrsjön	Edge	0.14	12.2219
Mellersta Harrsjön	Edge	23.61	12.2219
Mellersta Harrsjön	Edge	25.24	12.2219
Mellersta Harrsjön	Edge	31.26	12.2219
Mellersta Harrsjön	Edge	43.97	12.2219
Mellersta Harrsjön	Edge	79	12.2219
Mellersta Harrsjön	Edge	1.35	12.2231
Mellersta Harrsjön	Edge	2.53	12.2231
Mellersta Harrsjön	Edge	8.02	12.2231
Mellersta Harrsjön	Edge	10.23	12.2231
Mellersta Harrsjön	Edge	15.32	12.2231
Mellersta Harrsjön	Edge	50.87	12.2231
Mellersta Harrsjön	Edge	0	12.2434
Mellersta Harrsjön	Edge	0	12.2434
Mellersta Harrsjön	Edge	0.02	12.2434
Mellersta Harrsjön	Edge	1.11	12.2434
Mellersta Harrsjön	Edge	5.04	12.2434
Mellersta Harrsjön	Edge	8.78	12.2564
Mellersta Harrsjön	Edge	45.9	12.2564
Mellersta Harrsjön	Edge	98.98	12.2564
Mellersta Harrsjön	Edge	128.61	12.2564
Mellersta Harrsjön	Edge	343.19	12.2564
Mellersta Harrsjön	Edge	834.54	12.2564
Mellersta Harrsjön	Edge	0	12.2753
Mellersta Harrsjön	Edge	7.15	12.2753
Mellersta Harrsjön	Edge	15.84	12.2753
Mellersta Harrsjön	Edge	16.75	12.2753
Mellersta Harrsjön	Edge	18.93	12.2753
Mellersta Harrsjön	Edge	47.15	12.2753
Mellersta Harrsjön	Edge	8.98	12.3269
Mellersta Harrsjön	Edge	20.7	12.3269
Mellersta Harrsjön	Edge	28.01	12.3269
Mellersta Harrsjön	Edge	30.45	12.3269
Mellersta Harrsjön	Edge	53.04	12.3269
Mellersta Harrsjön	Edge	0	12.3376
Mellersta Harrsjön	Edge	2.14	12.3376
Mellersta Harrsjön	Edge	5.5	12.3376
Mellersta Harrsjön	Edge	5.73	12.3376
Mellersta Harrsjön	Edge	8.7	12.3376
Mellersta Harrsjön	Edge	28.67	12.3376
Mellersta Harrsjön	Edge	7.24	12.3629
Mellersta Harrsjön	Edge	9.17	12.3629
Mellersta Harrsjön	Edge	16.18	12.3629
Mellersta Harrsjön	Edge	16.79	12.3629
Mellersta Harrsjön	Edge	27.71	12.3629
Mellersta Harrsjön	Edge	79.68	12.3629
Mellersta Harrsjön	Edge	6.6	12.3692
Mellersta Harrsjön	Edge	14.36	12.3692
Mellersta Harrsjön	Edge	20.99	12.3692
Mellersta Harrsjön	Edge	25.35	12.3692
Mellersta Harrsjön	Edge	53.84	12.3692
Mellersta Harrsjön	Edge	80.6	12.3692
Mellersta Harrsjön	Edge	0	12.4714
Mellersta Harrsjön	Edge	0	12.4714
Mellersta Harrsjön	Edge	55.51	12.4714
Mellersta Harrsjön	Edge	102.06	12.4714
Mellersta Harrsjön	Edge	106.95	12.4714
Mellersta Harrsjön	Edge	186.15	12.4714
Mellersta Harrsjön	Edge	0.96	12.504
Mellersta Harrsjön	Edge	4.58	12.504
Mellersta Harrsjön	Edge	9.35	12.504
Mellersta Harrsjön	Edge	12.4	12.504
Mellersta Harrsjön	Edge	15.71	12.504
Mellersta Harrsjön	Edge	21.6	12.504
Mellersta Harrsjön	Edge	4.16	12.5364
Mellersta Harrsjön	Edge	13.32	12.5364
Mellersta Harrsjön	Edge	14.09	12.5364
Mellersta Harrsjön	Edge	43.57	12.5364
Mellersta Harrsjön	Edge	64.1	12.5364
Mellersta Harrsjön	Edge	83.08	12.5364
Mellersta Harrsjön	Edge	0.16	12.5515
Mellersta Harrsjön	Edge	0.49	12.5515
Mellersta Harrsjön	Edge	0.68	12.5515
Mellersta Harrsjön	Edge	2.13	12.5515
Mellersta Harrsjön	Edge	3.46	12.5515
Mellersta Harrsjön	Edge	18.12	12.5515
Mellersta Harrsjön	Edge	0.36	12.5516
Mellersta Harrsjön	Edge	2.1	12.5516
Mellersta Harrsjön	Edge	6.85	12.5516
Mellersta Harrsjön	Edge	6.88	12.5516
Mellersta Harrsjön	Edge	7.47	12.5516
Mellersta Harrsjön	Edge	22.72	12.5516
Mellersta Harrsjön	Edge	0	12.5645
Mellersta Harrsjön	Edge	0	12.5645
Mellersta Harrsjön	Edge	0	12.5645
Mellersta Harrsjön	Edge	0.74	12.5645
Mellersta Harrsjön	Edge	0.9	12.5645
Mellersta Harrsjön	Edge	0.94	12.5645
Mellersta Harrsjön	Edge	0.29	12.5858
Mellersta Harrsjön	Edge	7.82	12.5858
Mellersta Harrsjön	Edge	35.22	12.5858
Mellersta Harrsjön	Edge	37.84	12.5858
Mellersta Harrsjön	Edge	66.94	12.5858
Mellersta Harrsjön	Edge	74.22	12.5858
Mellersta Harrsjön	Edge	0	12.5936
Mellersta Harrsjön	Edge	0.08	12.5936
Mellersta Harrsjön	Edge	0.81	12.5936
Mellersta Harrsjön	Edge	1.26	12.5936
Mellersta Harrsjön	Edge	1.84	12.5936
Mellersta Harrsjön	Edge	24.3	12.5936
Mellersta Harrsjön	Edge	0	12.6883
Mellersta Harrsjön	Edge	0	12.6883
Mellersta Harrsjön	Edge	2	12.6883
Mellersta Harrsjön	Edge	10.17	12.6883
Mellersta Harrsjön	Edge	10.67	12.6883
Mellersta Harrsjön	Edge	13.09	12.6883
Mellersta Harrsjön	Edge	20.8	12.7467
Mellersta Harrsjön	Edge	27.09	12.7467
Mellersta Harrsjön	Edge	27.68	12.7467
Mellersta Harrsjön	Edge	30.43	12.7467
Mellersta Harrsjön	Edge	45.05	12.7467
Mellersta Harrsjön	Edge	84.16	12.7467
Mellersta Harrsjön	Edge	3.7	12.8375
Mellersta Harrsjön	Edge	4	12.8375
Mellersta Harrsjön	Edge	40.13	12.8375
Mellersta Harrsjön	Edge	49.01	12.8375
Mellersta Harrsjön	Edge	78.7	12.8375
Mellersta Harrsjön	Edge	80.27	12.8375
Mellersta Harrsjön	Edge	0.76	12.9031
Mellersta Harrsjön	Edge	1.42	12.9031
Mellersta Harrsjön	Edge	10.07	12.9031
Mellersta Harrsjön	Edge	13.9	12.9031
Mellersta Harrsjön	Edge	75.3	12.9031
Mellersta Harrsjön	Edge	97.16	12.9031
Mellersta Harrsjön	Edge	0	12.911
Mellersta Harrsjön	Edge	1.9	12.911
Mellersta Harrsjön	Edge	2.78	12.911
Mellersta Harrsjön	Edge	11.24	12.911
Mellersta Harrsjön	Edge	14.14	12.911
Mellersta Harrsjön	Edge	29.52	12.911
Mellersta Harrsjön	Edge	0	12.9571
Mellersta Harrsjön	Edge	5.2	12.9571
Mellersta Harrsjön	Edge	9.22	12.9571
Mellersta Harrsjön	Edge	11.08	12.9571
Mellersta Harrsjön	Edge	12.6	12.9571
Mellersta Harrsjön	Edge	43.15	12.9571
Mellersta Harrsjön	Edge	10.89	12.9826
Mellersta Harrsjön	Edge	19.15	12.9826
Mellersta Harrsjön	Edge	32.3	12.9826
Mellersta Harrsjön	Edge	35.09	12.9826
Mellersta Harrsjön	Edge	51.84	12.9826
Mellersta Harrsjön	Edge	72.22	12.9826
Mellersta Harrsjön	Edge	0	12.9923
Mellersta Harrsjön	Edge	0	12.9923
Mellersta Harrsjön	Edge	0	12.9923
Mellersta Harrsjön	Edge	0.06	12.9923
Mellersta Harrsjön	Edge	0.66	12.9923
Mellersta Harrsjön	Edge	1.69	12.9923
Mellersta Harrsjön	Edge	0	12.9997
Mellersta Harrsjön	Edge	0.83	12.9997
Mellersta Harrsjön	Edge	2.82	12.9997
Mellersta Harrsjön	Edge	9.6	12.9997
Mellersta Harrsjön	Edge	31.01	12.9997
Mellersta Harrsjön	Edge	5186.88	12.9997
Mellersta Harrsjön	Edge	0	13.0104
Mellersta Harrsjön	Edge	0.79	13.0104
Mellersta Harrsjön	Edge	10.67	13.0104
Mellersta Harrsjön	Edge	12.82	13.0104
Mellersta Harrsjön	Edge	18.73	13.0104
Mellersta Harrsjön	Edge	32.03	13.0104
Mellersta Harrsjön	Edge	0	13.0457
Mellersta Harrsjön	Edge	14.83	13.0457
Mellersta Harrsjön	Edge	18.45	13.0457
Mellersta Harrsjön	Edge	64.79	13.0457
Mellersta Harrsjön	Edge	65.72	13.0457
Mellersta Harrsjön	Edge	226.3	13.0457
Mellersta Harrsjön	Edge	14.54	13.0471
Mellersta Harrsjön	Edge	17.07	13.0471
Mellersta Harrsjön	Edge	17.18	13.0471
Mellersta Harrsjön	Edge	25.06	13.0471
Mellersta Harrsjön	Edge	28.29	13.0471
Mellersta Harrsjön	Edge	12.33	13.217
Mellersta Harrsjön	Edge	14.3	13.217
Mellersta Harrsjön	Edge	19.6	13.217
Mellersta Harrsjön	Edge	29.26	13.217
Mellersta Harrsjön	Edge	38.23	13.217
Mellersta Harrsjön	Edge	60.1	13.217
Mellersta Harrsjön	Edge	0	13.2585
Mellersta Harrsjön	Edge	9.08	13.2585
Mellersta Harrsjön	Edge	9.55	13.2585
Mellersta Harrsjön	Edge	18.19	13.2585
Mellersta Harrsjön	Edge	21.81	13.2585
Mellersta Harrsjön	Edge	27.17	13.2585
Mellersta Harrsjön	Edge	0	13.266
Mellersta Harrsjön	Edge	6.76	13.266
Mellersta Harrsjön	Edge	21.84	13.266
Mellersta Harrsjön	Edge	27.93	13.266
Mellersta Harrsjön	Edge	30.03	13.266
Mellersta Harrsjön	Edge	60.88	13.266
Mellersta Harrsjön	Edge	0	13.2951
Mellersta Harrsjön	Edge	0	13.2951
Mellersta Harrsjön	Edge	0	13.2951
Mellersta Harrsjön	Edge	0	13.2951
Mellersta Harrsjön	Edge	0	13.2951
Mellersta Harrsjön	Edge	0	13.2951
Mellersta Harrsjön	Edge	0	13.2956
Mellersta Harrsjön	Edge	24.79	13.2956
Mellersta Harrsjön	Edge	25.3	13.2956
Mellersta Harrsjön	Edge	30.62	13.2956
Mellersta Harrsjön	Edge	46.59	13.2956
Mellersta Harrsjön	Edge	73.66	13.2956
Mellersta Harrsjön	Edge	17.18	13.2962
Mellersta Harrsjön	Edge	19.31	13.2962
Mellersta Harrsjön	Edge	26.47	13.2962
Mellersta Harrsjön	Edge	51.73	13.2962
Mellersta Harrsjön	Edge	83.52	13.2962
Mellersta Harrsjön	Edge	95.18	13.2962
Mellersta Harrsjön	Edge	1.53	13.3047
Mellersta Harrsjön	Edge	1.58	13.3047
Mellersta Harrsjön	Edge	33.34	13.3047
Mellersta Harrsjön	Edge	77.59	13.3047
Mellersta Harrsjön	Edge	197.65	13.3047
Mellersta Harrsjön	Edge	0	13.3091
Mellersta Harrsjön	Edge	5.03	13.3091
Mellersta Harrsjön	Edge	10.71	13.3091
Mellersta Harrsjön	Edge	14.36	13.3091
Mellersta Harrsjön	Edge	16.81	13.3091
Mellersta Harrsjön	Edge	169.11	13.3091
Mellersta Harrsjön	Edge	30.31	13.3709
Mellersta Harrsjön	Edge	31.39	13.3709
Mellersta Harrsjön	Edge	34.52	13.3709
Mellersta Harrsjön	Edge	53.53	13.3709
Mellersta Harrsjön	Edge	60.38	13.3709
Mellersta Harrsjön	Edge	100.92	13.3709
Mellersta Harrsjön	Edge	22.96	13.4123
Mellersta Harrsjön	Edge	27.03	13.4123
Mellersta Harrsjön	Edge	34.55	13.4123
Mellersta Harrsjön	Edge	37.03	13.4123
Mellersta Harrsjön	Edge	39.36	13.4123
Mellersta Harrsjön	Edge	52.38	13.4123
Mellersta Harrsjön	Edge	0	13.4563
Mellersta Harrsjön	Edge	0	13.4563
Mellersta Harrsjön	Edge	0	13.4563
Mellersta Harrsjön	Edge	0	13.4563
Mellersta Harrsjön	Edge	0	13.4563
Mellersta Harrsjön	Edge	0	13.4563
Mellersta Harrsjön	Edge	4.38	13.4672
Mellersta Harrsjön	Edge	6.74	13.4672
Mellersta Harrsjön	Edge	22.23	13.4672
Mellersta Harrsjön	Edge	28.82	13.4672
Mellersta Harrsjön	Edge	37.46	13.4672
Mellersta Harrsjön	Edge	0	13.5002
Mellersta Harrsjön	Edge	11.28	13.5002
Mellersta Harrsjön	Edge	12.82	13.5002
Mellersta Harrsjön	Edge	32.82	13.5002
Mellersta Harrsjön	Edge	34.03	13.5002
Mellersta Harrsjön	Edge	40.2	13.5002
Mellersta Harrsjön	Edge	13.66	13.5336
Mellersta Harrsjön	Edge	32.6	13.5336
Mellersta Harrsjön	Edge	47.07	13.5336
Mellersta Harrsjön	Edge	47.95	13.5336
Mellersta Harrsjön	Edge	70.73	13.5336
Mellersta Harrsjön	Edge	81.23	13.5336
Mellersta Harrsjön	Edge	7.46	13.5882
Mellersta Harrsjön	Edge	31.48	13.5882
Mellersta Harrsjön	Edge	46.67	13.5882
Mellersta Harrsjön	Edge	51.36	13.5882
Mellersta Harrsjön	Edge	78.59	13.5882
Mellersta Harrsjön	Edge	87.93	13.5882
Mellersta Harrsjön	Edge	24.93	13.6121
Mellersta Harrsjön	Edge	25.24	13.6121
Mellersta Harrsjön	Edge	50.8	13.6121
Mellersta Harrsjön	Edge	54.75	13.6121
Mellersta Harrsjön	Edge	94.55	13.6121
Mellersta Harrsjön	Edge	97.97	13.6121
Mellersta Harrsjön	Edge	0	13.6209
Mellersta Harrsjön	Edge	3.89	13.6209
Mellersta Harrsjön	Edge	5.15	13.6209
Mellersta Harrsjön	Edge	6.67	13.6209
Mellersta Harrsjön	Edge	15.49	13.6209
Mellersta Harrsjön	Edge	797.95	13.6209
Mellersta Harrsjön	Edge	0	13.6476
Mellersta Harrsjön	Edge	0	13.6476
Mellersta Harrsjön	Edge	1.79	13.6476
Mellersta Harrsjön	Edge	2.27	13.6476
Mellersta Harrsjön	Edge	3.85	13.6476
Mellersta Harrsjön	Edge	4.28	13.6476
Mellersta Harrsjön	Edge	0	13.6508
Mellersta Harrsjön	Edge	0	13.6508
Mellersta Harrsjön	Edge	10.84	13.6508
Mellersta Harrsjön	Edge	12.81	13.6508
Mellersta Harrsjön	Edge	14.59	13.6508
Mellersta Harrsjön	Edge	34.98	13.6508
Mellersta Harrsjön	Edge	1.65	13.654
Mellersta Harrsjön	Edge	13.29	13.654
Mellersta Harrsjön	Edge	14.91	13.654
Mellersta Harrsjön	Edge	17.24	13.654
Mellersta Harrsjön	Edge	23.19	13.654
Mellersta Harrsjön	Edge	65.43	13.654
Mellersta Harrsjön	Edge	2.36	13.6566
Mellersta Harrsjön	Edge	19.8	13.6566
Mellersta Harrsjön	Edge	34.82	13.6566
Mellersta Harrsjön	Edge	54.16	13.6566
Mellersta Harrsjön	Edge	71.75	13.6566
Mellersta Harrsjön	Edge	109.46	13.6566
Mellersta Harrsjön	Edge	0	13.6823
Mellersta Harrsjön	Edge	0	13.6823
Mellersta Harrsjön	Edge	0	13.6823
Mellersta Harrsjön	Edge	3.94	13.6823
Mellersta Harrsjön	Edge	4.69	13.6823
Mellersta Harrsjön	Edge	5.2	13.6823
Mellersta Harrsjön	Edge	3.79	13.7397
Mellersta Harrsjön	Edge	4.29	13.7397
Mellersta Harrsjön	Edge	10.93	13.7397
Mellersta Harrsjön	Edge	11.57	13.7397
Mellersta Harrsjön	Edge	16.34	13.7397
Mellersta Harrsjön	Edge	17.08	13.7397
Mellersta Harrsjön	Edge	15.9	13.8031
Mellersta Harrsjön	Edge	18.83	13.8031
Mellersta Harrsjön	Edge	22.74	13.8031
Mellersta Harrsjön	Edge	28.84	13.8031
Mellersta Harrsjön	Edge	31.24	13.8031
Mellersta Harrsjön	Edge	132.9	13.8031
Mellersta Harrsjön	Edge	0	13.8163
Mellersta Harrsjön	Edge	0	13.8163
Mellersta Harrsjön	Edge	0.09	13.8163
Mellersta Harrsjön	Edge	0.18	13.8163
Mellersta Harrsjön	Edge	3.54	13.8163
Mellersta Harrsjön	Edge	7.98	13.8163
Mellersta Harrsjön	Edge	38.56	13.8257
Mellersta Harrsjön	Edge	49.19	13.8257
Mellersta Harrsjön	Edge	74.18	13.8257
Mellersta Harrsjön	Edge	76.36	13.8257
Mellersta Harrsjön	Edge	83.34	13.8257
Mellersta Harrsjön	Edge	94.31	13.8257
Mellersta Harrsjön	Edge	0	13.8285
Mellersta Harrsjön	Edge	0.01	13.8285
Mellersta Harrsjön	Edge	0.39	13.8285
Mellersta Harrsjön	Edge	0.82	13.8285
Mellersta Harrsjön	Edge	0.9	13.8285
Mellersta Harrsjön	Edge	5.12	13.8285
Mellersta Harrsjön	Edge	0	13.8416
Mellersta Harrsjön	Edge	0	13.8416
Mellersta Harrsjön	Edge	0	13.8416
Mellersta Harrsjön	Edge	0	13.8416
Mellersta Harrsjön	Edge	0	13.8416
Mellersta Harrsjön	Edge	2.22	13.8416
Mellersta Harrsjön	Edge	3.81	13.9272
Mellersta Harrsjön	Edge	31.76	13.9272
Mellersta Harrsjön	Edge	40.29	13.9272
Mellersta Harrsjön	Edge	47.75	13.9272
Mellersta Harrsjön	Edge	80.25	13.9272
Mellersta Harrsjön	Edge	692.89	13.9272
Mellersta Harrsjön	Edge	0	13.9398
Mellersta Harrsjön	Edge	0	13.9398
Mellersta Harrsjön	Edge	0	13.9398
Mellersta Harrsjön	Edge	2.35	13.9398
Mellersta Harrsjön	Edge	4.36	13.9398
Mellersta Harrsjön	Edge	51.26	13.9398
Mellersta Harrsjön	Edge	1.67	13.9523
Mellersta Harrsjön	Edge	14.99	13.9523
Mellersta Harrsjön	Edge	93.44	13.9523
Mellersta Harrsjön	Edge	120.2	13.9523
Mellersta Harrsjön	Edge	155.57	13.9523
Mellersta Harrsjön	Edge	176.04	13.9523
Mellersta Harrsjön	Edge	0.05	13.9874
Mellersta Harrsjön	Edge	20.47	13.9874
Mellersta Harrsjön	Edge	29.8	13.9874
Mellersta Harrsjön	Edge	36.23	13.9874
Mellersta Harrsjön	Edge	56.83	13.9874
Mellersta Harrsjön	Edge	173.69	13.9874
Mellersta Harrsjön	Edge	0	14.016
Mellersta Harrsjön	Edge	0	14.016
Mellersta Harrsjön	Edge	0	14.016
Mellersta Harrsjön	Edge	0.65	14.016
Mellersta Harrsjön	Edge	17.77	14.016
Mellersta Harrsjön	Edge	34.24	14.016
Mellersta Harrsjön	Edge	4.38	14.0209
Mellersta Harrsjön	Edge	29.01	14.0209
Mellersta Harrsjön	Edge	37.7	14.0209
Mellersta Harrsjön	Edge	38.54	14.0209
Mellersta Harrsjön	Edge	91.07	14.0209
Mellersta Harrsjön	Edge	131.24	14.0209
Mellersta Harrsjön	Edge	0	14.1019
Mellersta Harrsjön	Edge	11.71	14.1019
Mellersta Harrsjön	Edge	20.59	14.1019
Mellersta Harrsjön	Edge	33.75	14.1019
Mellersta Harrsjön	Edge	42.78	14.1019
Mellersta Harrsjön	Edge	72.71	14.1019
Mellersta Harrsjön	Edge	5.08	14.1042
Mellersta Harrsjön	Edge	16.61	14.1042
Mellersta Harrsjön	Edge	19.1	14.1042
Mellersta Harrsjön	Edge	23.99	14.1042
Mellersta Harrsjön	Edge	27.73	14.1042
Mellersta Harrsjön	Edge	53.93	14.1042
Mellersta Harrsjön	Edge	1.2	14.2777
Mellersta Harrsjön	Edge	6.74	14.2777
Mellersta Harrsjön	Edge	15.96	14.2777
Mellersta Harrsjön	Edge	22.1	14.2777
Mellersta Harrsjön	Edge	23.06	14.2777
Mellersta Harrsjön	Edge	91.92	14.2777
Mellersta Harrsjön	Edge	0	14.334
Mellersta Harrsjön	Edge	0.08	14.334
Mellersta Harrsjön	Edge	1.52	14.334
Mellersta Harrsjön	Edge	15.9	14.334
Mellersta Harrsjön	Edge	70.28	14.334
Mellersta Harrsjön	Edge	0	14.3471
Mellersta Harrsjön	Edge	2.5	14.3471
Mellersta Harrsjön	Edge	6.08	14.3471
Mellersta Harrsjön	Edge	7.57	14.3471
Mellersta Harrsjön	Edge	8.29	14.3471
Mellersta Harrsjön	Edge	21.13	14.3471
Mellersta Harrsjön	Edge	0	14.3752
Mellersta Harrsjön	Edge	0	14.3752
Mellersta Harrsjön	Edge	4.63	14.3752
Mellersta Harrsjön	Edge	6.74	14.3752
Mellersta Harrsjön	Edge	11.52	14.3752
Mellersta Harrsjön	Edge	69.99	14.3752
Mellersta Harrsjön	Edge	2.87	14.3948
Mellersta Harrsjön	Edge	4.86	14.3948
Mellersta Harrsjön	Edge	5.04	14.3948
Mellersta Harrsjön	Edge	7.17	14.3948
Mellersta Harrsjön	Edge	10.08	14.3948
Mellersta Harrsjön	Edge	12.7	14.3948
Mellersta Harrsjön	Edge	0	14.4425
Mellersta Harrsjön	Edge	0	14.4425
Mellersta Harrsjön	Edge	0.02	14.4425
Mellersta Harrsjön	Edge	0.1	14.4425
Mellersta Harrsjön	Edge	0.93	14.4425
Mellersta Harrsjön	Edge	16.41	14.4425
Mellersta Harrsjön	Edge	0	14.5117
Mellersta Harrsjön	Edge	2.09	14.5117
Mellersta Harrsjön	Edge	2.93	14.5117
Mellersta Harrsjön	Edge	3.76	14.5117
Mellersta Harrsjön	Edge	5.89	14.5117
Mellersta Harrsjön	Edge	5.95	14.5117
Mellersta Harrsjön	Edge	0	14.7288
Mellersta Harrsjön	Edge	1.7	14.7288
Mellersta Harrsjön	Edge	11.9	14.7288
Mellersta Harrsjön	Edge	14.85	14.7288
Mellersta Harrsjön	Edge	15.32	14.7288
Mellersta Harrsjön	Edge	16.45	14.7288
Mellersta Harrsjön	Edge	15.62	14.9829
Mellersta Harrsjön	Edge	19.24	14.9829
Mellersta Harrsjön	Edge	19.8	14.9829
Mellersta Harrsjön	Edge	35.68	14.9829
Mellersta Harrsjön	Edge	42.15	14.9829
Mellersta Harrsjön	Edge	65.22	14.9829
Mellersta Harrsjön	Edge	7.54	15.0909
Mellersta Harrsjön	Edge	22.67	15.0909
Mellersta Harrsjön	Edge	28.31	15.0909
Mellersta Harrsjön	Edge	37.72	15.0909
Mellersta Harrsjön	Edge	55.04	15.0909
Mellersta Harrsjön	Edge	70.97	15.0909
Mellersta Harrsjön	Edge	0	15.1643
Mellersta Harrsjön	Edge	6.76	15.1643
Mellersta Harrsjön	Edge	25.93	15.1643
Mellersta Harrsjön	Edge	33.32	15.1643
Mellersta Harrsjön	Edge	34.2	15.1643
Mellersta Harrsjön	Edge	0	15.1809
Mellersta Harrsjön	Edge	25.93	15.1809
Mellersta Harrsjön	Edge	89.44	15.1809
Mellersta Harrsjön	Edge	121.14	15.1809
Mellersta Harrsjön	Edge	133.5	15.1809
Mellersta Harrsjön	Edge	147.76	15.1809
Mellersta Harrsjön	Edge	0.26	15.2622
Mellersta Harrsjön	Edge	3.57	15.2622
Mellersta Harrsjön	Edge	9.71	15.2622
Mellersta Harrsjön	Edge	12.31	15.2622
Mellersta Harrsjön	Edge	73.54	15.2622
Mellersta Harrsjön	Edge	93.2	15.2622
Mellersta Harrsjön	Edge	1.85	15.2692
Mellersta Harrsjön	Edge	19.43	15.2692
Mellersta Harrsjön	Edge	28.39	15.2692
Mellersta Harrsjön	Edge	80.26	15.2692
Mellersta Harrsjön	Edge	88.54	15.2692
Mellersta Harrsjön	Edge	89.65	15.2692
Mellersta Harrsjön	Edge	0.04	15.2904
Mellersta Harrsjön	Edge	2.6	15.2904
Mellersta Harrsjön	Edge	5.93	15.2904
Mellersta Harrsjön	Edge	20.31	15.2904
Mellersta Harrsjön	Edge	65	15.2904
Mellersta Harrsjön	Edge	104.82	15.2904
Mellersta Harrsjön	Edge	11.49	15.376
Mellersta Harrsjön	Edge	11.59	15.376
Mellersta Harrsjön	Edge	14.18	15.376
Mellersta Harrsjön	Edge	16.36	15.376
Mellersta Harrsjön	Edge	41.67	15.376
Mellersta Harrsjön	Edge	148.4	15.376
Mellersta Harrsjön	Edge	6.58	15.4368
Mellersta Harrsjön	Edge	29.36	15.4368
Mellersta Harrsjön	Edge	30.02	15.4368
Mellersta Harrsjön	Edge	37.19	15.4368
Mellersta Harrsjön	Edge	37.35	15.4368
Mellersta Harrsjön	Edge	60.15	15.4368
Mellersta Harrsjön	Edge	0.89	15.5316
Mellersta Harrsjön	Edge	13.05	15.5316
Mellersta Harrsjön	Edge	14.89	15.5316
Mellersta Harrsjön	Edge	18.17	15.5316
Mellersta Harrsjön	Edge	48.44	15.5316
Mellersta Harrsjön	Edge	56.3	15.5316
Mellersta Harrsjön	Edge	3.32	15.7488
Mellersta Harrsjön	Edge	3.96	15.7488
Mellersta Harrsjön	Edge	6.32	15.7488
Mellersta Harrsjön	Edge	8.97	15.7488
Mellersta Harrsjön	Edge	9.56	15.7488
Mellersta Harrsjön	Edge	14.28	15.7488
Mellersta Harrsjön	Edge	0.99	15.7923
Mellersta Harrsjön	Edge	1.48	15.7923
Mellersta Harrsjön	Edge	34.81	15.7923
Mellersta Harrsjön	Edge	51.75	15.7923
Mellersta Harrsjön	Edge	120.26	15.7923
Mellersta Harrsjön	Edge	2.49	15.8048
Mellersta Harrsjön	Edge	58.84	15.8048
Mellersta Harrsjön	Edge	93.24	15.8048
Mellersta Harrsjön	Edge	95.6	15.8048
Mellersta Harrsjön	Edge	109.66	15.8048
Mellersta Harrsjön	Edge	1244.87	15.8048
Mellersta Harrsjön	Edge	3.25	15.9514
Mellersta Harrsjön	Edge	47.36	15.9514
Mellersta Harrsjön	Edge	85.41	15.9514
Mellersta Harrsjön	Edge	94.88	15.9514
Mellersta Harrsjön	Edge	176.09	15.9514
Mellersta Harrsjön	Edge	0	16.0967
Mellersta Harrsjön	Edge	33.47	16.0967
Mellersta Harrsjön	Edge	58.01	16.0967
Mellersta Harrsjön	Edge	87.11	16.0967
Mellersta Harrsjön	Edge	106.6	16.0967
Mellersta Harrsjön	Edge	125.21	16.0967
Mellersta Harrsjön	Edge	4.91	16.1678
Mellersta Harrsjön	Edge	5.75	16.1678
Mellersta Harrsjön	Edge	36.85	16.1678
Mellersta Harrsjön	Edge	113.24	16.1678
Mellersta Harrsjön	Edge	308.13	16.1678
Mellersta Harrsjön	Edge	0.69	16.1831
Mellersta Harrsjön	Edge	1.19	16.1831
Mellersta Harrsjön	Edge	1.71	16.1831
Mellersta Harrsjön	Edge	7.34	16.1831
Mellersta Harrsjön	Edge	31.44	16.1831
Mellersta Harrsjön	Edge	40.48	16.1831
Mellersta Harrsjön	Edge	0	16.1905
Mellersta Harrsjön	Edge	13.24	16.1905
Mellersta Harrsjön	Edge	28.21	16.1905
Mellersta Harrsjön	Edge	34.76	16.1905
Mellersta Harrsjön	Edge	66.34	16.1905
Mellersta Harrsjön	Edge	83.87	16.1905
Mellersta Harrsjön	Edge	0	16.234
Mellersta Harrsjön	Edge	20.65	16.234
Mellersta Harrsjön	Edge	27.17	16.234
Mellersta Harrsjön	Edge	39.47	16.234
Mellersta Harrsjön	Edge	59.3	16.234
Mellersta Harrsjön	Edge	9.07	16.3352
Mellersta Harrsjön	Edge	11.68	16.3352
Mellersta Harrsjön	Edge	14.55	16.3352
Mellersta Harrsjön	Edge	43.25	16.3352
Mellersta Harrsjön	Edge	114.11	16.3352
Mellersta Harrsjön	Edge	0	16.5704
Mellersta Harrsjön	Edge	0	16.5704
Mellersta Harrsjön	Edge	0	16.5704
Mellersta Harrsjön	Edge	1.49	16.5704
Mellersta Harrsjön	Edge	3.61	16.5704
Mellersta Harrsjön	Edge	5.5	16.5704
Mellersta Harrsjön	Edge	0	16.6369
Mellersta Harrsjön	Edge	2.52	16.6369
Mellersta Harrsjön	Edge	16.52	16.6369
Mellersta Harrsjön	Edge	47.24	16.6369
Mellersta Harrsjön	Edge	89.15	16.6369
Mellersta Harrsjön	Edge	109.89	16.6369
Mellersta Harrsjön	Edge	0.04	16.9222
Mellersta Harrsjön	Edge	0.12	16.9222
Mellersta Harrsjön	Edge	0.2	16.9222
Mellersta Harrsjön	Edge	1.27	16.9222
Mellersta Harrsjön	Edge	2.95	16.9222
Mellersta Harrsjön	Edge	21.06	16.9222
Mellersta Harrsjön	Edge	5.35	17.1175
Mellersta Harrsjön	Edge	44.88	17.1175
Mellersta Harrsjön	Edge	50.84	17.1175
Mellersta Harrsjön	Edge	61.4	17.1175
Mellersta Harrsjön	Edge	141.09	17.1175
Mellersta Harrsjön	Edge	142.91	17.1175
Mellersta Harrsjön	Edge	0	17.4632
Mellersta Harrsjön	Edge	0.01	17.4632
Mellersta Harrsjön	Edge	0.14	17.4632
Mellersta Harrsjön	Edge	2.19	17.4632
Mellersta Harrsjön	Edge	2.44	17.4632
Mellersta Harrsjön	Edge	19.38	17.4632
Mellersta Harrsjön	Edge	0.26	17.6838
Mellersta Harrsjön	Edge	0.96	17.6838
Mellersta Harrsjön	Edge	1.98	17.6838
Mellersta Harrsjön	Edge	5.38	17.6838
Mellersta Harrsjön	Edge	14.07	17.6838
Mellersta Harrsjön	Edge	24.2	17.6838
Mellersta Harrsjön	Edge	0.58	17.8114
Mellersta Harrsjön	Edge	2.52	17.8114
Mellersta Harrsjön	Edge	3.77	17.8114
Mellersta Harrsjön	Edge	8.66	17.8114
Mellersta Harrsjön	Edge	14.39	17.8114
Mellersta Harrsjön	Edge	56.78	17.8114
Mellersta Harrsjön	Edge	50.49	17.9956
Mellersta Harrsjön	Edge	90.43	17.9956
Mellersta Harrsjön	Edge	136.06	17.9956
Mellersta Harrsjön	Edge	150.39	17.9956
Mellersta Harrsjön	Edge	212.28	17.9956
Mellersta Harrsjön	Edge	219.24	17.9956
Mellersta Harrsjön	Edge	0.04	18.1804
Mellersta Harrsjön	Edge	1.73	18.1804
Mellersta Harrsjön	Edge	3.6	18.1804
Mellersta Harrsjön	Edge	4.54	18.1804
Mellersta Harrsjön	Edge	7.22	18.1804
Mellersta Harrsjön	Edge	17.83	18.1804
Mellersta Harrsjön	Edge	1.63	18.2997
Mellersta Harrsjön	Edge	30.2	18.2997
Mellersta Harrsjön	Edge	42.82	18.2997
Mellersta Harrsjön	Edge	44.02	18.2997
Mellersta Harrsjön	Edge	65.63	18.2997
Mellersta Harrsjön	Edge	71.38	18.2997
Mellersta Harrsjön	Edge	0.05	18.4318
Mellersta Harrsjön	Edge	22.25	18.4318
Mellersta Harrsjön	Edge	30.86	18.4318
Mellersta Harrsjön	Edge	39.88	18.4318
Mellersta Harrsjön	Edge	172.93	18.4318
Mellersta Harrsjön	Edge	1.49	18.5788
Mellersta Harrsjön	Edge	1.63	18.5788
Mellersta Harrsjön	Edge	2.61	18.5788
Mellersta Harrsjön	Edge	9.93	18.5788
Mellersta Harrsjön	Edge	18.1	18.5788
Mellersta Harrsjön	Edge	46.39	18.5788
Mellersta Harrsjön	Edge	1.2	18.6581
Mellersta Harrsjön	Edge	17.25	18.6581
Mellersta Harrsjön	Edge	38.99	18.6581
Mellersta Harrsjön	Edge	79.34	18.6581
Mellersta Harrsjön	Edge	111.19	18.6581
Mellersta Harrsjön	Edge	0.29	19.4652
Mellersta Harrsjön	Edge	2.39	19.4652
Mellersta Harrsjön	Edge	5.86	19.4652
Mellersta Harrsjön	Edge	6.78	19.4652
Mellersta Harrsjön	Edge	153.28	19.4652
Mellersta Harrsjön	Edge	174.5	19.4652
Mellersta Harrsjön	Edge	0.09	19.4895
Mellersta Harrsjön	Edge	1.4	19.4895
Mellersta Harrsjön	Edge	7.96	19.4895
Mellersta Harrsjön	Edge	18.39	19.4895
Mellersta Harrsjön	Edge	20.34	19.4895
Mellersta Harrsjön	Edge	35.82	19.4895
Mellersta Harrsjön	Edge	3.75	19.8906
Mellersta Harrsjön	Edge	4.04	19.8906
Mellersta Harrsjön	Edge	6.06	19.8906
Mellersta Harrsjön	Edge	8.49	19.8906
Mellersta Harrsjön	Edge	10.28	19.8906
Mellersta Harrsjön	Edge	510.54	19.8906
Mellersta Harrsjön	Edge	2.05	20.0033
Mellersta Harrsjön	Edge	10.43	20.0033
Mellersta Harrsjön	Edge	11.01	20.0033
Mellersta Harrsjön	Edge	15.3	20.0033
Mellersta Harrsjön	Edge	16.15	20.0033
Mellersta Harrsjön	Edge	20.67	20.0033
Mellersta Harrsjön	Edge	0.17	20.048
Mellersta Harrsjön	Edge	3.1	20.048
Mellersta Harrsjön	Edge	14.96	20.048
Mellersta Harrsjön	Edge	19.91	20.048
Mellersta Harrsjön	Edge	47.51	20.048
Mellersta Harrsjön	Edge	93.58	20.048
Mellersta Harrsjön	Edge	18.9	20.0572
Mellersta Harrsjön	Edge	52.23	20.0572
Mellersta Harrsjön	Edge	52.92	20.0572
Mellersta Harrsjön	Edge	56.51	20.0572
Mellersta Harrsjön	Edge	71.02	20.0572
Mellersta Harrsjön	Edge	0.92	20.8166
Mellersta Harrsjön	Edge	9.94	20.8166
Mellersta Harrsjön	Edge	21.73	20.8166
Mellersta Harrsjön	Edge	26.89	20.8166
Mellersta Harrsjön	Edge	44.5	20.8166
Mellersta Harrsjön	Edge	61.53	20.8166
Mellersta Harrsjön	Edge	12.55	21.1016
Mellersta Harrsjön	Edge	33.48	21.1016
Mellersta Harrsjön	Edge	81.25	21.1016
Mellersta Harrsjön	Edge	95.13	21.1016
Mellersta Harrsjön	Edge	114.23	21.1016
Mellersta Harrsjön	Edge	180.18	21.1016
Mellersta Harrsjön	Edge	3.3	21.275
Mellersta Harrsjön	Edge	6.47	21.275
Mellersta Harrsjön	Edge	8.14	21.275
Mellersta Harrsjön	Edge	15.68	21.275
Mellersta Harrsjön	Edge	23.33	21.275
Mellersta Harrsjön	Edge	31.25	21.275
Mellersta Harrsjön	Middle	0	4.3205
Mellersta Harrsjön	Middle	0	4.3469
Mellersta Harrsjön	Middle	0	4.3469
Mellersta Harrsjön	Middle	0	4.3489
Mellersta Harrsjön	Middle	0	4.3489
Mellersta Harrsjön	Middle	0	4.3489
Mellersta Harrsjön	Middle	0	4.5595
Mellersta Harrsjön	Middle	0	4.5595
Mellersta Harrsjön	Middle	0	4.576
Mellersta Harrsjön	Middle	0	4.5761
Mellersta Harrsjön	Middle	0	4.5761
Mellersta Harrsjön	Middle	0	4.5783
Mellersta Harrsjön	Middle	0	4.5783
Mellersta Harrsjön	Middle	0	4.6393
Mellersta Harrsjön	Middle	0	4.6393
Mellersta Harrsjön	Middle	0	4.8012
Mellersta Harrsjön	Middle	0	4.8012
Mellersta Harrsjön	Middle	0	4.9142
Mellersta Harrsjön	Middle	0	4.9244
Mellersta Harrsjön	Middle	0	4.9671
Mellersta Harrsjön	Middle	0	4.992
Mellersta Harrsjön	Middle	0	4.992
Mellersta Harrsjön	Middle	0	5.3611
Mellersta Harrsjön	Middle	0	5.3859
Mellersta Harrsjön	Middle	0	5.3859
Mellersta Harrsjön	Middle	0	5.3916
Mellersta Harrsjön	Middle	0	5.6107
Mellersta Harrsjön	Middle	0	5.6107
Mellersta Harrsjön	Middle	0	5.6107
Mellersta Harrsjön	Middle	0	5.6196
Mellersta Harrsjön	Middle	0	5.6196
Mellersta Harrsjön	Middle	0	5.6196
Mellersta Harrsjön	Middle	0	5.6335
Mellersta Harrsjön	Middle	0	5.6335
Mellersta Harrsjön	Middle	0	5.6335
Mellersta Harrsjön	Middle	0	5.6385
Mellersta Harrsjön	Middle	0	5.6385
Mellersta Harrsjön	Middle	0	5.676
Mellersta Harrsjön	Middle	0	5.676
Mellersta Harrsjön	Middle	0.009	5.676
Mellersta Harrsjön	Middle	0	5.6822
Mellersta Harrsjön	Middle	0	5.6822
Mellersta Harrsjön	Middle	0	5.7744
Mellersta Harrsjön	Middle	0	5.7744
Mellersta Harrsjön	Middle	0	5.7744
Mellersta Harrsjön	Middle	0	5.7934
Mellersta Harrsjön	Middle	0	5.8028
Mellersta Harrsjön	Middle	0	5.8028
Mellersta Harrsjön	Middle	0	5.8086
Mellersta Harrsjön	Middle	0	5.8086
Mellersta Harrsjön	Middle	0	5.8516
Mellersta Harrsjön	Middle	0	5.8516
Mellersta Harrsjön	Middle	0	5.8548
Mellersta Harrsjön	Middle	0	5.8548
Mellersta Harrsjön	Middle	0	5.9489
Mellersta Harrsjön	Middle	0	5.9489
Mellersta Harrsjön	Middle	0	5.9657
Mellersta Harrsjön	Middle	0	5.9657
Mellersta Harrsjön	Middle	0	5.9697
Mellersta Harrsjön	Middle	0	5.9697
Mellersta Harrsjön	Middle	0	5.9788
Mellersta Harrsjön	Middle	0	5.9788
Mellersta Harrsjön	Middle	0	6.0007
Mellersta Harrsjön	Middle	0	6.0007
Mellersta Harrsjön	Middle	0	6.0189
Mellersta Harrsjön	Middle	0	6.0189
Mellersta Harrsjön	Middle	0	6.0282
Mellersta Harrsjön	Middle	0	6.0282
Mellersta Harrsjön	Middle	0	6.0349
Mellersta Harrsjön	Middle	0	6.0349
Mellersta Harrsjön	Middle	0	6.036
Mellersta Harrsjön	Middle	0	6.036
Mellersta Harrsjön	Middle	0	6.0448
Mellersta Harrsjön	Middle	0	6.0448
Mellersta Harrsjön	Middle	0	6.0635
Mellersta Harrsjön	Middle	0	6.1498
Mellersta Harrsjön	Middle	0	6.1498
Mellersta Harrsjön	Middle	0	6.182
Mellersta Harrsjön	Middle	18.344	6.182
Mellersta Harrsjön	Middle	0	6.1833
Mellersta Harrsjön	Middle	0	6.1833
Mellersta Harrsjön	Middle	0	6.2676
Mellersta Harrsjön	Middle	0	6.2676
Mellersta Harrsjön	Middle	0	6.2825
Mellersta Harrsjön	Middle	0	6.2825
Mellersta Harrsjön	Middle	0	6.2865
Mellersta Harrsjön	Middle	0	6.3194
Mellersta Harrsjön	Middle	0	6.3194
Mellersta Harrsjön	Middle	0	6.3593
Mellersta Harrsjön	Middle	0	6.3593
Mellersta Harrsjön	Middle	0	6.3822
Mellersta Harrsjön	Middle	0	6.3822
Mellersta Harrsjön	Middle	0	6.3952
Mellersta Harrsjön	Middle	0	6.4035
Mellersta Harrsjön	Middle	0	6.4259
Mellersta Harrsjön	Middle	0	6.4346
Mellersta Harrsjön	Middle	0.14	6.4532
Mellersta Harrsjön	Middle	32.29	6.4572
Mellersta Harrsjön	Middle	0	6.4575
Mellersta Harrsjön	Middle	0	6.4604
Mellersta Harrsjön	Middle	0	6.4819
Mellersta Harrsjön	Middle	0	6.4819
Mellersta Harrsjön	Middle	0	6.4979
Mellersta Harrsjön	Middle	0	6.4979
Mellersta Harrsjön	Middle	0	6.4979
Mellersta Harrsjön	Middle	0	6.4997
Mellersta Harrsjön	Middle	0	6.4997
Mellersta Harrsjön	Middle	20.385	6.4997
Mellersta Harrsjön	Middle	0	6.506
Mellersta Harrsjön	Middle	0	6.5088
Mellersta Harrsjön	Middle	0	6.5088
Mellersta Harrsjön	Middle	0	6.5088
Mellersta Harrsjön	Middle	0	6.5113
Mellersta Harrsjön	Middle	0	6.5113
Mellersta Harrsjön	Middle	0	6.5113
Mellersta Harrsjön	Middle	0	6.5132
Mellersta Harrsjön	Middle	0.206	6.5132
Mellersta Harrsjön	Middle	3.054	6.5132
Mellersta Harrsjön	Middle	0	6.5149
Mellersta Harrsjön	Middle	0	6.5149
Mellersta Harrsjön	Middle	0	6.5149
Mellersta Harrsjön	Middle	0	6.5163
Mellersta Harrsjön	Middle	0	6.5163
Mellersta Harrsjön	Middle	0	6.5163
Mellersta Harrsjön	Middle	0	6.5216
Mellersta Harrsjön	Middle	0	6.5216
Mellersta Harrsjön	Middle	0	6.5248
Mellersta Harrsjön	Middle	0	6.5248
Mellersta Harrsjön	Middle	0.035	6.5248
Mellersta Harrsjön	Middle	0	6.531
Mellersta Harrsjön	Middle	0	6.531
Mellersta Harrsjön	Middle	0.001	6.531
Mellersta Harrsjön	Middle	0	6.5418
Mellersta Harrsjön	Middle	0	6.5418
Mellersta Harrsjön	Middle	0	6.5659
Mellersta Harrsjön	Middle	0	6.5659
Mellersta Harrsjön	Middle	0	6.5659
Mellersta Harrsjön	Middle	0	6.5659
Mellersta Harrsjön	Middle	0.044	6.5659
Mellersta Harrsjön	Middle	0	6.577
Mellersta Harrsjön	Middle	0	6.577
Mellersta Harrsjön	Middle	0	6.5846
Mellersta Harrsjön	Middle	0.001	6.5846
Mellersta Harrsjön	Middle	2.592	6.5846
Mellersta Harrsjön	Middle	0	6.5902
Mellersta Harrsjön	Middle	0	6.6099
Mellersta Harrsjön	Middle	0	6.6099
Mellersta Harrsjön	Middle	0.047	6.6099
Mellersta Harrsjön	Middle	0	6.615
Mellersta Harrsjön	Middle	0	6.6199
Mellersta Harrsjön	Middle	0	6.6199
Mellersta Harrsjön	Middle	0.026	6.6199
Mellersta Harrsjön	Middle	0	6.6256
Mellersta Harrsjön	Middle	0	6.6256
Mellersta Harrsjön	Middle	0.116	6.6256
Mellersta Harrsjön	Middle	0	6.6263
Mellersta Harrsjön	Middle	0	6.6263
Mellersta Harrsjön	Middle	0	6.6263
Mellersta Harrsjön	Middle	0	6.6329
Mellersta Harrsjön	Middle	0	6.6329
Mellersta Harrsjön	Middle	0.002	6.6329
Mellersta Harrsjön	Middle	0	6.6348
Mellersta Harrsjön	Middle	0	6.6613
Mellersta Harrsjön	Middle	0	6.6613
Mellersta Harrsjön	Middle	0.005	6.6613
Mellersta Harrsjön	Middle	0	6.6756
Mellersta Harrsjön	Middle	0	6.6756
Mellersta Harrsjön	Middle	0.007	6.6756
Mellersta Harrsjön	Middle	0	6.6826
Mellersta Harrsjön	Middle	0	6.6826
Mellersta Harrsjön	Middle	0	6.7141
Mellersta Harrsjön	Middle	0	6.7141
Mellersta Harrsjön	Middle	0	6.7219
Mellersta Harrsjön	Middle	0.002	6.7219
Mellersta Harrsjön	Middle	0.299	6.7219
Mellersta Harrsjön	Middle	0	6.724
Mellersta Harrsjön	Middle	0	6.7425
Mellersta Harrsjön	Middle	0	6.7425
Mellersta Harrsjön	Middle	0	6.748
Mellersta Harrsjön	Middle	0	6.748
Mellersta Harrsjön	Middle	0	6.8601
Mellersta Harrsjön	Middle	0	6.8601
Mellersta Harrsjön	Middle	0	6.8601
Mellersta Harrsjön	Middle	0	6.8837
Mellersta Harrsjön	Middle	0	6.8837
Mellersta Harrsjön	Middle	7.719	6.8837
Mellersta Harrsjön	Middle	0	6.9108
Mellersta Harrsjön	Middle	0	6.9108
Mellersta Harrsjön	Middle	0.01	6.951
Mellersta Harrsjön	Middle	0.984	6.951
Mellersta Harrsjön	Middle	0	6.9839
Mellersta Harrsjön	Middle	0	6.9839
Mellersta Harrsjön	Middle	0.38	6.9985
Mellersta Harrsjön	Middle	2.15	6.9985
Mellersta Harrsjön	Middle	0	7.0189
Mellersta Harrsjön	Middle	0	7.0189
Mellersta Harrsjön	Middle	0	7.0329
Mellersta Harrsjön	Middle	0	7.0409
Mellersta Harrsjön	Middle	0	7.0409
Mellersta Harrsjön	Middle	3.691	7.042
Mellersta Harrsjön	Middle	0	7.061
Mellersta Harrsjön	Middle	0.99	7.061
Mellersta Harrsjön	Middle	0	7.0671
Mellersta Harrsjön	Middle	0	7.0677
Mellersta Harrsjön	Middle	0	7.077
Mellersta Harrsjön	Middle	0	7.1015
Mellersta Harrsjön	Middle	0	7.1015
Mellersta Harrsjön	Middle	2.529	7.1015
Mellersta Harrsjön	Middle	0	7.1238
Mellersta Harrsjön	Middle	0	7.1238
Mellersta Harrsjön	Middle	4.08	7.1274
Mellersta Harrsjön	Middle	6.53	7.1274
Mellersta Harrsjön	Middle	0	7.1495
Mellersta Harrsjön	Middle	0	7.1495
Mellersta Harrsjön	Middle	0	7.1504
Mellersta Harrsjön	Middle	9.64	7.1504
Mellersta Harrsjön	Middle	1.09	7.1511
Mellersta Harrsjön	Middle	0	7.1591
Mellersta Harrsjön	Middle	0	7.1591
Mellersta Harrsjön	Middle	0	7.1595
Mellersta Harrsjön	Middle	0	7.1595
Mellersta Harrsjön	Middle	0	7.1604
Mellersta Harrsjön	Middle	0	7.1659
Mellersta Harrsjön	Middle	0	7.1659
Mellersta Harrsjön	Middle	0	7.1697
Mellersta Harrsjön	Middle	0	7.1723
Mellersta Harrsjön	Middle	0	7.1723
Mellersta Harrsjön	Middle	0	7.1739
Mellersta Harrsjön	Middle	0.01	7.1739
Mellersta Harrsjön	Middle	0	7.1793
Mellersta Harrsjön	Middle	0	7.1793
Mellersta Harrsjön	Middle	0	7.1877
Mellersta Harrsjön	Middle	0	7.1877
Mellersta Harrsjön	Middle	0	7.1934
Mellersta Harrsjön	Middle	0	7.1934
Mellersta Harrsjön	Middle	7.64	7.1955
Mellersta Harrsjön	Middle	0	7.1957
Mellersta Harrsjön	Middle	0	7.1957
Mellersta Harrsjön	Middle	0	7.1989
Mellersta Harrsjön	Middle	0	7.1989
Mellersta Harrsjön	Middle	0	7.1996
Mellersta Harrsjön	Middle	0	7.1996
Mellersta Harrsjön	Middle	0	7.2028
Mellersta Harrsjön	Middle	0	7.2028
Mellersta Harrsjön	Middle	0	7.2033
Mellersta Harrsjön	Middle	2.63	7.2033
Mellersta Harrsjön	Middle	0	7.2068
Mellersta Harrsjön	Middle	0	7.2068
Mellersta Harrsjön	Middle	0	7.2069
Mellersta Harrsjön	Middle	0	7.2069
Mellersta Harrsjön	Middle	0	7.2087
Mellersta Harrsjön	Middle	0	7.2146
Mellersta Harrsjön	Middle	0	7.2146
Mellersta Harrsjön	Middle	0	7.2159
Mellersta Harrsjön	Middle	0	7.2159
Mellersta Harrsjön	Middle	0	7.2201
Mellersta Harrsjön	Middle	0	7.2246
Mellersta Harrsjön	Middle	0	7.2246
Mellersta Harrsjön	Middle	0	7.2246
Mellersta Harrsjön	Middle	0	7.2329
Mellersta Harrsjön	Middle	0	7.2329
Mellersta Harrsjön	Middle	0	7.234
Mellersta Harrsjön	Middle	0	7.234
Mellersta Harrsjön	Middle	0	7.2407
Mellersta Harrsjön	Middle	0	7.2426
Mellersta Harrsjön	Middle	0.06	7.2426
Mellersta Harrsjön	Middle	0	7.2427
Mellersta Harrsjön	Middle	0	7.2427
Mellersta Harrsjön	Middle	0	7.2536
Mellersta Harrsjön	Middle	0	7.2536
Mellersta Harrsjön	Middle	0	7.2538
Mellersta Harrsjön	Middle	0	7.2538
Mellersta Harrsjön	Middle	0.252	7.2555
Mellersta Harrsjön	Middle	10.876	7.2555
Mellersta Harrsjön	Middle	0	7.2581
Mellersta Harrsjön	Middle	0	7.2581
Mellersta Harrsjön	Middle	12.17	7.2644
Mellersta Harrsjön	Middle	16.52	7.2644
Mellersta Harrsjön	Middle	0.74	7.2659
Mellersta Harrsjön	Middle	1.26	7.2659
Mellersta Harrsjön	Middle	0	7.2717
Mellersta Harrsjön	Middle	0	7.2717
Mellersta Harrsjön	Middle	0	7.2717
Mellersta Harrsjön	Middle	2.629	7.2721
Mellersta Harrsjön	Middle	6.932	7.2721
Mellersta Harrsjön	Middle	0	7.2806
Mellersta Harrsjön	Middle	0	7.2806
Mellersta Harrsjön	Middle	0	7.2817
Mellersta Harrsjön	Middle	0	7.2817
Mellersta Harrsjön	Middle	0	7.2827
Mellersta Harrsjön	Middle	0	7.2827
Mellersta Harrsjön	Middle	0	7.2907
Mellersta Harrsjön	Middle	0	7.2907
Mellersta Harrsjön	Middle	0	7.3091
Mellersta Harrsjön	Middle	0	7.3091
Mellersta Harrsjön	Middle	27.261	7.3091
Mellersta Harrsjön	Middle	0	7.3094
Mellersta Harrsjön	Middle	0	7.3094
Mellersta Harrsjön	Middle	0	7.3232
Mellersta Harrsjön	Middle	0	7.3464
Mellersta Harrsjön	Middle	0	7.3464
Mellersta Harrsjön	Middle	0	7.3551
Mellersta Harrsjön	Middle	0	7.3643
Mellersta Harrsjön	Middle	0	7.3643
Mellersta Harrsjön	Middle	0.376	7.3643
Mellersta Harrsjön	Middle	0	7.368
Mellersta Harrsjön	Middle	0	7.368
Mellersta Harrsjön	Middle	0	7.3686
Mellersta Harrsjön	Middle	0	7.3686
Mellersta Harrsjön	Middle	0	7.3765
Mellersta Harrsjön	Middle	0	7.3765
Mellersta Harrsjön	Middle	0	7.3835
Mellersta Harrsjön	Middle	0	7.4201
Mellersta Harrsjön	Middle	0	7.4201
Mellersta Harrsjön	Middle	0	7.4294
Mellersta Harrsjön	Middle	0	7.4294
Mellersta Harrsjön	Middle	0	7.4297
Mellersta Harrsjön	Middle	0	7.4341
Mellersta Harrsjön	Middle	0	7.4341
Mellersta Harrsjön	Middle	0	7.4341
Mellersta Harrsjön	Middle	0	7.4341
Mellersta Harrsjön	Middle	0	7.4692
Mellersta Harrsjön	Middle	0	7.5134
Mellersta Harrsjön	Middle	0	7.5134
Mellersta Harrsjön	Middle	0	7.5164
Mellersta Harrsjön	Middle	0	7.5164
Mellersta Harrsjön	Middle	0.13	7.5278
Mellersta Harrsjön	Middle	0	7.5346
Mellersta Harrsjön	Middle	0	7.5397
Mellersta Harrsjön	Middle	0	7.5451
Mellersta Harrsjön	Middle	0	7.5451
Mellersta Harrsjön	Middle	0.003	7.5451
Mellersta Harrsjön	Middle	0	7.5708
Mellersta Harrsjön	Middle	0	7.5708
Mellersta Harrsjön	Middle	0	7.5708
Mellersta Harrsjön	Middle	0	7.5824
Mellersta Harrsjön	Middle	0	7.5824
Mellersta Harrsjön	Middle	0	7.591
Mellersta Harrsjön	Middle	0	7.5939
Mellersta Harrsjön	Middle	0	7.5939
Mellersta Harrsjön	Middle	0.015	7.5939
Mellersta Harrsjön	Middle	6.28	7.5942
Mellersta Harrsjön	Middle	0	7.5944
Mellersta Harrsjön	Middle	10.73	7.6059
Mellersta Harrsjön	Middle	1.84	7.6208
Mellersta Harrsjön	Middle	0	7.6219
Mellersta Harrsjön	Middle	0	7.6417
Mellersta Harrsjön	Middle	0	7.6552
Mellersta Harrsjön	Middle	0	7.6552
Mellersta Harrsjön	Middle	0.006	7.6552
Mellersta Harrsjön	Middle	2.32	7.6613
Mellersta Harrsjön	Middle	0	7.6857
Mellersta Harrsjön	Middle	0	7.6857
Mellersta Harrsjön	Middle	0	7.6857
Mellersta Harrsjön	Middle	0	7.689
Mellersta Harrsjön	Middle	5.31	7.689
Mellersta Harrsjön	Middle	0	7.6991
Mellersta Harrsjön	Middle	0	7.6991
Mellersta Harrsjön	Middle	0.056	7.6991
Mellersta Harrsjön	Middle	24.1	7.717
Mellersta Harrsjön	Middle	0	7.7232
Mellersta Harrsjön	Middle	0	7.7232
Mellersta Harrsjön	Middle	0	7.7344
Mellersta Harrsjön	Middle	0	7.74
Mellersta Harrsjön	Middle	0	7.7453
Mellersta Harrsjön	Middle	0	7.7453
Mellersta Harrsjön	Middle	0	7.7453
Mellersta Harrsjön	Middle	1.189	7.7546
Mellersta Harrsjön	Middle	1.611	7.7546
Mellersta Harrsjön	Middle	3.947	7.7546
Mellersta Harrsjön	Middle	0	7.7556
Mellersta Harrsjön	Middle	2.8	7.7556
Mellersta Harrsjön	Middle	0	7.7662
Mellersta Harrsjön	Middle	0	7.7662
Mellersta Harrsjön	Middle	0	7.7719
Mellersta Harrsjön	Middle	0.15	7.7719
Mellersta Harrsjön	Middle	0	7.7907
Mellersta Harrsjön	Middle	0	7.7919
Mellersta Harrsjön	Middle	0	7.7927
Mellersta Harrsjön	Middle	0	7.7927
Mellersta Harrsjön	Middle	0	7.7934
Mellersta Harrsjön	Middle	0	7.7934
Mellersta Harrsjön	Middle	0	7.7951
Mellersta Harrsjön	Middle	0	7.7951
Mellersta Harrsjön	Middle	0	7.8106
Mellersta Harrsjön	Middle	0	7.8106
Mellersta Harrsjön	Middle	0	7.8115
Mellersta Harrsjön	Middle	0	7.8144
Mellersta Harrsjön	Middle	0	7.8144
Mellersta Harrsjön	Middle	8.61	7.8226
Mellersta Harrsjön	Middle	0.029	7.8294
Mellersta Harrsjön	Middle	0.554	7.8294
Mellersta Harrsjön	Middle	4.111	7.8294
Mellersta Harrsjön	Middle	0	7.8331
Mellersta Harrsjön	Middle	0	7.8331
Mellersta Harrsjön	Middle	0	7.8676
Mellersta Harrsjön	Middle	0	7.8782
Mellersta Harrsjön	Middle	0	7.8782
Mellersta Harrsjön	Middle	0	7.8782
Mellersta Harrsjön	Middle	0	7.8787
Mellersta Harrsjön	Middle	0	7.9063
Mellersta Harrsjön	Middle	0	7.9063
Mellersta Harrsjön	Middle	0	7.9155
Mellersta Harrsjön	Middle	0	7.9191
Mellersta Harrsjön	Middle	0	7.9221
Mellersta Harrsjön	Middle	17.806	7.9221
Mellersta Harrsjön	Middle	0	7.9267
Mellersta Harrsjön	Middle	0	7.9375
Mellersta Harrsjön	Middle	8.69	7.9471
Mellersta Harrsjön	Middle	0	7.956
Mellersta Harrsjön	Middle	0	7.9662
Mellersta Harrsjön	Middle	0	8.0004
Mellersta Harrsjön	Middle	0	8.0005
Mellersta Harrsjön	Middle	0	8.0005
Mellersta Harrsjön	Middle	0	8.0193
Mellersta Harrsjön	Middle	0.07	8.0415
Mellersta Harrsjön	Middle	0	8.082
[truncated: 3,128 more rows]

## Sheet: S3
Supplementary Table 3: Slope comparisons for best fit lines (homogeneity of regression using pairwise full factorial analysis) of temperature (1/T(K)) x ln ebullitive flux (mg CH4*m^-2*d^-1) in Arrhenius plots, considering different subsets of the data
Criteria	Interaction	P-value	Significant	Not significant edge vs. middle	Associated Figure
All data	IH edge vs. IH middle	0.0001	*		Figure 1C
All data	IH edge vs. MH edge	0.5851			Figure 1C
All data	IH edge vs. MH middle	< 0.0001	*		Figure 1C
All data	IH middle vs. MH edge	< 0.0001	*		Figure 1C
All data	IH middle vs. MH middle	0.1033			Figure 1C
All data	MH edge vs. MH middle	< 0.0001	*		Figure 1C
Same temp range (high-temp edges removed)	IH edge vs. IH middle	0.1199		**	Supplementary Figure 2A
Same temp range (high-temp edges removed)	IH edge vs. MH edge	0.6653			Supplementary Figure 2A
Same temp range (high-temp edges removed)	IH edge vs. MH middle	0.03	*		Supplementary Figure 2A
Same temp range (high-temp edges removed)	IH middle vs. MH edge	0.0345	*		Supplementary Figure 2A
Same temp range (high-temp edges removed)	IH middle vs. MH middle	0.1033			Supplementary Figure 2A
Same temp range (high-temp edges removed)	MH edge vs. MH middle	0.0158	*		Supplementary Figure 2A
Highest middle temp removed	IH edge vs. IH middle	0.0012	*		Supplementary Figure 2B
Highest middle temp removed	IH edge vs. MH middle	< 0.0001	*		Supplementary Figure 2B
Highest middle temp removed	IH middle vs. MH edge	0.0001	*		Supplementary Figure 2B
Highest middle temp removed	IH middle vs. MH middle	0.0671			Supplementary Figure 2B
Highest middle temp removed	MH edge vs. MH middle	< 0.0001	*		Supplementary Figure 2B
Lowest middle temp removed	IH edge vs. IH middle	0.0058	*		Supplementary Figure 2C
Lowest middle temp removed	IH edge vs. MH middle	0.0118	*		Supplementary Figure 2C
Lowest middle temp removed	IH middle vs. MH edge	0.0005	*		Supplementary Figure 2C
Lowest middle temp removed	IH middle vs. MH middle	0.4777			Supplementary Figure 2C
Lowest middle temp removed	MH edge vs. MH middle	0.0009	*		Supplementary Figure 2C
*Significant (p-value < 0.05)
**Not significant for an edge vs. middle comparison (p-value > 0.05)

## Sheet: S4
Supplementary Table 4: Geochemical and sediment texture data (collected from cores associated with 2012 microbial data, unless otherwise indicated)
Lake	location	Core Depth for CH4 (mM) and Fugitive CH4	CH4 (mM)	Fugitive CH4 (mM)	Core Depth for 2013 δ13C-CH4	2013 δ13C-CH4 (‰)	Core Depth for 2013 δ13C-DIC	2013 δ13C-DIC (‰)	Core Depth for DIC (nM)	DIC (mM)	Core Depth for C, N, S	TOC (%)	N (%)	S (%)	C (%)	TOC/TN	δ15N-TOC	δ13C-TOC	Core Depth for 2013 Texture	2013 Clay (%)	2013 Sand (%)	2013 Silt (%)
Inre Harrsjön	Edge	2	0.12082	na	3		4	6.1444	0	0.0936703	6	16.46	1.08	0.36	16.3	17.7735	0.6	-29.3	0	8.4301	71.7909	19.779
Inre Harrsjön	Edge	6	0.151653	na	8	-74.8015	9	4.4158	2	0.118282	12	3.97	0.26	0.09	3.41	17.8067	0.8	-29.4	5	7.103	77.158	15.7391
Inre Harrsjön	Edge	10	0.0999352	0.0102655	13	-77.7935	14	5.5599	4	0.0795338	18	1.71	0.14	0.04	1.84	14.2441	0.3	-29.1	10	9.7897	82.1883	8.022
Inre Harrsjön	Edge	14	0.114759	0.0212182	18	-79.6405	19	5.2731	6	0.0594793	24	0.79	0.09	0.02	1.07	10.2365	0.1	-28.4	15	10.4183	82.7441	6.8376
Inre Harrsjön	Edge	18	0.112163	0.0685533	23	-81.216	24	4.5637	8	0.140117	30	0.62	0.06	0.01	0.65	12.0505	0.6	-27.6	20	11.4415	83.1426	5.4159
Inre Harrsjön	Edge	22	0.0995784	0.224165	28	-81.8715	29	0.9529	10	0.153095									20	12.2868	81.2189	6.4943
Inre Harrsjön	Edge	26	0.152261	0.214112	33	-81.7155	34	5.1177	12	0.197477									25	12.6836	81.954	5.3624
Inre Harrsjön	Edge	30	0.108189	0.199662	38	-82.1685	39	4.5714	14	0.195543									30	11.3036	82.376	6.3204
Inre Harrsjön	Edge				43	-82.425	44	3.9544	16	0.219808									35	8.6634	82.547	8.7896
Inre Harrsjön	Edge				48	-81.7255	49	3.9792	18	0.264714									40	7.6789	84.5852	7.7359
Inre Harrsjön	Edge				53	-82.403	54	4.0595	20	0.308692									45	9.2502	84.7846	5.9652
Inre Harrsjön	Edge								22	0.489829									50	7.0071	79.6696	13.3233
Inre Harrsjön	Edge								24	0.343894									55	5.5755	82.414	12.0105
Inre Harrsjön	Edge								26	0.633631									60	5.8198	77.3092	16.871
Inre Harrsjön	Edge								28	0.661542
Inre Harrsjön	Edge								30	0.567329
Inre Harrsjön	Edge								36	0.68619
Inre Harrsjön	Edge								40	0.661157
Inre Harrsjön	Middle	2	0.0592475	na	5		2	-6.808	1	0.173127	6	22.59	1.91	0.68	22.41	13.7927	1.42189	-29.6853	0	6.7783	70.7538	22.4679
Inre Harrsjön	Middle	6	0.201834	na	10	-77.056	7	-0.4605	3	0.19172	12	18.14	1.55	0.45	20.49	13.6481	-0.167547	-29.869	5	7.6675	71.8233	20.5092
Inre Harrsjön	Middle	10	0.245639	na	15	-75.666	12	3.6576	5	0.19157	18	18.93	1.43	0.35	18.82	15.4376	0.473513	-29.9892	10	8.1413	79.2077	12.6511
Inre Harrsjön	Middle	14	0.204046	na	20	-76.873	17	7.4586	7	0.174366	24	24.94	1.75	0.41	25.92	16.6197	0.801697	-29.5344	15	9.2316	83.8143	6.9542
Inre Harrsjön	Middle	18	0.238879	0.0403988	25	-75.9385	22	8.132	9	0.228068	30	20.7	1.52	0.47	20.57	15.8815	1.04499	-29.7191	20	11.0486	85.984	2.9674
Inre Harrsjön	Middle	22	0.307842	0.135383	30	-77.1285	27	8.2638	11	0.215247	36	17.02	1.34	0.5	17.36	14.8122	1.48397	-30.1967	25	9.0543	87.6201	3.3256
Inre Harrsjön	Middle	26	0.307035	0.369901	35	-77.7755	32	7.1048	13	0.135662									30	9.6564	86.6404	3.7032
Inre Harrsjön	Middle	30	0.349917	0.399584	40		37	7.0465	15	0.195296									35	8.691	86.8651	4.4439
Inre Harrsjön	Middle	34	0.474321	0.916576	45	-78.513	42	na	17	0.309289									40	17.191	76.9826	5.8264
Inre Harrsjön	Middle	38	0.546161	na	50	-77.58	47	8.3964	19	0.376741									45	7.0194	57.0545	35.926
Inre Harrsjön	Middle	42	0.618412	na	55	-78.36	52	9.5943	21	0.473758									50	10.0024	85.883	4.1145
Inre Harrsjön	Middle	46	0.591106	na	65	-78.801	57	10.6796	23	0.627126									55	11.9958	86.3963	1.6079
Inre Harrsjön	Middle	50	0.813793	na					25	0.824146									60	8.797	89.588	1.615
Inre Harrsjön	Middle	54	0.585139	na					27	0.863345
Inre Harrsjön	Middle								29	0.931572
Inre Harrsjön	Middle								31	0.974344
Inre Harrsjön	Middle								33	1.94205
Inre Harrsjön	Middle								35	1.62399
Mellersta Harrsjön	Edge	2	0.0992439	na	5	-70.4675	3	-1.8335	2	0.107013	6	8.45	0.8	0.31	8.83	12.3178	-0.4	-29.4	0	8.4063	69.6225	21.9713
Mellersta Harrsjön	Edge	6	0.348695	na	10	-71.477	8	4.5192	4	0.185088	12	7.69	0.85	0.33	9.15	10.5505	-0.3	-29.1	5	8.9561	65.9849	25.059
Mellersta Harrsjön	Edge	10	0.429231	0.0751475	15	-70.3765	13	6.2959	6	0.172541	18	6.83	0.74	0.31	8.52	10.7635	-0.2	-28.9	10	9.95	64.7652	25.2848
Mellersta Harrsjön	Edge	14	0.54396	0.105419	20	-71.2415	18	7.6406	8	0.220752	24	2.46	0.23	0.06	2.88	12.4731	0.04	-28.9	15	8.8411	61.672	29.487
Mellersta Harrsjön	Edge	18	0.652375	0.653513	25	-69.204	23	8.658	10	0.26359	30	3.195	0.285	0.065	3.79	12.1132	0.5	-29.1	20	7.8985	56.0074	36.0942
Mellersta Harrsjön	Edge	22	0.203182	0.932273	30	-68.6535	28	11.4689	12	0.45633									25	9.852	73.693	16.4551
Mellersta Harrsjön	Edge	26	0.350608	1.71831	35	-71.125	33	8.911	14	0.716684									30	9.8686	63.5022	26.6292
Mellersta Harrsjön	Edge				40	-68.7715	38	10.0301	16	0.824549									35	6.4186	66.0993	27.4821
Mellersta Harrsjön	Edge				45	-70.3855	43	8.4535	18	0.866332									40	4.4882	54.2343	41.2775
Mellersta Harrsjön	Edge				50	-67.7605			20	0.987319
Mellersta Harrsjön	Edge				55	-67.9215			22	0.955963
Mellersta Harrsjön	Edge								24	1.61452
Mellersta Harrsjön	Edge								26	1.31231
Mellersta Harrsjön	Edge								28	1.28648
Mellersta Harrsjön	Edge								30	1.74201
Mellersta Harrsjön	Edge								32	1.0578
Mellersta Harrsjön	Middle	2	0.0786578	na	5	-76.7675	4	-3.2478	1	0.242933	6	8.58	0.6	0.37	8.91	16.6764	-0.100606	-29.879	0	7.3744	71.8511	20.7745
Mellersta Harrsjön	Middle	6	0.22826	na	10	-73.1405	9	6.5466	3	0.232963	12	6.48	0.52	0.35	7.1	14.5324	-0.074874	-29.6278	5	4.8907	57.1205	37.9888
Mellersta Harrsjön	Middle	10	0.360871	0.0947916	15	-70.465	14	na	5	0.460233	18	5.61	0.46	0.2	6.5	14.2223	0.0376766	-29.7241	10	4.962	60.1026	34.9354
Mellersta Harrsjön	Middle	14	0.427669	0.442572	20	-70.9065	19	10.5638	7	0.610468	24	6.14	0.41	0.15	5.87	17.4643	-0.195422	-29.7122	15	3.2833	39.2826	57.4341
Mellersta Harrsjön	Middle	18	0.509837	0.436778	25	-69.9395	24	9.7319	9	0.537531	30	5.04	0.38	0.13	5.1	15.4672	-0.0981301	-29.8045	20	4.5331	50.9268	44.5401
Mellersta Harrsjön	Middle	22	0.526737	0.642026	30	-70.8665	29	12.8238	13	0.805527	36	3.98	0.39	0.14	5.49	11.901	-0.297673	-29.6893	25	3.8937	42.4095	53.6967
Mellersta Harrsjön	Middle	26	0.50317	0.74989	35	-69.8415	34	na	15	1.1473	40	9.26	0.665	0.29	9.24	15.9716	-0.189334	-30.0616	30	6.1014	61.9978	31.9008
Mellersta Harrsjön	Middle	30	0.604697	0.693804	40	-69.1815	39	13.1808	17	0.924113									35	0.9931	12.72	86.2869
Mellersta Harrsjön	Middle	34	0.630251	0.873744	45	-68.474	44	na	19	1.01807									40	5.8876	64.5741	29.5383
Mellersta Harrsjön	Middle	38	0.583614	0.898551			49	na	21	1.22116									45	5.94	71.4555	22.6046
Mellersta Harrsjön	Middle						54	13.1477	23	1.16557									50	5.6258	69.2747	25.0995
Mellersta Harrsjön	Middle								25	1.23453									55	4.3996	55.3363	40.2641
Mellersta Harrsjön	Middle								27	1.28174									60	4.3468	55.9336	39.7196
Mellersta Harrsjön	Middle								29	1.13134									65	3.6103	47.7043	48.6854
Mellersta Harrsjön	Middle								31	1.36815									70	4.6172	62.1184	33.2644
Mellersta Harrsjön	Middle								33	1.67555
Mellersta Harrsjön	Middle								35	1.2007
Mellersta Harrsjön	Middle								37	1.36783

## Sheet: S5
Supplementary Table 5: Complete OTU Table of 16S rRNA Gene Abundances across Samples, with Replicates Both Separate (sample IDs without "rep") and Averaged (sample IDs with "avg"); sample IDs with neither "rep" nor "avg" were the only representative of that sample; where only one "rep"or neither "rep" nor "avg" is present, the other replicate did not yield sufficient sequencing data
OTU ID	Taxonomy	Considered a Methanogen?	Acetoclastic or Hydrogenotrophic Methanogen?*	Considered an Aerobic Methanotroph?	Considered ANME?	IHD36	MHS34rep2	MHS34rep1	MHS34avg	MHD4rep1	MHD4rep2	MHD4avg	MHS28rep2	MHS28rep1	MHS28avg	IHS16rep2	IHS16rep1	IHS16avg	MHS16rep2	MHD28rep2	MHD28rep1	MHD28avg	MHS10rep2	MHS10rep1	MHS10avg	IHS22rep2	IHS22rep1	IHS22avg	IHS34rep1	IHS34rep2	IHS34avg	MHD22rep2	MHD22rep1	MHD22avg	MHD34rep2	MHD34rep1	MHD34avg	IHS28rep2	MHD40rep2	MHD40rep1	MHD40avg	IHS10rep1	IHS10rep2	IHS10avg	MHD16rep1	MHD16rep2	MHD16avg	IHS4rep1	IHS4rep2
OTU261	k__Archaea	No	No	No	No	4	1	0	0.5	0	0	0	1	0	0.5	0	0	0	0	6	3	4.5	0	0	0	1	0	0.5	2	2	2	1	2	1.5	0	3	1.5	2	3	5	4	0	0	0	0	0	0	0	0
OTU1269	k__Archaea	No	No	No	No	0	2	0	1	0	0	0	1	2	1.5	0	0	0	1	0	1	0.5	1	0	0.5	0	0	0	1	0	0.5	0	1	0.5	2	0	1	0	0	2	1	0	0	0	0	0	0	0	0
OTU13461	k__Archaea	No	No	No	No	0	0	1	0.5	0	0	0	1	0	0.5	0	0	0	2	0	1	0.5	0	0	0	0	1	0.5	0	0	0	1	3	2	0	0	0	0	0	1	0.5	0	0	0	2	1	1.5	0	0
OTU15062	k__Archaea	No	No	No	No	0	0	0	0	0	3	1.5	0	1	0.5	0	0	0	2	0	0	0	4	3	3.5	0	0	0	0	0	0	0	0	0	0	1	0.5	0	0	0	0	0	0	0	0	0	0	0	0
OTU625	k__Archaea	No	No	No	No	2	0	0	0	0	0	0	0	0	0	0	0	0	0	0	2	1	0	0	0	0	0	0	0	0	0	4	3	3.5	1	2	1.5	0	1	2	1.5	0	0	0	0	0	0	0	0
OTU1010	k__Archaea	No	No	No	No	0	0	1	0.5	0	0	0	0	0	0	0	0	0	2	1	0	0.5	0	0	0	1	0	0.5	1	0	0.5	0	0	0	0	0	0	0	1	0	0.5	0	0	0	0	0	0	2	0
OTU1574	k__Archaea	No	No	No	No	0	0	2	1	0	0	0	0	0	0	0	0	0	2	0	0	0	2	1	1.5	0	0	0	0	0	0	0	0	0	0	1	0.5	0	0	0	0	0	0	0	1	1	1	0	0
OTU1062	k__Archaea	No	No	No	No	1	1	1	1	0	0	0	0	0	0	0	0	0	0	1	0	0.5	0	0	0	0	0	0	0	0	0	3	0	1.5	0	0	0	0	1	1	1	0	0	0	1	0	0.5	0	0
OTU2719	k__Archaea	No	No	No	No	0	0	0	0	2	2	2	1	0	0.5	0	0	0	1	0	0	0	1	1	1	0	0	0	0	0	0	0	0	0	0	0	0	0	0	0	0	0	0	0	0	0	0	0	0
OTU12737	k__Archaea	No	No	No	No	0	0	0	0	0	0	0	0	0	0	0	1	0.5	0	1	0	0.5	0	0	0	0	2	1	0	0	0	0	0	0	0	0	0	0	0	0	0	1	0	0.5	0	0	0	0	0
OTU1943	k__Archaea	No	No	No	No	0	0	0	0	0	0	0	0	0	0	0	0	0	2	0	0	0	1	0	0.5	0	0	0	0	0	0	0	0	0	0	1	0.5	0	0	0	0	0	0	0	0	0	0	3	0
OTU1685	k__Archaea	No	No	No	No	0	1	0	0.5	0	0	0	0	2	1	0	0	0	0	0	0	0	1	0	0.5	0	0	0	0	0	0	0	0	0	0	0	0	0	0	0	0	0	0	0	0	0	0	0	0
OTU1287	k__Archaea	No	No	No	No	1	0	0	0	0	0	0	0	1	0.5	0	0	0	0	1	1	1	0	0	0	0	0	0	0	0	0	0	0	0	0	0	0	1	0	0	0	0	0	0	0	0	0	0	0
OTU982	k__Archaea	No	No	No	No	1	1	0	0.5	0	0	0	1	0	0.5	0	0	0	0	0	0	0	0	0	0	0	0	0	0	0	0	1	0	0.5	0	0	0	1	0	0	0	0	0	0	0	0	0	0	0
OTU1294	k__Archaea	No	No	No	No	0	0	0	0	0	0	0	0	1	0.5	0	0	0	0	0	1	0.5	0	0	0	1	0	0.5	0	0	0	0	1	0.5	0	1	0.5	0	1	0	0.5	0	0	0	0	0	0	0	0
OTU1652	k__Archaea	No	No	No	No	0	0	0	0	0	2	1	0	0	0	0	0	0	0	0	1	0.5	0	0	0	0	0	0	0	0	0	0	0	0	0	0	0	0	0	0	0	0	0	0	1	0	0.5	0	0
OTU2329	k__Archaea	No	No	No	No	0	0	0	0	0	0	0	0	0	0	0	0	0	0	0	0	0	0	0	0	0	0	0	0	0	0	0	0	0	6	0	3	0	0	0	0	0	0	0	0	0	0	0	0
OTU2037	k__Archaea	No	No	No	No	0	0	0	0	0	0	0	0	0	0	0	0	0	0	0	0	0	0	0	0	1	1	1	0	0	0	0	0	0	0	0	0	1	0	0	0	0	1	0.5	0	0	0	0	0
OTU1683	k__Archaea	No	No	No	No	0	0	0	0	0	0	0	0	0	0	0	0	0	0	0	0	0	0	1	0.5	0	0	0	0	0	0	0	0	0	0	0	0	0	0	0	0	0	0	0	0	0	0	0	0
OTU2588	k__Archaea	No	No	No	No	0	0	0	0	0	0	0	0	0	0	0	0	0	0	0	0	0	0	0	0	1	0	0.5	2	1	1.5	0	0	0	0	0	0	0	0	0	0	0	0	0	0	0	0	0	0
OTU2070	k__Archaea	No	No	No	No	0	0	0	0	0	0	0	0	0	0	0	0	0	0	0	0	0	0	0	0	0	0	0	0	0	0	0	0	0	0	0	0	0	0	1	0.5	0	0	0	0	3	1.5	0	0
OTU3925	k__Archaea	No	No	No	No	0	0	0	0	1	0	0.5	0	0	0	0	0	0	0	0	1	0.5	0	0	0	0	0	0	0	0	0	0	0	0	0	0	0	0	0	0	0	0	0	0	0	0	0	0	0
OTU1330	k__Archaea	No	No	No	No	0	1	0	0.5	0	0	0	1	0	0.5	0	0	0	0	1	1	1	0	0	0	0	0	0	0	0	0	1	0	0.5	0	0	0	0	0	0	0	0	0	0	0	0	0	0	0
OTU1674	k__Archaea	No	No	No	No	0	0	0	0	0	0	0	0	0	0	0	0	0	0	1	0	0.5	0	0	0	0	0	0	0	0	0	0	1	0.5	0	0	0	0	0	0	0	0	0	0	1	1	1	0	0
OTU2041	k__Archaea	No	No	No	No	0	0	0	0	0	0	0	0	0	0	0	0	0	0	0	0	0	0	0	0	0	0	0	0	0	0	0	0	0	0	1	0.5	0	0	0	0	0	0	0	0	0	0	0	0
OTU2330	k__Archaea	No	No	No	No	0	0	0	0	0	1	0.5	0	0	0	0	0	0	0	1	0	0.5	0	0	0	0	0	0	0	0	0	0	0	0	0	0	0	0	0	0	0	0	0	0	1	1	1	0	0
OTU3123	k__Archaea	No	No	No	No	0	0	0	0	0	0	0	0	0	0	0	0	0	0	0	0	0	0	0	0	0	0	0	0	0	0	0	1	0.5	1	0	0.5	0	1	1	1	0	0	0	0	0	0	0	0
OTU3961	k__Archaea	No	No	No	No	0	0	0	0	0	0	0	0	0	0	0	0	0	0	0	0	0	0	0	0	0	0	0	0	0	0	1	0	0.5	2	0	1	0	0	1	0.5	0	0	0	0	0	0	0	0
OTU4349	k__Archaea	No	No	No	No	0	0	0	0	0	0	0	0	0	0	0	0	0	0	0	0	0	0	0	0	0	0	0	0	3	1.5	0	0	0	3	0	1.5	0	0	0	0	0	0	0	0	0	0	0	0
OTU3423	k__Archaea	No	No	No	No	0	3	0	1.5	0	0	0	0	0	0	0	2	1	0	0	0	0	0	0	0	0	0	0	0	0	0	0	0	0	0	0	0	0	0	0	0	0	0	0	0	0	0	0	0
OTU1661	k__Archaea	No	No	No	No	1	0	0	0	0	0	0	0	0	0	0	0	0	0	2	0	1	0	0	0	0	0	0	0	0	0	0	0	0	0	1	0.5	0	0	0	0	0	0	0	0	0	0	0	0
OTU1658	k__Archaea	No	No	No	No	0	1	0	0.5	0	0	0	0	0	0	0	0	0	1	0	0	0	0	1	0.5	0	0	0	0	0	0	0	0	0	0	0	0	0	0	0	0	0	0	0	1	0	0.5	0	0
OTU1789	k__Archaea	No	No	No	No	0	0	0	0	0	0	0	0	0	0	0	0	0	0	0	0	0	0	0	0	0	0	0	0	0	0	0	0	0	0	0	0	0	0	0	0	0	0	0	4	0	2	0	0
OTU3815	k__Archaea	No	No	No	No	0	0	1	0.5	0	0	0	1	1	1	0	0	0	0	0	0	0	0	0	0	0	0	0	0	0	0	1	0	0.5	0	0	0	0	0	0	0	0	1	0.5	0	0	0	0	0
OTU5222	k__Archaea	No	No	No	No	0	0	0	0	0	0	0	0	0	0	1	0	0.5	0	0	0	0	0	1	0.5	0	0	0	0	0	0	0	0	0	0	0	0	0	0	0	0	1	0	0.5	0	0	0	0	0
OTU4336	k__Archaea	No	No	No	No	0	0	0	0	1	4	2.5	0	0	0	0	0	0	0	0	0	0	0	0	0	0	0	0	0	0	0	0	0	0	0	0	0	0	0	0	0	0	0	0	0	0	0	0	0
OTU5469	k__Archaea	No	No	No	No	0	0	0	0	0	0	0	0	1	0.5	0	2	1	0	0	0	0	0	0	0	0	0	0	0	0	0	0	0	0	0	0	0	0	0	0	0	0	0	0	0	0	0	0	0
OTU6692	k__Archaea	No	No	No	No	0	0	0	0	0	0	0	1	1	1	0	0	0	0	0	1	0.5	0	0	0	0	0	0	0	0	0	1	0	0.5	0	0	0	0	0	0	0	0	0	0	0	0	0	0	0
OTU2272	k__Archaea	No	No	No	No	0	0	0	0	0	0	0	0	0	0	0	0	0	0	1	0	0.5	0	0	0	0	0	0	0	0	0	2	0	1	0	0	0	0	0	0	0	0	0	0	0	0	0	0	0
OTU6648	k__Archaea	No	No	No	No	0	0	0	0	1	0	0.5	0	0	0	0	0	0	0	0	0	0	0	0	0	0	0	0	0	0	0	0	0	0	0	2	1	0	0	0	0	0	0	0	0	0	0	0	0
OTU2512	k__Archaea	No	No	No	No	0	0	0	0	1	0	0.5	1	0	0.5	0	0	0	0	0	0	0	0	0	0	0	0	0	0	0	0	0	0	0	0	0	0	0	0	0	0	0	0	0	0	0	0	0	0
OTU13785	k__Archaea	No	No	No	No	0	0	0	0	1	1	1	0	0	0	0	0	0	0	0	0	0	0	0	0	0	0	0	0	0	0	0	0	0	0	0	0	0	0	0	0	0	0	0	0	0	0	0	0
OTU5462	k__Archaea	No	No	No	No	0	0	0	0	0	0	0	0	0	0	0	0	0	0	0	0	0	0	0	0	0	0	0	0	0	0	0	0	0	0	1	0.5	0	0	0	0	0	0	0	0	0	0	0	0
OTU2587	k__Archaea	No	No	No	No	0	0	0	0	0	0	0	0	0	0	0	0	0	0	2	0	1	0	0	0	0	0	0	0	1	0.5	0	0	0	0	0	0	0	0	0	0	0	0	0	0	0	0	0	0
OTU2548	k__Archaea	No	No	No	No	0	0	0	0	0	0	0	1	0	0.5	0	0	0	0	0	0	0	0	0	0	0	0	0	0	0	0	0	0	0	1	0	0.5	0	0	0	0	0	0	0	0	0	0	0	0
OTU3189	k__Archaea	No	No	No	No	0	0	0	0	0	0	0	0	0	0	0	0	0	0	0	0	0	0	0	0	0	0	0	0	1	0.5	0	0	0	0	0	0	0	0	0	0	1	0	0.5	0	0	0	0	0
OTU5428	k__Archaea	No	No	No	No	0	0	0	0	0	2	1	0	0	0	0	0	0	0	0	0	0	0	0	0	0	0	0	0	0	0	0	0	0	0	0	0	0	0	0	0	0	0	0	0	0	0	0	0
OTU1944	k__Archaea	No	No	No	No	0	0	0	0	0	1	0.5	0	0	0	0	0	0	0	1	0	0.5	0	0	0	0	0	0	0	0	0	0	0	0	0	0	0	0	0	0	0	0	0	0	0	0	0	0	0
OTU2993	k__Archaea	No	No	No	No	1	0	0	0	0	0	0	0	0	0	0	0	0	0	0	1	0.5	0	0	0	0	0	0	0	0	0	0	0	0	0	0	0	0	0	0	0	0	0	0	0	0	0	0	0
OTU4771	k__Archaea	No	No	No	No	0	0	0	0	0	1	0.5	0	0	0	0	0	0	0	0	0	0	0	1	0.5	0	0	0	0	0	0	0	0	0	0	0	0	0	0	0	0	0	0	0	0	0	0	0	0
OTU3776	k__Archaea	No	No	No	No	0	0	0	0	1	0	0.5	0	0	0	0	0	0	1	0	0	0	1	0	0.5	0	0	0	0	0	0	0	0	0	0	0	0	0	0	0	0	0	0	0	0	0	0	0	0
OTU3139	k__Archaea	No	No	No	No	0	0	0	0	0	1	0.5	0	0	0	0	0	0	0	0	0	0	0	0	0	0	0	0	0	0	0	0	0	0	0	0	0	0	0	0	0	0	0	0	0	1	0.5	0	0
OTU11506	k__Archaea	No	No	No	No	0	0	0	0	0	0	0	0	1	0.5	0	0	0	0	0	0	0	1	0	0.5	0	0	0	0	0	0	0	0	0	0	0	0	0	0	0	0	0	0	0	0	0	0	0	0
OTU2389	k__Archaea	No	No	No	No	0	0	0	0	0	0	0	0	0	0	0	0	0	0	0	0	0	0	0	0	0	0	0	0	0	0	0	0	0	0	0	0	0	0	0	0	0	0	0	0	1	0.5	0	0
OTU3899	k__Archaea	No	No	No	No	0	0	1	0.5	0	0	0	0	0	0	0	0	0	0	0	0	0	1	0	0.5	0	0	0	0	0	0	0	0	0	0	0	0	0	0	0	0	0	0	0	0	0	0	0	0
OTU6813	k__Archaea	No	No	No	No	0	0	0	0	0	0	0	0	0	0	0	0	0	0	0	0	0	0	0	0	0	0	0	0	0	0	0	1	0.5	0	0	0	0	0	0	0	0	0	0	0	0	0	1	1
OTU4305	k__Archaea	No	No	No	No	0	0	0	0	0	0	0	0	0	0	0	0	0	0	0	0	0	0	0	0	0	0	0	0	0	0	0	0	0	0	0	0	1	0	0	0	0	0	0	0	0	0	0	0
OTU4223	k__Archaea	No	No	No	No	0	0	0	0	0	0	0	0	0	0	0	0	0	0	0	1	0.5	0	0	0	0	0	0	0	0	0	0	0	0	0	0	0	0	0	0	0	0	0	0	0	0	0	0	0
OTU9445	k__Archaea	No	No	No	No	0	0	0	0	1	0	0.5	0	0	0	0	0	0	0	0	0	0	0	0	0	0	0	0	0	0	0	0	0	0	0	0	0	0	0	0	0	0	0	0	1	0	0.5	0	0
OTU2940	k__Archaea	No	No	No	No	0	0	0	0	0	0	0	0	0	0	0	0	0	0	0	0	0	0	0	0	0	0	0	0	0	0	0	0	0	1	0	0.5	0	0	0	0	0	0	0	0	0	0	0	0
OTU4032	k__Archaea	No	No	No	No	0	0	0	0	0	0	0	0	0	0	0	0	0	0	0	0	0	0	0	0	0	0	0	0	0	0	1	0	0.5	0	0	0	0	0	0	0	0	0	0	0	0	0	0	0
OTU6119	k__Archaea	No	No	No	No	0	0	0	0	0	0	0	0	0	0	0	0	0	0	0	0	0	0	0	0	0	0	0	0	0	0	0	0	0	0	0	0	0	0	2	1	0	0	0	0	0	0	0	0
OTU4278	k__Archaea	No	No	No	No	0	0	0	0	0	0	0	0	0	0	0	0	0	0	0	0	0	0	0	0	0	0	0	0	0	0	0	0	0	0	0	0	0	0	0	0	0	0	0	0	0	0	0	0
OTU6345	k__Archaea	No	No	No	No	0	0	0	0	0	0	0	0	0	0	0	0	0	0	0	0	0	0	0	0	0	0	0	0	0	0	0	0	0	1	0	0.5	0	0	0	0	0	0	0	0	0	0	0	0
OTU5203	k__Archaea	No	No	No	No	0	0	0	0	0	0	0	0	0	0	0	0	0	0	0	0	0	0	0	0	0	1	0.5	0	0	0	0	0	0	0	0	0	0	0	0	0	0	0	0	0	0	0	0	0
OTU3226	k__Archaea	No	No	No	No	0	0	0	0	0	0	0	0	0	0	0	0	0	2	0	0	0	1	0	0.5	0	0	0	0	0	0	0	0	0	0	0	0	0	0	0	0	0	0	0	0	0	0	0	0
OTU5415	k__Archaea	No	No	No	No	0	0	0	0	0	0	0	0	0	0	0	0	0	0	0	0	0	0	0	0	0	0	0	0	0	0	0	0	0	0	0	0	0	0	0	0	0	0	0	0	0	0	0	0
OTU7495	k__Archaea	No	No	No	No	0	0	0	0	0	0	0	0	0	0	0	0	0	0	0	0	0	0	0	0	0	0	0	0	0	0	0	0	0	0	0	0	0	1	0	0.5	0	0	0	1	0	0.5	0	0
OTU5893	k__Archaea	No	No	No	No	0	0	0	0	0	0	0	1	0	0.5	0	0	0	0	0	0	0	0	0	0	0	0	0	0	0	0	0	0	0	0	0	0	0	0	0	0	0	0	0	0	0	0	0	0
OTU4014	k__Archaea	No	No	No	No	1	0	0	0	0	0	0	0	0	0	0	0	0	0	1	0	0.5	0	0	0	0	0	0	0	0	0	0	0	0	0	0	0	0	0	0	0	0	0	0	0	0	0	0	0
OTU5404	k__Archaea	No	No	No	No	0	0	0	0	0	0	0	0	0	0	0	0	0	0	1	0	0.5	0	0	0	0	0	0	0	0	0	0	0	0	0	0	0	0	0	0	0	0	0	0	0	0	0	0	0
OTU5841	k__Archaea	No	No	No	No	0	0	0	0	0	0	0	0	0	0	0	0	0	0	0	0	0	0	0	0	0	0	0	0	0	0	0	1	0.5	0	0	0	0	1	0	0.5	0	0	0	0	0	0	0	0
OTU12785	k__Archaea	No	No	No	No	0	0	0	0	0	0	0	0	0	0	0	0	0	0	1	0	0.5	0	0	0	0	0	0	0	0	0	0	0	0	0	0	0	0	0	0	0	0	0	0	0	0	0	0	0
OTU3322	k__Archaea	No	No	No	No	0	1	0	0.5	0	0	0	0	0	0	0	1	0.5	0	0	0	0	0	0	0	0	0	0	0	0	0	0	0	0	0	0	0	0	0	0	0	0	0	0	0	0	0	0	0
OTU3855	k__Archaea	No	No	No	No	0	0	0	0	0	0	0	0	0	0	0	0	0	0	0	0	0	0	0	0	0	0	0	0	0	0	0	0	0	0	0	0	0	0	0	0	0	1	0.5	0	0	0	0	0
OTU3823	k__Archaea	No	No	No	No	0	0	0	0	0	0	0	0	0	0	0	0	0	1	0	0	0	0	0	0	0	0	0	0	0	0	0	0	0	0	0	0	0	0	0	0	0	0	0	0	0	0	0	0
OTU7934	k__Archaea	No	No	No	No	0	1	0	0.5	0	0	0	0	0	0	0	0	0	0	0	0	0	0	0	0	0	0	0	0	0	0	0	0	0	0	0	0	0	0	0	0	0	0	0	0	0	0	0	0
OTU3254	k__Archaea	No	No	No	No	0	0	0	0	0	0	0	0	0	0	0	0	0	1	0	0	0	0	1	0.5	0	0	0	0	0	0	0	0	0	0	0	0	0	0	0	0	0	0	0	0	0	0	0	0
OTU5142	k__Archaea	No	No	No	No	0	0	0	0	0	0	0	0	0	0	0	0	0	0	0	0	0	0	2	1	0	0	0	0	0	0	0	0	0	0	0	0	0	0	0	0	0	0	0	0	0	0	0	0
OTU4001	k__Archaea	No	No	No	No	0	0	0	0	0	0	0	0	0	0	0	0	0	0	0	0	0	0	0	0	0	0	0	0	0	0	0	0	0	1	0	0.5	0	0	0	0	0	0	0	0	0	0	0	0
OTU4098	k__Archaea	No	No	No	No	0	0	0	0	0	0	0	0	0	0	0	0	0	0	0	1	0.5	0	0	0	0	0	0	0	0	0	0	0	0	0	0	0	0	0	0	0	0	0	0	0	0	0	0	0
OTU3866	k__Archaea	No	No	No	No	0	0	0	0	0	0	0	0	0	0	0	0	0	0	0	0	0	1	0	0.5	0	0	0	0	0	0	0	0	0	0	0	0	0	0	0	0	0	0	0	0	0	0	0	0
OTU6336	k__Archaea	No	No	No	No	0	0	0	0	0	0	0	0	0	0	0	0	0	0	0	0	0	0	0	0	0	0	0	0	0	0	0	0	0	0	0	0	0	0	1	0.5	0	0	0	0	0	0	0	0
OTU6540	k__Archaea	No	No	No	No	0	0	0	0	0	0	0	0	0	0	0	0	0	0	0	0	0	0	0	0	0	0	0	0	0	0	0	0	0	0	0	0	0	0	0	0	0	0	0	0	0	0	1	0
OTU4224	k__Archaea	No	No	No	No	0	0	0	0	0	1	0.5	0	0	0	0	0	0	0	0	0	0	0	0	0	0	0	0	0	0	0	0	0	0	0	0	0	0	0	0	0	0	0	0	0	0	0	0	0
OTU5315	k__Archaea	No	No	No	No	0	0	0	0	0	0	0	0	0	0	0	0	0	0	0	0	0	0	0	0	0	0	0	0	0	0	0	0	0	0	0	0	0	0	0	0	0	0	0	0	0	0	0	0
OTU5381	k__Archaea	No	No	No	No	0	0	0	0	0	0	0	0	0	0	0	0	0	0	0	0	0	0	0	0	0	0	0	0	0	0	0	0	0	0	0	0	0	0	0	0	0	0	0	0	0	0	0	0
OTU11198	k__Archaea	No	No	No	No	0	0	0	0	0	0	0	0	0	0	0	0	0	0	0	0	0	0	0	0	0	0	0	0	0	0	0	0	0	0	0	0	0	0	0	0	0	0	0	0	0	0	1	0
OTU14353	k__Archaea	No	No	No	No	0	0	0	0	0	0	0	0	0	0	0	0	0	0	0	0	0	0	0	0	0	0	0	0	0	0	0	1	0.5	0	0	0	0	0	0	0	0	0	0	0	0	0	0	0
OTU10149	k__Archaea	No	No	No	No	0	0	0	0	0	0	0	0	0	0	0	0	0	0	0	0	0	0	0	0	0	0	0	0	0	0	0	0	0	0	0	0	0	0	0	0	0	0	0	0	0	0	0	0
OTU4681	k__Archaea	No	No	No	No	0	0	0	0	0	0	0	0	0	0	0	0	0	0	0	0	0	0	0	0	0	0	0	0	0	0	0	0	0	0	0	0	0	0	0	0	0	0	0	0	0	0	0	0
OTU7592	k__Archaea	No	No	No	No	0	0	1	0.5	0	0	0	0	0	0	0	0	0	0	0	0	0	0	0	0	0	0	0	0	0	0	0	0	0	0	0	0	0	0	0	0	0	0	0	0	0	0	0	0
OTU2566	k__Archaea	No	No	No	No	0	0	0	0	0	0	0	1	0	0.5	0	0	0	0	0	0	0	0	0	0	0	0	0	0	0	0	0	0	0	0	0	0	0	0	0	0	0	0	0	0	0	0	0	0
OTU9253	k__Archaea	No	No	No	No	0	0	0	0	0	0	0	0	0	0	0	0	0	0	0	0	0	0	0	0	0	0	0	0	0	0	0	0	0	0	0	0	0	0	0	0	0	0	0	0	0	0	1	0
OTU6033	k__Archaea	No	No	No	No	0	0	0	0	0	0	0	0	0	0	0	0	0	0	0	0	0	0	0	0	0	0	0	0	0	0	0	0	0	0	0	0	0	0	0	0	0	0	0	0	0	0	0	0
OTU15165	k__Archaea	No	No	No	No	0	0	0	0	1	0	0.5	0	0	0	0	0	0	0	0	0	0	0	0	0	0	0	0	0	0	0	0	0	0	0	0	0	0	0	0	0	0	0	0	0	0	0	0	0
OTU4334	k__Archaea	No	No	No	No	0	0	0	0	0	0	0	0	0	0	0	0	0	0	0	0	0	0	0	0	0	0	0	0	0	0	0	0	0	0	0	0	0	1	0	0.5	0	0	0	0	0	0	0	0
OTU8465	k__Archaea	No	No	No	No	0	0	0	0	0	0	0	0	0	0	0	0	0	0	0	0	0	0	0	0	0	0	0	0	0	0	0	0	0	0	0	0	0	0	0	0	0	0	0	0	0	0	0	1
OTU7518	k__Archaea	No	No	No	No	0	0	0	0	1	0	0.5	0	0	0	0	0	0	0	0	0	0	0	0	0	0	0	0	0	0	0	0	0	0	0	0	0	0	0	0	0	0	0	0	0	0	0	0	0
OTU4626	k__Archaea	No	No	No	No	0	0	0	0	0	0	0	0	0	0	0	0	0	0	0	0	0	0	0	0	0	1	0.5	0	0	0	0	0	0	0	0	0	0	0	0	0	0	0	0	0	0	0	0	0
OTU5005	k__Archaea	No	No	No	No	0	0	0	0	0	0	0	0	0	0	0	1	0.5	0	0	0	0	0	0	0	0	0	0	0	0	0	0	0	0	0	0	0	0	0	0	0	0	0	0	0	0	0	0	0
OTU7223	k__Archaea	No	No	No	No	0	0	0	0	0	0	0	0	0	0	0	0	0	0	0	0	0	0	0	0	0	0	0	0	0	0	1	0	0.5	0	0	0	0	0	0	0	0	0	0	0	0	0	0	0
OTU12825	k__Archaea	No	No	No	No	0	0	0	0	0	0	0	0	0	0	0	0	0	0	0	0	0	0	0	0	0	0	0	0	0	0	0	0	0	0	0	0	0	0	0	0	0	0	0	0	0	0	0	0
OTU9380	k__Archaea	No	No	No	No	0	0	0	0	1	0	0.5	0	0	0	0	0	0	0	0	0	0	0	0	0	0	0	0	0	0	0	0	0	0	0	0	0	0	0	0	0	0	0	0	0	0	0	0	0
OTU5627	k__Archaea	No	No	No	No	0	0	0	0	0	0	0	0	0	0	0	0	0	0	0	0	0	0	0	0	0	0	0	0	0	0	0	0	0	1	0	0.5	0	0	0	0	0	0	0	0	0	0	0	0
OTU10286	k__Archaea	No	No	No	No	0	0	0	0	0	0	0	0	0	0	0	0	0	0	0	0	0	0	0	0	0	0	0	0	0	0	0	0	0	0	0	0	0	0	0	0	0	0	0	0	1	0.5	0	0
OTU14356	k__Archaea	No	No	No	No	0	0	0	0	0	0	0	0	0	0	0	1	0.5	0	0	0	0	0	0	0	0	0	0	0	0	0	0	0	0	0	0	0	0	0	0	0	0	0	0	0	0	0	0	0
OTU9151	k__Archaea	No	No	No	No	0	0	0	0	0	0	0	0	0	0	0	0	0	0	0	0	0	0	0	0	0	0	0	0	0	0	0	1	0.5	0	0	0	0	0	0	0	0	0	0	0	0	0	0	0
OTU7163	k__Archaea	No	No	No	No	0	0	0	0	0	0	0	0	0	0	0	0	0	0	0	0	0	0	0	0	0	0	0	0	0	0	0	0	0	0	0	0	0	0	0	0	0	0	0	0	0	0	0	0
OTU8476	k__Archaea	No	No	No	No	0	0	0	0	0	0	0	0	0	0	0	0	0	0	0	0	0	0	0	0	0	0	0	0	0	0	0	0	0	0	0	0	0	0	0	0	0	0	0	0	0	0	0	0
OTU12795	k__Archaea	No	No	No	No	0	0	0	0	0	0	0	0	0	0	0	0	0	0	0	0	0	0	0	0	0	0	0	0	0	0	0	0	0	0	0	0	0	0	0	0	0	0	0	0	0	0	0	0
OTU12826	k__Archaea	No	No	No	No	0	0	0	0	0	0	0	0	0	0	0	0	0	0	1	0	0.5	0	0	0	0	0	0	0	0	0	0	0	0	0	0	0	0	0	0	0	0	0	0	0	0	0	0	0
OTU2209	k__Archaea; p__[Parvarchaeota]	No	No	No	No	0	0	0	0	1	0	0.5	0	0	0	0	0	0	0	0	0	0	0	0	0	0	0	0	0	0	0	0	1	0.5	0	0	0	0	0	0	0	0	0	0	0	0	0	0	0
OTU4308	k__Archaea; p__[Parvarchaeota]	No	No	No	No	0	0	0	0	0	0	0	0	0	0	0	0	0	0	0	0	0	0	0	0	0	0	0	1	0	0.5	0	0	0	0	0	0	0	0	0	0	0	0	0	1	2	1.5	0	0
OTU782	k__Archaea; p__[Parvarchaeota]; c__[Micrarchaea]; o__[Micrarchaeles]; f__; g__; s__	No	No	No	No	0	6	5	5.5	0	0	0	7	7	7	0	0	0	0	0	0	0	0	0	0	0	0	0	0	0	0	1	0	0.5	0	0	0	0	0	0	0	0	0	0	0	0	0	0	0
OTU1456	k__Archaea; p__[Parvarchaeota]; c__[Micrarchaea]; o__[Micrarchaeles]; f__; g__; s__	No	No	No	No	1	0	1	0.5	0	0	0	0	0	0	0	0	0	0	0	0	0	0	0	0	0	0	0	0	0	0	2	2	2	0	1	0.5	0	0	0	0	0	0	0	2	1	1.5	0	2
OTU1688	k__Archaea; p__[Parvarchaeota]; c__[Micrarchaea]; o__[Micrarchaeles]; f__; g__; s__	No	No	No	No	0	0	0	0	0	0	0	0	0	0	0	0	0	0	0	1	0.5	1	0	0.5	0	0	0	0	0	0	0	0	0	1	0	0.5	0	0	0	0	0	0	0	2	0	1	1	0
OTU3679	k__Archaea; p__[Parvarchaeota]; c__[Micrarchaea]; o__[Micrarchaeles]; f__; g__; s__	No	No	No	No	0	0	0	0	1	1	1	0	0	0	0	0	0	1	0	0	0	0	0	0	0	0	0	0	0	0	0	0	0	0	0	0	0	0	0	0	0	1	0.5	0	0	0	0	1
OTU2327	k__Archaea; p__[Parvarchaeota]; c__[Micrarchaea]; o__[Micrarchaeles]; f__; g__; s__	No	No	No	No	0	0	0	0	0	1	0.5	0	0	0	0	0	0	0	1	0	0.5	0	1	0.5	0	0	0	0	0	0	2	0	1	0	0	0	0	0	0	0	0	0	0	0	1	0.5	0	0
OTU2232	k__Archaea; p__[Parvarchaeota]; c__[Micrarchaea]; o__[Micrarchaeles]; f__; g__; s__	No	No	No	No	1	0	0	0	0	0	0	0	0	0	0	0	0	0	0	0	0	0	0	0	0	0	0	0	0	0	0	0	0	0	0	0	0	0	0	0	0	0	0	0	2	1	0	0
OTU2607	k__Archaea; p__[Parvarchaeota]; c__[Micrarchaea]; o__[Micrarchaeles]; f__; g__; s__	No	No	No	No	0	0	0	0	0	0	0	0	0	0	0	0	0	0	1	0	0.5	0	0	0	0	0	0	0	0	0	0	0	0	0	0	0	0	0	0	0	1	1	1	2	2	2	0	0
OTU2763	k__Archaea; p__[Parvarchaeota]; c__[Micrarchaea]; o__[Micrarchaeles]; f__; g__; s__	No	No	No	No	0	1	0	0.5	0	0	0	0	0	0	0	0	0	0	0	1	0.5	0	0	0	0	0	0	0	0	0	0	0	0	0	0	0	0	0	0	0	0	0	0	1	0	0.5	0	0
OTU2269	k__Archaea; p__[Parvarchaeota]; c__[Micrarchaea]; o__[Micrarchaeles]; f__; g__; s__	No	No	No	No	0	0	0	0	0	0	0	0	0	0	0	0	0	0	0	0	0	0	0	0	0	0	0	0	0	0	0	0	0	3	0	1.5	0	0	0	0	0	0	0	0	0	0	0	0
OTU2853	k__Archaea; p__[Parvarchaeota]; c__[Micrarchaea]; o__[Micrarchaeles]; f__; g__; s__	No	No	No	No	0	1	0	0.5	0	0	0	0	0	0	0	0	0	1	0	0	0	0	1	0.5	0	0	0	0	0	0	0	0	0	1	0	0.5	0	0	0	0	0	0	0	0	0	0	0	0
OTU1985	k__Archaea; p__[Parvarchaeota]; c__[Micrarchaea]; o__[Micrarchaeles]; f__; g__; s__	No	No	No	No	0	0	0	0	0	0	0	0	0	0	0	0	0	0	0	1	0.5	0	0	0	0	0	0	0	0	0	0	0	0	0	0	0	0	0	0	0	0	0	0	1	0	0.5	0	0
OTU1933	k__Archaea; p__[Parvarchaeota]; c__[Micrarchaea]; o__[Micrarchaeles]; f__; g__; s__	No	No	No	No	2	0	0	0	0	0	0	0	0	0	0	0	0	0	0	1	0.5	0	0	0	0	0	0	0	0	0	0	0	0	0	0	0	0	0	0	0	0	0	0	0	0	0	0	0
OTU3008	k__Archaea; p__[Parvarchaeota]; c__[Micrarchaea]; o__[Micrarchaeles]; f__; g__; s__	No	No	No	No	0	0	0	0	1	0	0.5	0	0	0	0	1	0.5	0	0	0	0	0	0	0	0	0	0	0	0	0	0	0	0	0	0	0	0	0	0	0	0	0	0	1	0	0.5	0	0
OTU2746	k__Archaea; p__[Parvarchaeota]; c__[Micrarchaea]; o__[Micrarchaeles]; f__; g__; s__	No	No	No	No	0	1	0	0.5	0	0	0	0	0	0	0	0	0	1	0	0	0	0	1	0.5	0	0	0	0	0	0	0	0	0	0	0	0	0	0	0	0	0	0	0	0	0	0	0	0
OTU2657	k__Archaea; p__[Parvarchaeota]; c__[Micrarchaea]; o__[Micrarchaeles]; f__; g__; s__	No	No	No	No	0	0	0	0	0	0	0	0	0	0	0	0	0	0	0	0	0	0	1	0.5	0	0	0	0	0	0	0	0	0	0	0	0	0	0	0	0	0	0	0	1	0	0.5	0	0
OTU3255	k__Archaea; p__[Parvarchaeota]; c__[Micrarchaea]; o__[Micrarchaeles]; f__; g__; s__	No	No	No	No	0	0	0	0	0	0	0	0	0	0	0	0	0	0	0	0	0	0	0	0	0	1	0.5	0	1	0.5	0	0	0	1	0	0.5	0	0	0	0	0	0	0	0	0	0	0	0
OTU3176	k__Archaea; p__[Parvarchaeota]; c__[Micrarchaea]; o__[Micrarchaeles]; f__; g__; s__	No	No	No	No	0	0	0	0	0	0	0	0	0	0	0	0	0	0	0	0	0	1	1	1	0	0	0	0	0	0	0	0	0	0	0	0	0	0	0	0	0	0	0	0	0	0	0	0
OTU3695	k__Archaea; p__[Parvarchaeota]; c__[Micrarchaea]; o__[Micrarchaeles]; f__; g__; s__	No	No	No	No	0	0	0	0	0	0	0	0	0	0	0	0	0	0	0	0	0	0	0	0	0	0	0	0	0	0	0	0	0	0	0	0	1	0	0	0	0	0	0	0	0	0	0	0
OTU5467	k__Archaea; p__[Parvarchaeota]; c__[Micrarchaea]; o__[Micrarchaeles]; f__; g__; s__	No	No	No	No	0	0	0	0	0	0	0	0	0	0	0	0	0	0	0	0	0	0	0	0	0	0	0	0	0	0	1	0	0.5	0	0	0	0	0	0	0	0	0	0	0	1	0.5	0	0
OTU2179	k__Archaea; p__[Parvarchaeota]; c__[Micrarchaea]; o__[Micrarchaeles]; f__; g__; s__	No	No	No	No	0	0	0	0	0	0	0	1	1	1	0	0	0	0	0	0	0	0	0	0	0	0	0	0	0	0	0	0	0	0	0	0	0	0	0	0	0	0	0	0	0	0	0	0
OTU4180	k__Archaea; p__[Parvarchaeota]; c__[Micrarchaea]; o__[Micrarchaeles]; f__; g__; s__	No	No	No	No	0	0	0	0	0	0	0	0	0	0	0	0	0	0	0	0	0	0	0	0	0	0	0	0	0	0	0	0	0	0	1	0.5	0	0	0	0	0	0	0	0	1	0.5	0	0
OTU2836	k__Archaea; p__[Parvarchaeota]; c__[Micrarchaea]; o__[Micrarchaeles]; f__; g__; s__	No	No	No	No	0	0	0	0	0	0	0	0	0	0	0	0	0	0	1	0	0.5	0	0	0	0	0	0	0	0	0	0	0	0	0	0	0	0	0	1	0.5	0	0	0	0	0	0	0	0
OTU10131	k__Archaea; p__[Parvarchaeota]; c__[Micrarchaea]; o__[Micrarchaeles]; f__; g__; s__	No	No	No	No	0	0	0	0	0	0	0	0	0	0	0	0	0	0	0	0	0	0	0	0	0	0	0	0	0	0	0	0	0	2	0	1	0	0	0	0	0	0	0	0	0	0	0	0
OTU6011	k__Archaea; p__[Parvarchaeota]; c__[Micrarchaea]; o__[Micrarchaeles]; f__; g__; s__	No	No	No	No	0	0	0	0	0	0	0	1	0	0.5	0	0	0	0	0	0	0	0	0	0	0	0	0	0	0	0	0	0	0	0	0	0	0	0	0	0	0	0	0	0	0	0	0	0
OTU4861	k__Archaea; p__[Parvarchaeota]; c__[Micrarchaea]; o__[Micrarchaeles]; f__; g__; s__	No	No	No	No	0	0	0	0	0	0	0	0	0	0	0	0	0	0	0	0	0	0	0	0	0	0	0	0	0	0	0	0	0	0	0	0	0	0	0	0	0	0	0	0	0	0	0	0
OTU7167	k__Archaea; p__[Parvarchaeota]; c__[Micrarchaea]; o__[Micrarchaeles]; f__; g__; s__	No	No	No	No	0	0	0	0	0	0	0	0	0	0	0	0	0	0	0	0	0	0	0	0	0	0	0	0	0	0	0	0	0	0	0	0	1	0	0	0	0	0	0	0	0	0	0	0
OTU8601	k__Archaea; p__[Parvarchaeota]; c__[Micrarchaea]; o__[Micrarchaeles]; f__; g__; s__	No	No	No	No	0	0	0	0	0	0	0	0	0	0	0	0	0	0	0	0	0	0	0	0	0	0	0	0	0	0	0	0	0	0	0	0	0	0	1	0.5	0	0	0	0	0	0	0	0
OTU6882	k__Archaea; p__[Parvarchaeota]; c__[Micrarchaea]; o__[Micrarchaeles]; f__; g__; s__	No	No	No	No	0	0	0	0	0	0	0	0	0	0	0	0	0	0	0	0	0	0	0	0	0	0	0	0	0	0	0	0	0	0	0	0	0	0	0	0	2	0	1	0	0	0	0	0
OTU8495	k__Archaea; p__[Parvarchaeota]; c__[Micrarchaea]; o__[Micrarchaeles]; f__; g__; s__	No	No	No	No	0	0	0	0	0	0	0	0	0	0	0	0	0	0	0	0	0	0	0	0	0	0	0	0	0	0	0	0	0	0	0	0	0	0	0	0	0	0	0	0	0	0	1	0
OTU7548	k__Archaea; p__[Parvarchaeota]; c__[Micrarchaea]; o__[Micrarchaeles]; f__; g__; s__	No	No	No	No	0	0	0	0	0	0	0	0	0	0	0	0	0	0	0	0	0	0	0	0	0	0	0	0	0	0	0	1	0.5	0	0	0	0	0	0	0	0	0	0	0	0	0	0	0
OTU5651	k__Archaea; p__[Parvarchaeota]; c__[Micrarchaea]; o__[Micrarchaeles]; f__; g__; s__	No	No	No	No	0	0	0	0	0	1	0.5	0	0	0	0	0	0	0	0	0	0	0	0	0	0	0	0	0	0	0	0	0	0	0	0	0	0	0	0	0	0	0	0	1	0	0.5	0	0
OTU7743	k__Archaea; p__[Parvarchaeota]; c__[Micrarchaea]; o__[Micrarchaeles]; f__; g__; s__	No	No	No	No	0	0	0	0	0	0	0	0	0	0	0	0	0	0	0	0	0	0	0	0	0	0	0	0	0	0	2	0	1	0	0	0	0	0	0	0	0	0	0	0	0	0	0	0
OTU10454	k__Archaea; p__[Parvarchaeota]; c__[Micrarchaea]; o__[Micrarchaeles]; f__; g__; s__	No	No	No	No	0	0	0	0	0	0	0	0	0	0	0	0	0	0	0	0	0	0	0	0	0	0	0	1	0	0.5	0	0	0	0	0	0	0	0	0	0	0	0	0	0	0	0	0	0
OTU8970	k__Archaea; p__[Parvarchaeota]; c__[Micrarchaea]; o__[Micrarchaeles]; f__; g__; s__	No	No	No	No	0	0	0	0	0	0	0	0	0	0	0	0	0	0	0	0	0	0	2	1	0	0	0	0	0	0	0	0	0	0	0	0	0	0	0	0	0	0	0	0	0	0	0	0
OTU6645	k__Archaea; p__[Parvarchaeota]; c__[Micrarchaea]; o__[Micrarchaeles]; f__; g__; s__	No	No	No	No	0	0	0	0	0	0	0	0	0	0	0	0	0	0	0	0	0	1	0	0.5	0	0	0	0	0	0	0	0	0	0	0	0	0	0	0	0	0	0	0	0	0	0	0	0
OTU3665	k__Archaea; p__[Parvarchaeota]; c__[Micrarchaea]; o__[Micrarchaeles]; f__; g__; s__	No	No	No	No	0	0	0	0	0	0	0	0	0	0	0	0	0	0	0	0	0	0	0	0	0	0	0	0	0	0	0	0	0	0	0	0	0	0	0	0	0	0	0	1	0	0.5	0	0
OTU5126	k__Archaea; p__[Parvarchaeota]; c__[Micrarchaea]; o__[Micrarchaeles]; f__; g__; s__	No	No	No	No	0	0	0	0	0	0	0	0	0	0	0	0	0	0	0	0	0	0	0	0	0	0	0	0	0	0	0	0	0	1	0	0.5	0	0	0	0	0	0	0	0	0	0	0	0
OTU6517	k__Archaea; p__[Parvarchaeota]; c__[Micrarchaea]; o__[Micrarchaeles]; f__; g__; s__	No	No	No	No	0	0	0	0	0	0	0	0	0	0	0	0	0	0	0	0	0	0	0	0	0	0	0	0	0	0	0	0	0	0	0	0	0	0	0	0	0	0	0	0	0	0	0	0
OTU5144	k__Archaea; p__[Parvarchaeota]; c__[Micrarchaea]; o__[Micrarchaeles]; f__; g__; s__	No	No	No	No	0	0	0	0	0	0	0	0	0	0	0	0	0	1	0	0	0	0	0	0	0	0	0	0	0	0	0	0	0	0	0	0	0	0	0	0	0	0	0	0	0	0	0	0
OTU10445	k__Archaea; p__[Parvarchaeota]; c__[Micrarchaea]; o__[Micrarchaeles]; f__; g__; s__	No	No	No	No	0	0	0	0	0	0	0	0	0	0	0	0	0	0	0	0	0	0	0	0	0	0	0	0	0	0	1	0	0.5	0	0	0	0	0	0	0	0	0	0	0	0	0	0	0
OTU8705	k__Archaea; p__[Parvarchaeota]; c__[Micrarchaea]; o__pMC2A384; f__; g__; s__	No	No	No	No	0	0	0	0	2	0	1	0	0	0	0	0	0	0	0	0	0	0	0	0	0	0	0	0	0	0	0	0	0	4	0	2	0	0	0	0	0	0	0	0	0	0	0	0
OTU14245	k__Archaea; p__[Parvarchaeota]; c__[Micrarchaea]; o__pMC2A384; f__; g__; s__	No	No	No	No	0	0	0	0	0	0	0	0	0	0	0	0	0	0	0	0	0	0	0	0	0	0	0	0	0	0	0	0	0	0	0	0	0	0	0	0	0	0	0	1	0	0.5	0	0
OTU4392	k__Archaea; p__[Parvarchaeota]; c__[Micrarchaea]; o__pMC2A384; f__; g__; s__	No	No	No	No	0	0	0	0	0	0	0	0	0	0	0	0	0	0	0	0	0	0	0	0	0	0	0	0	0	0	0	1	0.5	0	0	0	0	0	0	0	0	0	0	0	0	0	0	0
OTU6999	k__Archaea; p__[Parvarchaeota]; c__[Micrarchaea]; o__pMC2A384; f__; g__; s__	No	No	No	No	0	0	0	0	0	0	0	0	0	0	0	0	0	0	0	0	0	0	0	0	0	0	0	0	0	0	0	0	0	0	0	0	0	0	0	0	2	0	1	0	0	0	0	0
OTU6041	k__Archaea; p__[Parvarchaeota]; c__[Micrarchaea]; o__pMC2A384; f__; g__; s__	No	No	No	No	0	0	0	0	0	0	0	0	0	0	0	0	0	0	0	0	0	0	0	0	0	0	0	0	0	0	0	0	0	0	0	0	0	0	0	0	0	0	0	0	0	0	0	0
OTU283	k__Archaea; p__[Parvarchaeota]; c__[Parvarchaea]	No	No	No	No	3	4	1	2.5	2	7	4.5	1	3	2	2	13	7.5	1	3	0	1.5	0	1	0.5	2	4	3	4	5	4.5	2	4	3	0	1	0.5	8	0	2	1	3	5	4	0	0	0	0	0
OTU1916	k__Archaea; p__[Parvarchaeota]; c__[Parvarchaea]	No	No	No	No	0	0	1	0.5	0	0	0	1	0	0.5	0	0	0	1	1	0	0.5	1	0	0.5	3	0	1.5	3	2	2.5	0	0	0	0	0	0	0	0	0	0	2	0	1	2	2	2	0	0
OTU11314	k__Archaea; p__[Parvarchaeota]; c__[Parvarchaea]	No	No	No	No	0	0	0	0	0	0	0	0	0	0	0	0	0	0	1	0	0.5	0	0	0	0	0	0	1	1	1	0	0	0	1	0	0.5	1	0	0	0	0	0	0	0	0	0	0	0
OTU3251	k__Archaea; p__[Parvarchaeota]; c__[Parvarchaea]	No	No	No	No	0	0	0	0	0	0	0	0	0	0	0	0	0	0	0	0	0	0	0	0	0	0	0	0	0	0	0	0	0	0	0	0	0	0	2	1	0	0	0	0	1	0.5	0	0
OTU1935	k__Archaea; p__[Parvarchaeota]; c__[Parvarchaea]	No	No	No	No	0	0	0	0	0	0	0	0	0	0	0	0	0	0	0	0	0	0	0	0	0	0	0	1	0	0.5	0	0	0	0	0	0	0	0	0	0	0	0	0	0	0	0	0	0
OTU8767	k__Archaea; p__[Parvarchaeota]; c__[Parvarchaea]	No	No	No	No	0	0	0	0	0	0	0	0	0	0	0	0	0	0	0	0	0	2	0	1	0	0	0	0	0	0	0	0	0	0	0	0	0	0	0	0	0	0	0	0	0	0	1	0
OTU6059	k__Archaea; p__[Parvarchaeota]; c__[Parvarchaea]	No	No	No	No	0	0	0	0	0	0	0	0	0	0	0	0	0	0	0	0	0	0	0	0	0	0	0	0	0	0	0	0	0	0	0	0	0	0	0	0	0	0	0	0	0	0	0	0
OTU171	k__Archaea; p__[Parvarchaeota]; c__[Parvarchaea]; o__WCHD3-30; f__; g__; s__	No	No	No	No	6	10	8	9	4	12	8	11	8	9.5	0	1	0.5	7	6	2	4	5	1	3	0	1	0.5	2	0	1	12	7	9.5	2	4	3	0	6	3	4.5	0	1	0.5	4	5	4.5	5	1
OTU131	k__Archaea; p__[Parvarchaeota]; c__[Parvarchaea]; o__WCHD3-30; f__; g__; s__	No	No	No	No	16	0	0	0	0	0	0	2	2	2	0	0	0	0	13	11	12	0	0	0	0	0	0	0	0	0	10	13	11.5	1	6	3.5	0	8	8	8	0	0	0	0	0	0	0	0
OTU888	k__Archaea; p__[Parvarchaeota]; c__[Parvarchaea]; o__WCHD3-30; f__; g__; s__	No	No	No	No	0	1	4	2.5	0	5	2.5	1	0	0.5	3	0	1.5	0	1	0	0.5	0	0	0	3	2	2.5	2	4	3	1	2	1.5	0	1	0.5	4	3	1	2	0	2	1	3	0	1.5	0	1
OTU619	k__Archaea; p__[Parvarchaeota]; c__[Parvarchaea]; o__WCHD3-30; f__; g__; s__	No	No	No	No	1	1	9	5	0	10	5	4	2	3	0	0	0	2	6	1	3.5	0	2	1	0	0	0	0	0	0	1	1	1	0	0	0	0	0	2	1	0	0	0	0	1	0.5	0	0
OTU359	k__Archaea; p__[Parvarchaeota]; c__[Parvarchaea]; o__WCHD3-30; f__; g__; s__	No	No	No	No	2	1	5	3	0	0	0	6	2	4	0	1	0.5	0	4	3	3.5	0	0	0	1	0	0.5	0	0	0	1	4	2.5	0	2	1	1	1	0	0.5	0	3	1.5	8	5	6.5	0	0
OTU473	k__Archaea; p__[Parvarchaeota]; c__[Parvarchaea]; o__WCHD3-30; f__; g__; s__	No	No	No	No	0	10	9	9.5	1	0	0.5	1	3	2	0	0	0	0	2	1	1.5	0	0	0	0	5	2.5	1	0	0.5	2	4	3	4	0	2	4	0	1	0.5	0	0	0	1	1	1	0	0
OTU215	k__Archaea; p__[Parvarchaeota]; c__[Parvarchaea]; o__WCHD3-30; f__; g__; s__	No	No	No	No	5	3	1	2	0	0	0	8	3	5.5	0	0	0	0	3	3	3	0	0	0	0	0	0	0	0	0	2	4	3	3	3	3	0	1	2	1.5	0	0	0	3	1	2	0	0
OTU377	k__Archaea; p__[Parvarchaeota]; c__[Parvarchaea]; o__WCHD3-30; f__; g__; s__	No	No	No	No	2	0	0	0	0	0	0	0	0	0	0	0	0	0	0	2	1	0	0	0	0	0	0	2	1	1.5	6	2	4	0	1	0.5	0	1	3	2	0	0	0	3	1	2	0	0
OTU1077	k__Archaea; p__[Parvarchaeota]; c__[Parvarchaea]; o__WCHD3-30; f__; g__; s__	No	No	No	No	0	0	1	0.5	1	0	0.5	1	0	0.5	0	0	0	3	0	0	0	4	6	5	0	0	0	0	0	0	0	4	2	0	1	0.5	2	2	0	1	0	0	0	2	0	1	0	1
OTU411	k__Archaea; p__[Parvarchaeota]; c__[Parvarchaea]; o__WCHD3-30; f__; g__; s__	No	No	No	No	3	1	0	0.5	0	0	0	0	0	0	0	0	0	0	1	2	1.5	0	0	0	0	0	0	0	0	0	0	2	1	8	1	4.5	0	2	6	4	0	0	0	0	3	1.5	0	0
OTU435	k__Archaea; p__[Parvarchaeota]; c__[Parvarchaea]; o__WCHD3-30; f__; g__; s__	No	No	No	No	0	2	2	2	1	9	5	2	0	1	0	1	0.5	0	0	0	0	0	0	0	0	0	0	0	0	0	1	0	0.5	3	0	1.5	0	0	0	0	2	0	1	1	0	0.5	0	0
OTU443	k__Archaea; p__[Parvarchaeota]; c__[Parvarchaea]; o__WCHD3-30; f__; g__; s__	No	No	No	No	0	4	5	4.5	0	0	0	0	0	0	1	3	2	0	0	0	0	0	0	0	0	1	0.5	1	1	1	1	3	2	0	1	0.5	0	0	0	0	1	2	1.5	3	1	2	0	0
OTU818	k__Archaea; p__[Parvarchaeota]; c__[Parvarchaea]; o__WCHD3-30; f__; g__; s__	No	No	No	No	0	0	0	0	2	1	1.5	0	0	0	2	0	1	1	0	0	0	1	0	0.5	1	0	0.5	0	0	0	0	0	0	0	0	0	1	0	3	1.5	0	0	0	0	0	0	1	0
OTU560	k__Archaea; p__[Parvarchaeota]; c__[Parvarchaea]; o__WCHD3-30; f__; g__; s__	No	No	No	No	2	1	0	0.5	0	0	0	0	0	0	0	0	0	0	3	2	2.5	1	0	0.5	0	0	0	0	0	0	3	3	3	0	2	1	0	2	2	2	0	0	0	3	3	3	1	0
OTU368	k__Archaea; p__[Parvarchaeota]; c__[Parvarchaea]; o__WCHD3-30; f__; g__; s__	No	No	No	No	1	0	0	0	0	0	0	0	0	0	0	0	0	0	6	2	4	0	0	0	1	0	0.5	2	1	1.5	5	3	4	0	2	1	1	4	2	3	0	0	0	1	0	0.5	0	0
OTU1590	k__Archaea; p__[Parvarchaeota]; c__[Parvarchaea]; o__WCHD3-30; f__; g__; s__	No	No	No	No	0	0	0	0	3	17	10	0	1	0.5	0	0	0	0	0	0	0	0	0	0	0	0	0	0	0	0	0	0	0	0	0	0	0	1	0	0.5	0	0	0	1	0	0.5	0	0
OTU3049	k__Archaea; p__[Parvarchaeota]; c__[Parvarchaea]; o__WCHD3-30; f__; g__; s__	No	No	No	No	0	0	0	0	2	6	4	0	0	0	0	0	0	4	2	1	1.5	2	0	1	0	0	0	0	2	1	1	1	1	2	1	1.5	0	1	0	0.5	0	0	0	0	0	0	1	0
OTU462	k__Archaea; p__[Parvarchaeota]; c__[Parvarchaea]; o__WCHD3-30; f__; g__; s__	No	No	No	No	1	6	9	7.5	0	0	0	0	0	0	0	0	0	0	0	0	0	0	0	0	0	0	0	0	1	0.5	0	0	0	0	0	0	0	0	0	0	0	0	0	2	0	1	0	1
OTU7987	k__Archaea; p__[Parvarchaeota]; c__[Parvarchaea]; o__WCHD3-30; f__; g__; s__	No	No	No	No	1	1	1	1	0	0	0	2	0	1	0	0	0	1	2	1	1.5	2	1	1.5	1	0	0.5	0	0	0	0	3	1.5	0	0	0	0	1	0	0.5	0	0	0	1	2	1.5	0	0
OTU1031	k__Archaea; p__[Parvarchaeota]; c__[Parvarchaea]; o__WCHD3-30; f__; g__; s__	No	No	No	No	1	0	1	0.5	0	0	0	1	0	0.5	0	0	0	3	0	1	0.5	1	1	1	0	0	0	0	0	0	2	1	1.5	5	1	3	0	1	0	0.5	0	0	0	1	2	1.5	0	0
OTU6477	k__Archaea; p__[Parvarchaeota]; c__[Parvarchaea]; o__WCHD3-30; f__; g__; s__	No	No	No	No	0	0	2	1	1	0	0.5	2	2	2	0	0	0	2	3	0	1.5	0	0	0	0	0	0	0	0	0	1	0	0.5	0	0	0	0	0	0	0	0	0	0	0	0	0	3	0
OTU4356	k__Archaea; p__[Parvarchaeota]; c__[Parvarchaea]; o__WCHD3-30; f__; g__; s__	No	No	No	No	1	0	0	0	0	0	0	0	0	0	0	0	0	0	1	0	0.5	0	0	0	0	0	0	0	0	0	1	1	1	0	1	0.5	0	0	0	0	0	0	0	3	3	3	0	0
OTU582	k__Archaea; p__[Parvarchaeota]; c__[Parvarchaea]; o__WCHD3-30; f__; g__; s__	No	No	No	No	7	0	0	0	0	0	0	0	0	0	0	0	0	0	1	1	1	0	0	0	0	0	0	0	0	0	0	4	2	0	6	3	0	0	0	0	0	0	0	0	2	1	0	0
OTU681	k__Archaea; p__[Parvarchaeota]; c__[Parvarchaea]; o__WCHD3-30; f__; g__; s__	No	No	No	No	0	0	0	0	0	0	0	0	1	0.5	0	0	0	0	3	1	2	0	0	0	0	0	0	0	0	0	2	1	1.5	0	0	0	0	2	1	1.5	0	0	0	0	1	0.5	0	0
OTU2067	k__Archaea; p__[Parvarchaeota]; c__[Parvarchaea]; o__WCHD3-30; f__; g__; s__	No	No	No	No	1	0	0	0	0	3	1.5	0	0	0	0	0	0	0	0	0	0	2	1	1.5	0	2	1	0	0	0	2	0	1	1	0	0.5	0	2	0	1	0	0	0	1	0	0.5	0	0
OTU557	k__Archaea; p__[Parvarchaeota]; c__[Parvarchaea]; o__WCHD3-30; f__; g__; s__	No	No	No	No	0	0	0	0	0	0	0	0	1	0.5	0	0	0	0	0	1	0.5	0	0	0	0	0	0	0	0	0	3	4	3.5	0	0	0	0	1	1	1	0	0	0	1	1	1	0	0
OTU654	k__Archaea; p__[Parvarchaeota]; c__[Parvarchaea]; o__WCHD3-30; f__; g__; s__	No	No	No	No	0	0	0	0	0	0	0	0	0	0	0	0	0	0	0	0	0	0	0	0	0	0	0	0	0	0	0	4	2	0	0	0	0	0	0	0	0	0	0	5	5	5	0	0
OTU760	k__Archaea; p__[Parvarchaeota]; c__[Parvarchaea]; o__WCHD3-30; f__; g__; s__	No	No	No	No	1	0	0	0	0	0	0	0	0	0	0	0	0	0	0	0	0	0	0	0	0	0	0	0	0	0	2	2	2	2	1	1.5	0	2	0	1	0	0	0	1	0	0.5	0	0
OTU755	k__Archaea; p__[Parvarchaeota]; c__[Parvarchaea]; o__WCHD3-30; f__; g__; s__	No	No	No	No	0	2	0	1	0	0	0	0	1	0.5	0	0	0	0	0	0	0	0	1	0.5	2	3	2.5	0	1	0.5	0	0	0	0	0	0	1	0	0	0	0	0	0	0	2	1	1	0
OTU2128	k__Archaea; p__[Parvarchaeota]; c__[Parvarchaea]; o__WCHD3-30; f__; g__; s__	No	No	No	No	0	0	0	0	1	3	2	0	0	0	0	0	0	2	0	0	0	0	2	1	0	0	0	0	0	0	0	0	0	1	0	0.5	0	0	0	0	0	0	0	1	0	0.5	2	0
OTU2249	k__Archaea; p__[Parvarchaeota]; c__[Parvarchaea]; o__WCHD3-30; f__; g__; s__	No	No	No	No	0	1	0	0.5	0	0	0	0	0	0	0	0	0	0	0	0	0	0	0	0	0	0	0	0	0	0	2	1	1.5	0	0	0	0	0	0	0	0	0	0	1	1	1	0	0
OTU909	k__Archaea; p__[Parvarchaeota]; c__[Parvarchaea]; o__WCHD3-30; f__; g__; s__	No	No	No	No	3	0	0	0	0	3	1.5	0	0	0	0	0	0	0	1	1	1	0	0	0	0	0	0	0	0	0	2	1	1.5	0	0	0	0	1	1	1	0	0	0	0	0	0	0	0
OTU930	k__Archaea; p__[Parvarchaeota]; c__[Parvarchaea]; o__WCHD3-30; f__; g__; s__	No	No	No	No	0	1	2	1.5	0	2	1	1	0	0.5	0	0	0	2	2	0	1	1	0	0.5	0	2	1	1	0	0.5	0	0	0	0	0	0	0	0	0	0	0	0	0	0	0	0	0	0
OTU1680	k__Archaea; p__[Parvarchaeota]; c__[Parvarchaea]; o__WCHD3-30; f__; g__; s__	No	No	No	No	0	0	0	0	1	0	0.5	1	3	2	0	0	0	0	1	1	1	0	0	0	0	0	0	0	0	0	1	1	1	0	0	0	0	0	0	0	0	0	0	1	0	0.5	0	0
OTU780	k__Archaea; p__[Parvarchaeota]; c__[Parvarchaea]; o__WCHD3-30; f__; g__; s__	No	No	No	No	0	3	6	4.5	0	0	0	0	2	1	0	0	0	0	0	0	0	0	0	0	0	0	0	0	0	0	0	0	0	0	0	0	0	0	0	0	0	0	0	0	0	0	0	0
OTU4313	k__Archaea; p__[Parvarchaeota]; c__[Parvarchaea]; o__WCHD3-30; f__; g__; s__	No	No	No	No	1	1	0	0.5	0	0	0	0	0	0	0	0	0	0	0	1	0.5	0	1	0.5	0	0	0	0	0	0	0	2	1	0	0	0	0	3	1	2	1	0	0.5	0	1	0.5	0	0
OTU845	k__Archaea; p__[Parvarchaeota]; c__[Parvarchaea]; o__WCHD3-30; f__; g__; s__	No	No	No	No	0	0	0	0	0	0	0	0	0	0	0	0	0	2	0	0	0	0	4	2	0	0	0	0	0	0	0	0	0	0	1	0.5	0	0	0	0	0	0	0	0	1	0.5	1	0
OTU2007	k__Archaea; p__[Parvarchaeota]; c__[Parvarchaea]; o__WCHD3-30; f__; g__; s__	No	No	No	No	1	0	0	0	0	0	0	0	2	1	0	0	0	0	0	1	0.5	0	1	0.5	0	0	0	0	0	0	1	0	0.5	0	0	0	0	0	0	0	0	1	0.5	2	1	1.5	0	0
OTU1127	k__Archaea; p__[Parvarchaeota]; c__[Parvarchaea]; o__WCHD3-30; f__; g__; s__	No	No	No	No	1	0	0	0	0	0	0	0	0	0	0	0	0	0	3	0	1.5	0	0	0	0	0	0	0	0	0	0	0	0	0	0	0	0	0	0	0	0	0	0	6	0	3	0	0
OTU3443	k__Archaea; p__[Parvarchaeota]; c__[Parvarchaea]; o__WCHD3-30; f__; g__; s__	No	No	No	No	0	0	0	0	2	0	1	0	0	0	0	2	1	0	1	0	0.5	1	0	0.5	0	0	0	0	1	0.5	0	0	0	1	0	0.5	2	0	0	0	0	0	0	0	0	0	1	0
OTU2150	k__Archaea; p__[Parvarchaeota]; c__[Parvarchaea]; o__WCHD3-30; f__; g__; s__	No	No	No	No	0	0	1	0.5	0	2	1	0	1	0.5	0	0	0	1	1	0	0.5	1	1	1	0	0	0	0	0	0	1	0	0.5	0	0	0	0	0	0	0	0	0	0	0	0	0	0	0
OTU13256	k__Archaea; p__[Parvarchaeota]; c__[Parvarchaea]; o__WCHD3-30; f__; g__; s__	No	No	No	No	0	2	1	1.5	0	0	0	1	0	0.5	0	0	0	0	1	0	0.5	0	0	0	0	0	0	0	0	0	0	0	0	0	0	0	0	0	2	1	0	0	0	1	1	1	0	0
OTU2198	k__Archaea; p__[Parvarchaeota]; c__[Parvarchaea]; o__WCHD3-30; f__; g__; s__	No	No	No	No	0	0	0	0	0	1	0.5	0	0	0	0	0	0	2	0	0	0	1	1	1	0	0	0	0	0	0	0	0	0	0	0	0	0	0	0	0	0	0	0	0	0	0	0	0
OTU861	k__Archaea; p__[Parvarchaeota]; c__[Parvarchaea]; o__WCHD3-30; f__; g__; s__	No	No	No	No	0	1	0	0.5	0	0	0	0	1	0.5	0	0	0	2	0	0	0	2	3	2.5	0	0	0	0	0	0	0	0	0	0	0	0	0	0	0	0	0	0	0	0	0	0	0	0
OTU1647	k__Archaea; p__[Parvarchaeota]; c__[Parvarchaea]; o__WCHD3-30; f__; g__; s__	No	No	No	No	0	0	0	0	0	0	0	0	0	0	0	0	0	0	0	0	0	0	0	0	0	0	0	3	0	1.5	0	0	0	0	0	0	8	1	0	0.5	0	0	0	0	0	0	0	0
OTU2184	k__Archaea; p__[Parvarchaeota]; c__[Parvarchaea]; o__WCHD3-30; f__; g__; s__	No	No	No	No	0	0	0	0	3	0	1.5	0	0	0	0	0	0	0	0	1	0.5	0	0	0	0	0	0	0	0	0	0	2	1	2	0	1	0	1	0	0.5	0	1	0.5	1	0	0.5	0	0
OTU906	k__Archaea; p__[Parvarchaeota]; c__[Parvarchaea]; o__WCHD3-30; f__; g__; s__	No	No	No	No	0	0	0	0	0	0	0	0	0	0	0	0	0	0	1	0	0.5	0	0	0	0	0	0	0	0	0	1	1	1	0	0	0	0	0	0	0	0	0	0	2	0	1	0	0
OTU977	k__Archaea; p__[Parvarchaeota]; c__[Parvarchaea]; o__WCHD3-30; f__; g__; s__	No	No	No	No	2	0	0	0	0	0	0	0	0	0	0	0	0	0	6	0	3	0	0	0	0	0	0	0	0	0	0	0	0	0	1	0.5	0	1	0	0.5	0	0	0	0	0	0	0	0
OTU1224	k__Archaea; p__[Parvarchaeota]; c__[Parvarchaea]; o__WCHD3-30; f__; g__; s__	No	No	No	No	0	0	0	0	0	0	0	0	0	0	0	0	0	0	2	0	1	0	0	0	0	0	0	0	0	0	0	0	0	0	0	0	0	0	1	0.5	0	0	0	2	0	1	0	0
OTU2366	k__Archaea; p__[Parvarchaeota]; c__[Parvarchaea]; o__WCHD3-30; f__; g__; s__	No	No	No	No	0	0	0	0	0	0	0	0	0	0	0	0	0	0	0	0	0	0	0	0	0	0	0	0	1	0.5	0	0	0	0	0	0	1	0	0	0	0	0	0	0	0	0	0	0
OTU1889	k__Archaea; p__[Parvarchaeota]; c__[Parvarchaea]; o__WCHD3-30; f__; g__; s__	No	No	No	No	0	0	0	0	0	0	0	0	1	0.5	0	0	0	2	0	0	0	0	0	0	0	0	0	0	0	0	0	1	0.5	0	0	0	0	0	0	0	0	0	0	0	0	0	0	0
OTU1007	k__Archaea; p__[Parvarchaeota]; c__[Parvarchaea]; o__WCHD3-30; f__; g__; s__	No	No	No	No	1	0	0	0	0	0	0	0	1	0.5	0	0	0	0	3	1	2	0	0	0	0	0	0	0	0	0	1	0	0.5	0	0	0	0	0	0	0	0	0	0	0	0	0	0	0
OTU1963	k__Archaea; p__[Parvarchaeota]; c__[Parvarchaea]; o__WCHD3-30; f__; g__; s__	No	No	No	No	0	0	0	0	0	0	0	0	0	0	0	1	0.5	0	0	0	0	0	0	0	1	0	0.5	1	0	0.5	0	0	0	0	0	0	1	0	0	0	0	1	0.5	0	0	0	0	0
OTU1676	k__Archaea; p__[Parvarchaeota]; c__[Parvarchaea]; o__WCHD3-30; f__; g__; s__	No	No	No	No	0	5	1	3	0	0	0	1	1	1	0	0	0	0	1	0	0.5	2	0	1	0	0	0	0	0	0	0	0	0	0	0	0	0	0	0	0	0	0	0	0	0	0	0	0
OTU3455	k__Archaea; p__[Parvarchaeota]; c__[Parvarchaea]; o__WCHD3-30; f__; g__; s__	No	No	No	No	0	0	0	0	1	0	0.5	0	0	0	0	0	0	0	0	0	0	0	0	0	0	1	0.5	1	0	0.5	0	1	0.5	0	0	0	0	0	0	0	0	0	0	0	0	0	0	0
OTU2082	k__Archaea; p__[Parvarchaeota]; c__[Parvarchaea]; o__WCHD3-30; f__; g__; s__	No	No	No	No	0	0	0	0	0	1	0.5	0	0	0	0	0	0	0	0	1	0.5	0	0	0	0	0	0	0	0	0	2	0	1	1	0	0.5	0	0	2	1	0	0	0	0	0	0	0	0
OTU3842	k__Archaea; p__[Parvarchaeota]; c__[Parvarchaea]; o__WCHD3-30; f__; g__; s__	No	No	No	No	0	0	0	0	0	1	0.5	1	0	0.5	0	0	0	0	1	0	0.5	1	0	0.5	0	0	0	0	0	0	0	0	0	0	0	0	0	0	0	0	0	0	0	0	0	0	0	0
OTU1961	k__Archaea; p__[Parvarchaeota]; c__[Parvarchaea]; o__WCHD3-30; f__; g__; s__	No	No	No	No	2	0	0	0	0	0	0	0	0	0	0	0	0	1	0	0	0	0	0	0	0	0	0	0	0	0	1	0	0.5	0	1	0.5	0	0	0	0	0	0	0	0	0	0	0	0
OTU2436	k__Archaea; p__[Parvarchaeota]; c__[Parvarchaea]; o__WCHD3-30; f__; g__; s__	No	No	No	No	1	1	1	1	0	2	1	1	0	0.5	0	0	0	0	0	0	0	0	0	0	0	0	0	0	0	0	0	1	0.5	1	0	0.5	0	0	0	0	0	0	0	0	0	0	0	0
OTU1428	k__Archaea; p__[Parvarchaeota]; c__[Parvarchaea]; o__WCHD3-30; f__; g__; s__	No	No	No	No	0	0	0	0	0	3	1.5	0	0	0	0	0	0	0	0	0	0	0	0	0	0	0	0	0	0	0	0	0	0	0	0	0	0	0	0	0	0	0	0	0	0	0	0	0
OTU1655	k__Archaea; p__[Parvarchaeota]; c__[Parvarchaea]; o__WCHD3-30; f__; g__; s__	No	No	No	No	0	1	2	1.5	0	0	0	0	1	0.5	0	0	0	0	0	1	0.5	0	0	0	0	0	0	0	0	0	0	0	0	0	0	0	0	0	0	0	0	0	0	0	0	0	0	0
OTU2581	k__Archaea; p__[Parvarchaeota]; c__[Parvarchaea]; o__WCHD3-30; f__; g__; s__	No	No	No	No	0	0	0	0	0	0	0	0	0	0	0	1	0.5	0	1	0	0.5	0	0	0	2	0	1	0	0	0	0	0	0	0	0	0	0	0	0	0	0	1	0.5	0	1	0.5	1	0
OTU2696	k__Archaea; p__[Parvarchaeota]; c__[Parvarchaea]; o__WCHD3-30; f__; g__; s__	No	No	No	No	0	0	0	0	0	0	0	0	0	0	1	5	3	0	0	0	0	0	0	0	0	0	0	0	0	0	0	0	0	0	0	0	0	0	0	0	0	0	0	0	0	0	0	0
OTU2976	k__Archaea; p__[Parvarchaeota]; c__[Parvarchaea]; o__WCHD3-30; f__; g__; s__	No	No	No	No	0	0	0	0	0	0	0	0	0	0	0	0	0	0	0	0	0	0	0	0	0	1	0.5	0	0	0	0	1	0.5	2	0	1	1	0	1	0.5	0	0	0	0	0	0	0	0
OTU1544	k__Archaea; p__[Parvarchaeota]; c__[Parvarchaea]; o__WCHD3-30; f__; g__; s__	No	No	No	No	0	0	0	0	0	0	0	0	0	0	0	1	0.5	2	0	0	0	2	4	3	0	0	0	0	0	0	0	0	0	0	0	0	0	0	0	0	0	0	0	0	0	0	0	0
OTU1151	k__Archaea; p__[Parvarchaeota]; c__[Parvarchaea]; o__WCHD3-30; f__; g__; s__	No	No	No	No	0	0	0	0	0	0	0	0	0	0	0	0	0	0	1	0	0.5	0	0	0	0	0	0	0	0	0	4	2	3	0	0	0	0	0	0	0	0	0	0	0	1	0.5	0	0
OTU2268	k__Archaea; p__[Parvarchaeota]; c__[Parvarchaea]; o__WCHD3-30; f__; g__; s__	No	No	No	No	0	0	0	0	0	0	0	0	0	0	0	0	0	0	0	0	0	0	0	0	0	0	0	0	0	0	1	1	1	1	0	0.5	0	0	0	0	0	0	0	1	0	0.5	0	0
OTU1588	k__Archaea; p__[Parvarchaeota]; c__[Parvarchaea]; o__WCHD3-30; f__; g__; s__	No	No	No	No	1	0	0	0	0	0	0	0	0	0	0	0	0	0	0	0	0	0	0	0	0	0	0	0	0	0	0	0	0	0	0	0	0	0	0	0	0	1	0.5	2	1	1.5	0	0
OTU1632	k__Archaea; p__[Parvarchaeota]; c__[Parvarchaea]; o__WCHD3-30; f__; g__; s__	No	No	No	No	0	0	1	0.5	0	0	0	0	0	0	0	0	0	0	1	0	0.5	0	0	0	0	0	0	0	0	0	0	1	0.5	1	1	1	0	0	0	0	0	0	0	0	0	0	0	0
OTU2919	k__Archaea; p__[Parvarchaeota]; c__[Parvarchaea]; o__WCHD3-30; f__; g__; s__	No	No	No	No	0	0	0	0	0	0	0	0	0	0	0	0	0	1	0	2	1	0	0	0	0	0	0	0	0	0	1	0	0.5	1	0	0.5	0	0	0	0	0	0	0	0	2	1	1	0
OTU3780	k__Archaea; p__[Parvarchaeota]; c__[Parvarchaea]; o__WCHD3-30; f__; g__; s__	No	No	No	No	0	0	0	0	0	3	1.5	0	0	0	0	0	0	0	0	0	0	0	0	0	0	0	0	0	0	0	0	0	0	0	0	0	0	0	1	0.5	0	0	0	0	1	0.5	1	1
OTU1553	k__Archaea; p__[Parvarchaeota]; c__[Parvarchaea]; o__WCHD3-30; f__; g__; s__	No	No	No	No	0	1	0	0.5	0	0	0	1	2	1.5	0	0	0	1	1	0	0.5	2	1	1.5	0	0	0	0	0	0	0	0	0	0	0	0	0	0	0	0	0	0	0	0	0	0	0	0
OTU6892	k__Archaea; p__[Parvarchaeota]; c__[Parvarchaea]; o__WCHD3-30; f__; g__; s__	No	No	No	No	0	0	0	0	0	0	0	0	0	0	0	0	0	0	1	1	1	0	1	0.5	0	0	0	0	0	0	0	0	0	0	0	0	0	0	0	0	0	0	0	0	0	0	0	0
OTU13081	k__Archaea; p__[Parvarchaeota]; c__[Parvarchaea]; o__WCHD3-30; f__; g__; s__	No	No	No	No	4	0	0	0	0	0	0	0	0	0	0	0	0	0	1	0	0.5	0	0	0	0	0	0	0	0	0	0	1	0.5	0	0	0	0	0	0	0	0	0	0	1	0	0.5	0	0
OTU1989	k__Archaea; p__[Parvarchaeota]; c__[Parvarchaea]; o__WCHD3-30; f__; g__; s__	No	No	No	No	0	0	0	0	1	0	0.5	0	0	0	0	0	0	0	0	0	0	0	0	0	0	0	0	0	0	0	0	1	0.5	0	0	0	0	0	0	0	0	0	0	3	2	2.5	0	0
OTU8759	k__Archaea; p__[Parvarchaeota]; c__[Parvarchaea]; o__WCHD3-30; f__; g__; s__	No	No	No	No	0	0	0	0	0	0	0	0	0	0	0	0	0	0	0	0	0	0	0	0	0	0	0	0	1	0.5	0	0	0	0	0	0	0	0	1	0.5	1	0	0.5	1	0	0.5	0	0
OTU7995	k__Archaea; p__[Parvarchaeota]; c__[Parvarchaea]; o__WCHD3-30; f__; g__; s__	No	No	No	No	0	0	0	0	1	2	1.5	0	1	0.5	0	0	0	0	0	0	0	1	0	0.5	0	0	0	0	0	0	0	0	0	0	0	0	0	0	0	0	0	0	0	0	0	0	2	0
OTU2322	k__Archaea; p__[Parvarchaeota]; c__[Parvarchaea]; o__WCHD3-30; f__; g__; s__	No	No	No	No	0	0	0	0	1	2	1.5	0	0	0	0	0	0	1	0	0	0	0	0	0	0	0	0	0	0	0	0	0	0	0	0	0	0	0	0	0	0	0	0	0	0	0	1	0
OTU3812	k__Archaea; p__[Parvarchaeota]; c__[Parvarchaea]; o__WCHD3-30; f__; g__; s__	No	No	No	No	0	0	0	0	1	0	0.5	0	0	0	0	0	0	0	0	0	0	0	0	0	0	0	0	0	0	0	0	1	0.5	0	0	0	0	0	0	0	0	0	0	1	0	0.5	0	0
OTU1424	k__Archaea; p__[Parvarchaeota]; c__[Parvarchaea]; o__WCHD3-30; f__; g__; s__	No	No	No	No	1	0	0	0	1	0	0.5	0	0	0	0	0	0	0	0	1	0.5	0	0	0	0	0	0	0	0	0	0	1	0.5	0	0	0	0	0	0	0	0	0	0	1	0	0.5	0	0
OTU1654	k__Archaea; p__[Parvarchaeota]; c__[Parvarchaea]; o__WCHD3-30; f__; g__; s__	No	No	No	No	0	0	1	0.5	1	0	0.5	0	0	0	0	0	0	0	0	0	0	0	0	0	0	0	0	0	0	0	1	0	0.5	0	1	0.5	0	0	0	0	0	0	0	0	0	0	0	0
OTU3185	k__Archaea; p__[Parvarchaeota]; c__[Parvarchaea]; o__WCHD3-30; f__; g__; s__	No	No	No	No	0	0	0	0	0	0	0	0	0	0	0	0	0	1	0	0	0	0	0	0	0	2	1	0	0	0	0	0	0	1	0	0.5	0	0	0	0	0	0	0	0	0	0	0	0
OTU11147	k__Archaea; p__[Parvarchaeota]; c__[Parvarchaea]; o__WCHD3-30; f__; g__; s__	No	No	No	No	0	0	0	0	0	0	0	0	0	0	0	0	0	0	0	0	0	0	0	0	0	0	0	0	0	0	0	0	0	0	1	0.5	0	0	0	0	0	0	0	0	0	0	0	0
OTU2955	k__Archaea; p__[Parvarchaeota]; c__[Parvarchaea]; o__WCHD3-30; f__; g__; s__	No	No	No	No	0	0	0	0	0	0	0	0	0	0	0	0	0	0	0	0	0	0	0	0	0	1	0.5	0	0	0	0	0	0	0	0	0	0	1	0	0.5	0	0	0	0	1	0.5	0	0
OTU1928	k__Archaea; p__[Parvarchaeota]; c__[Parvarchaea]; o__WCHD3-30; f__; g__; s__	No	No	No	No	1	0	0	0	0	0	0	0	0	0	0	0	0	0	1	0	0.5	0	0	0	0	0	0	0	0	0	1	0	0.5	0	0	0	0	0	0	0	1	3	2	1	0	0.5	0	0
OTU1670	k__Archaea; p__[Parvarchaeota]; c__[Parvarchaea]; o__WCHD3-30; f__; g__; s__	No	No	No	No	0	0	0	0	0	0	0	0	0	0	0	0	0	0	0	0	0	0	0	0	1	1	1	0	0	0	0	0	0	0	0	0	2	0	0	0	0	0	0	0	0	0	0	0
OTU1648	k__Archaea; p__[Parvarchaeota]; c__[Parvarchaea]; o__WCHD3-30; f__; g__; s__	No	No	No	No	0	0	0	0	0	0	0	0	0	0	0	1	0.5	0	0	0	0	0	0	0	0	2	1	0	0	0	0	0	0	1	0	0.5	0	0	0	0	0	0	0	0	0	0	0	0
OTU2535	k__Archaea; p__[Parvarchaeota]; c__[Parvarchaea]; o__WCHD3-30; f__; g__; s__	No	No	No	No	0	0	0	0	0	0	0	0	0	0	0	0	0	0	0	0	0	1	0	0.5	0	0	0	0	0	0	0	0	0	0	0	0	2	0	0	0	0	1	0.5	0	1	0.5	0	0
OTU2480	k__Archaea; p__[Parvarchaeota]; c__[Parvarchaea]; o__WCHD3-30; f__; g__; s__	No	No	No	No	0	0	0	0	0	1	0.5	0	0	0	0	1	0.5	0	0	0	0	1	0	0.5	0	0	0	0	0	0	0	0	0	0	1	0.5	0	0	0	0	0	0	0	0	0	0	1	0
OTU3271	k__Archaea; p__[Parvarchaeota]; c__[Parvarchaea]; o__WCHD3-30; f__; g__; s__	No	No	No	No	0	0	0	0	1	0	0.5	0	0	0	0	0	0	0	0	0	0	1	1	1	0	0	0	0	0	0	0	0	0	0	0	0	0	0	0	0	0	0	0	0	0	0	0	0
OTU3497	k__Archaea; p__[Parvarchaeota]; c__[Parvarchaea]; o__WCHD3-30; f__; g__; s__	No	No	No	No	0	0	0	0	0	0	0	0	0	0	0	0	0	0	0	0	0	0	0	0	0	0	0	0	0	0	0	0	0	0	0	0	0	0	0	0	0	0	0	0	2	1	0	0
OTU2529	k__Archaea; p__[Parvarchaeota]; c__[Parvarchaea]; o__WCHD3-30; f__; g__; s__	No	No	No	No	0	0	0	0	0	0	0	0	0	0	0	0	0	0	2	0	1	0	0	0	0	0	0	0	0	0	0	0	0	1	0	0.5	0	0	0	0	0	0	0	0	0	0	0	0
OTU4607	k__Archaea; p__[Parvarchaeota]; c__[Parvarchaea]; o__WCHD3-30; f__; g__; s__	No	No	No	No	0	0	0	0	0	0	0	0	0	0	0	0	0	0	0	0	0	1	0	0.5	0	0	0	0	0	0	0	0	0	0	0	0	0	0	0	0	0	0	0	1	0	0.5	0	0
OTU4907	k__Archaea; p__[Parvarchaeota]; c__[Parvarchaea]; o__WCHD3-30; f__; g__; s__	No	No	No	No	0	0	0	0	1	1	1	0	0	0	0	0	0	0	0	0	0	1	1	1	0	0	0	0	0	0	0	0	0	0	0	0	0	0	0	0	0	0	0	0	0	0	0	0
OTU4975	k__Archaea; p__[Parvarchaeota]; c__[Parvarchaea]; o__WCHD3-30; f__; g__; s__	No	No	No	No	0	0	0	0	2	0	1	0	0	0	0	0	0	1	0	0	0	0	0	0	0	0	0	0	0	0	0	0	0	0	0	0	0	0	0	0	0	0	0	0	0	0	1	1
OTU1637	k__Archaea; p__[Parvarchaeota]; c__[Parvarchaea]; o__WCHD3-30; f__; g__; s__	No	No	No	No	2	0	0	0	0	0	0	0	0	0	0	0	0	0	0	0	0	0	0	0	0	0	0	0	0	0	0	0	0	0	2	1	0	0	2	1	0	0	0	0	0	0	0	0
OTU1576	k__Archaea; p__[Parvarchaeota]; c__[Parvarchaea]; o__WCHD3-30; f__; g__; s__	No	No	No	No	0	0	0	0	0	1	0.5	0	0	0	0	0	0	0	0	0	0	0	0	0	0	0	0	0	0	0	0	0	0	0	0	0	0	0	0	0	0	1	0.5	0	0	0	0	0
OTU3135	k__Archaea; p__[Parvarchaeota]; c__[Parvarchaea]; o__WCHD3-30; f__; g__; s__	No	No	No	No	0	0	3	1.5	0	0	0	0	0	0	0	0	0	0	0	0	0	0	0	0	0	0	0	2	0	1	0	0	0	1	0	0.5	0	0	0	0	0	0	0	0	0	0	0	0
OTU1744	k__Archaea; p__[Parvarchaeota]; c__[Parvarchaea]; o__WCHD3-30; f__; g__; s__	No	No	No	No	0	0	2	1	0	0	0	1	1	1	0	1	0.5	0	0	0	0	0	0	0	0	0	0	0	0	0	0	0	0	0	0	0	0	0	0	0	0	0	0	0	0	0	0	0
OTU13902	k__Archaea; p__[Parvarchaeota]; c__[Parvarchaea]; o__WCHD3-30; f__; g__; s__	No	No	No	No	0	0	0	0	0	0	0	0	2	1	0	0	0	2	0	0	0	1	0	0.5	0	0	0	0	0	0	0	0	0	0	0	0	0	0	0	0	0	0	0	0	0	0	0	0
OTU1801	k__Archaea; p__[Parvarchaeota]; c__[Parvarchaea]; o__WCHD3-30; f__; g__; s__	No	No	No	No	1	0	1	0.5	0	0	0	0	0	0	0	0	0	0	0	0	0	0	0	0	0	0	0	0	0	0	0	0	0	0	0	0	0	1	1	1	0	0	0	0	0	0	0	0
OTU3337	k__Archaea; p__[Parvarchaeota]; c__[Parvarchaea]; o__WCHD3-30; f__; g__; s__	No	No	No	No	0	0	0	0	0	0	0	0	0	0	0	0	0	2	0	0	0	0	0	0	0	0	0	0	0	0	0	0	0	0	0	0	0	0	1	0.5	0	0	0	0	0	0	0	0
OTU2958	k__Archaea; p__[Parvarchaeota]; c__[Parvarchaea]; o__WCHD3-30; f__; g__; s__	No	No	No	No	0	0	0	0	0	0	0	0	0	0	0	0	0	0	0	0	0	0	1	0.5	0	0	0	0	1	0.5	0	0	0	2	1	1.5	0	0	0	0	0	0	0	0	0	0	0	0
OTU2875	k__Archaea; p__[Parvarchaeota]; c__[Parvarchaea]; o__WCHD3-30; f__; g__; s__	No	No	No	No	0	0	0	0	0	3	1.5	0	0	0	0	0	0	0	0	0	0	0	0	0	0	0	0	0	0	0	0	0	0	0	0	0	0	0	0	0	0	0	0	0	0	0	0	0
OTU4343	k__Archaea; p__[Parvarchaeota]; c__[Parvarchaea]; o__WCHD3-30; f__; g__; s__	No	No	No	No	0	0	0	0	0	2	1	0	0	0	0	0	0	0	0	0	0	0	0	0	0	0	0	0	0	0	0	0	0	0	0	0	0	0	0	0	0	0	0	0	0	0	0	0
OTU2349	k__Archaea; p__[Parvarchaeota]; c__[Parvarchaea]; o__WCHD3-30; f__; g__; s__	No	No	No	No	0	0	0	0	0	0	0	0	1	0.5	0	0	0	1	1	0	0.5	1	0	0.5	0	0	0	0	0	0	0	0	0	0	0	0	0	0	0	0	0	0	0	1	0	0.5	0	0
OTU5134	k__Archaea; p__[Parvarchaeota]; c__[Parvarchaea]; o__WCHD3-30; f__; g__; s__	No	No	No	No	0	0	0	0	0	1	0.5	0	0	0	0	0	0	1	0	0	0	0	0	0	1	0	0.5	0	0	0	0	0	0	0	0	0	0	0	0	0	0	0	0	0	0	0	0	0
OTU3116	k__Archaea; p__[Parvarchaeota]; c__[Parvarchaea]; o__WCHD3-30; f__; g__; s__	No	No	No	No	0	0	0	0	0	0	0	0	0	0	0	0	0	0	1	0	0.5	0	0	0	0	0	0	0	0	0	1	2	1.5	0	0	0	0	0	0	0	0	0	0	0	0	0	0	0
OTU2297	k__Archaea; p__[Parvarchaeota]; c__[Parvarchaea]; o__WCHD3-30; f__; g__; s__	No	No	No	No	0	0	0	0	0	0	0	0	0	0	0	0	0	0	0	0	0	0	0	0	1	2	1.5	0	0	0	0	0	0	0	0	0	1	0	0	0	0	0	0	0	0	0	0	0
OTU1579	k__Archaea; p__[Parvarchaeota]; c__[Parvarchaea]; o__WCHD3-30; f__; g__; s__	No	No	No	No	1	0	0	0	0	0	0	0	0	0	0	0	0	0	1	0	0.5	0	0	0	0	0	0	0	0	0	0	0	0	0	0	0	0	0	0	0	0	0	0	0	1	0.5	0	0
OTU3259	k__Archaea; p__[Parvarchaeota]; c__[Parvarchaea]; o__WCHD3-30; f__; g__; s__	No	No	No	No	0	2	1	1.5	0	0	0	0	1	0.5	0	0	0	0	0	0	0	0	0	0	0	0	0	0	0	0	0	0	0	0	0	0	0	0	0	0	0	0	0	1	0	0.5	0	0
OTU5703	k__Archaea; p__[Parvarchaeota]; c__[Parvarchaea]; o__WCHD3-30; f__; g__; s__	No	No	No	No	0	0	0	0	0	0	0	0	0	0	0	0	0	0	0	0	0	0	2	1	0	0	0	0	0	0	0	1	0.5	3	0	1.5	0	0	0	0	0	0	0	0	0	0	0	0
OTU1820	k__Archaea; p__[Parvarchaeota]; c__[Parvarchaea]; o__WCHD3-30; f__; g__; s__	No	No	No	No	0	1	0	0.5	0	0	0	0	1	0.5	0	0	0	0	0	0	0	0	0	0	0	0	0	0	0	0	0	0	0	0	0	0	0	0	0	0	0	0	0	0	0	0	0	0
OTU2474	k__Archaea; p__[Parvarchaeota]; c__[Parvarchaea]; o__WCHD3-30; f__; g__; s__	No	No	No	No	0	0	1	0.5	0	0	0	0	0	0	0	1	0.5	0	0	1	0.5	0	0	0	0	0	0	0	0	0	0	0	0	0	0	0	0	0	0	0	0	3	1.5	0	0	0	0	0
OTU11544	k__Archaea; p__[Parvarchaeota]; c__[Parvarchaea]; o__WCHD3-30; f__; g__; s__	No	No	No	No	0	0	0	0	0	0	0	0	0	0	0	0	0	0	0	0	0	0	0	0	0	0	0	0	0	0	1	1	1	0	0	0	0	0	0	0	0	0	0	0	0	0	1	0
OTU2624	k__Archaea; p__[Parvarchaeota]; c__[Parvarchaea]; o__WCHD3-30; f__; g__; s__	No	No	No	No	0	1	0	0.5	0	0	0	0	0	0	0	0	0	0	0	0	0	0	0	0	0	0	0	0	0	0	1	0	0.5	0	0	0	0	0	0	0	0	0	0	0	0	0	0	0
OTU2552	k__Archaea; p__[Parvarchaeota]; c__[Parvarchaea]; o__WCHD3-30; f__; g__; s__	No	No	No	No	0	0	0	0	0	0	0	1	0	0.5	0	0	0	0	0	0	0	0	0	0	0	0	0	0	0	0	1	0	0.5	0	0	0	0	0	0	0	0	2	1	0	0	0	0	0
OTU4868	k__Archaea; p__[Parvarchaeota]; c__[Parvarchaea]; o__WCHD3-30; f__; g__; s__	No	No	No	No	0	0	0	0	0	1	0.5	0	0	0	0	0	0	0	0	1	0.5	0	0	0	0	0	0	0	0	0	0	0	0	0	0	0	0	0	0	0	0	0	0	0	0	0	0	0
OTU2343	k__Archaea; p__[Parvarchaeota]; c__[Parvarchaea]; o__WCHD3-30; f__; g__; s__	No	No	No	No	0	0	0	0	0	0	0	0	0	0	0	0	0	0	0	0	0	0	0	0	0	0	0	0	0	0	2	2	2	0	0	0	0	0	0	0	0	0	0	1	0	0.5	0	0
OTU3071	k__Archaea; p__[Parvarchaeota]; c__[Parvarchaea]; o__WCHD3-30; f__; g__; s__	No	No	No	No	0	0	0	0	0	1	0.5	0	0	0	0	0	0	1	0	0	0	0	0	0	0	0	0	1	0	0.5	0	0	0	0	0	0	0	0	0	0	0	0	0	0	0	0	0	0
OTU2680	k__Archaea; p__[Parvarchaeota]; c__[Parvarchaea]; o__WCHD3-30; f__; g__; s__	No	No	No	No	0	0	0	0	0	0	0	0	0	0	0	0	0	0	0	0	0	0	0	0	1	0	0.5	0	0	0	0	0	0	0	0	0	0	0	0	0	0	0	0	0	0	0	0	0
OTU3529	k__Archaea; p__[Parvarchaeota]; c__[Parvarchaea]; o__WCHD3-30; f__; g__; s__	No	No	No	No	0	0	0	0	0	4	2	0	0	0	0	0	0	0	0	0	0	0	0	0	0	0	0	0	0	0	0	0	0	0	0	0	0	0	0	0	0	0	0	0	0	0	0	0
OTU3769	k__Archaea; p__[Parvarchaeota]; c__[Parvarchaea]; o__WCHD3-30; f__; g__; s__	No	No	No	No	0	0	0	0	0	1	0.5	0	0	0	0	0	0	0	0	0	0	0	0	0	0	0	0	0	0	0	0	1	0.5	0	0	0	0	0	0	0	0	0	0	0	0	0	0	0
OTU4198	k__Archaea; p__[Parvarchaeota]; c__[Parvarchaea]; o__WCHD3-30; f__; g__; s__	No	No	No	No	0	1	1	1	0	0	0	0	0	0	0	0	0	0	0	0	0	0	0	0	0	0	0	0	0	0	0	0	0	0	0	0	0	0	0	0	0	0	0	0	0	0	1	0
OTU1901	k__Archaea; p__[Parvarchaeota]; c__[Parvarchaea]; o__WCHD3-30; f__; g__; s__	No	No	No	No	0	0	0	0	0	0	0	0	0	0	0	0	0	1	0	0	0	0	1	0.5	0	0	0	0	0	0	0	0	0	0	0	0	0	0	0	0	0	0	0	0	0	0	0	0
OTU2493	k__Archaea; p__[Parvarchaeota]; c__[Parvarchaea]; o__WCHD3-30; f__; g__; s__	No	No	No	No	0	0	0	0	0	0	0	0	0	0	0	0	0	0	0	3	1.5	0	0	0	0	0	0	0	0	0	0	0	0	0	0	0	0	0	0	0	0	0	0	0	1	0.5	0	0
OTU4099	k__Archaea; p__[Parvarchaeota]; c__[Parvarchaea]; o__WCHD3-30; f__; g__; s__	No	No	No	No	0	0	0	0	1	0	0.5	0	0	0	0	0	0	0	0	0	0	0	0	0	0	0	0	0	0	0	0	0	0	0	0	0	0	0	0	0	0	0	0	0	0	0	0	0
OTU2756	k__Archaea; p__[Parvarchaeota]; c__[Parvarchaea]; o__WCHD3-30; f__; g__; s__	No	No	No	No	0	0	0	0	0	0	0	0	0	0	0	0	0	0	0	0	0	0	0	0	0	0	0	0	1	0.5	0	0	0	3	0	1.5	0	0	0	0	0	0	0	0	0	0	0	0
OTU4310	k__Archaea; p__[Parvarchaeota]; c__[Parvarchaea]; o__WCHD3-30; f__; g__; s__	No	No	No	No	0	0	0	0	0	0	0	1	0	0.5	0	0	0	0	0	0	0	1	0	0.5	0	0	0	0	0	0	0	0	0	0	0	0	0	0	0	0	0	0	0	0	0	0	0	0
OTU2015	k__Archaea; p__[Parvarchaeota]; c__[Parvarchaea]; o__WCHD3-30; f__; g__; s__	No	No	No	No	0	0	0	0	0	0	0	1	0	0.5	0	0	0	0	0	0	0	0	0	0	0	0	0	0	0	0	0	0	0	0	0	0	0	0	0	0	0	0	0	0	0	0	0	0
OTU2475	k__Archaea; p__[Parvarchaeota]; c__[Parvarchaea]; o__WCHD3-30; f__; g__; s__	No	No	No	No	0	0	0	0	0	0	0	0	0	0	0	0	0	0	0	0	0	0	0	0	0	0	0	0	0	0	0	0	0	0	0	0	0	0	0	0	0	4	2	0	0	0	0	0
OTU11889	k__Archaea; p__[Parvarchaeota]; c__[Parvarchaea]; o__WCHD3-30; f__; g__; s__	No	No	No	No	0	0	0	0	2	1	1.5	0	0	0	0	0	0	0	0	0	0	0	0	0	0	0	0	0	0	0	0	0	0	0	0	0	0	0	0	0	0	0	0	0	0	0	0	0
OTU4100	k__Archaea; p__[Parvarchaeota]; c__[Parvarchaea]; o__WCHD3-30; f__; g__; s__	No	No	No	No	0	0	0	0	0	2	1	0	0	0	0	0	0	0	0	0	0	0	0	0	0	0	0	0	0	0	0	0	0	0	0	0	0	0	0	0	0	0	0	0	0	0	0	0
OTU3504	k__Archaea; p__[Parvarchaeota]; c__[Parvarchaea]; o__WCHD3-30; f__; g__; s__	No	No	No	No	0	0	0	0	0	0	0	0	0	0	0	0	0	0	0	0	0	0	0	0	0	0	0	0	0	0	0	0	0	0	0	0	0	0	0	0	0	0	0	0	0	0	0	0
OTU5312	k__Archaea; p__[Parvarchaeota]; c__[Parvarchaea]; o__WCHD3-30; f__; g__; s__	No	No	No	No	2	0	0	0	0	0	0	0	0	0	0	0	0	0	0	0	0	0	0	0	0	0	0	0	0	0	0	0	0	0	0	0	0	0	0	0	0	0	0	0	1	0.5	0	0
OTU2383	k__Archaea; p__[Parvarchaeota]; c__[Parvarchaea]; o__WCHD3-30; f__; g__; s__	No	No	No	No	0	0	0	0	0	0	0	0	0	0	0	0	0	0	0	0	0	0	0	0	0	0	0	0	0	0	0	0	0	0	0	0	0	0	0	0	1	0	0.5	0	0	0	0	0
OTU3001	k__Archaea; p__[Parvarchaeota]; c__[Parvarchaea]; o__WCHD3-30; f__; g__; s__	No	No	No	No	0	0	0	0	0	1	0.5	0	0	0	0	0	0	0	0	0	0	0	0	0	0	0	0	0	0	0	0	1	0.5	0	0	0	0	0	0	0	0	0	0	0	1	0.5	0	0
OTU2264	k__Archaea; p__[Parvarchaeota]; c__[Parvarchaea]; o__WCHD3-30; f__; g__; s__	No	No	No	No	0	0	2	1	0	0	0	0	0	0	0	0	0	0	0	1	0.5	0	0	0	0	0	0	0	0	0	0	0	0	0	0	0	0	0	0	0	0	0	0	0	0	0	0	0
OTU2714	k__Archaea; p__[Parvarchaeota]; c__[Parvarchaea]; o__WCHD3-30; f__; g__; s__	No	No	No	No	1	0	0	0	0	0	0	0	0	0	0	0	0	0	0	1	0.5	0	0	0	0	0	0	0	0	0	0	0	0	0	0	0	0	0	1	0.5	0	0	0	0	0	0	0	0
OTU5310	k__Archaea; p__[Parvarchaeota]; c__[Parvarchaea]; o__WCHD3-30; f__; g__; s__	No	No	No	No	0	0	0	0	1	0	0.5	0	0	0	0	0	0	0	0	0	0	0	0	0	0	0	0	0	0	0	0	0	0	0	0	0	0	0	0	0	0	0	0	0	0	0	0	0
OTU10365	k__Archaea; p__[Parvarchaeota]; c__[Parvarchaea]; o__WCHD3-30; f__; g__; s__	No	No	No	No	0	0	0	0	0	0	0	0	0	0	1	0	0.5	0	0	0	0	0	0	0	0	0	0	0	0	0	0	0	0	0	0	0	4	0	0	0	0	0	0	0	0	0	0	0
OTU1895	k__Archaea; p__[Parvarchaeota]; c__[Parvarchaea]; o__WCHD3-30; f__; g__; s__	No	No	No	No	0	0	0	0	0	0	0	0	0	0	0	0	0	0	0	0	0	0	0	0	0	0	0	0	0	0	1	0	0.5	0	1	0.5	0	0	0	0	0	0	0	0	0	0	0	0
OTU2154	k__Archaea; p__[Parvarchaeota]; c__[Parvarchaea]; o__WCHD3-30; f__; g__; s__	No	No	No	No	1	0	0	0	0	0	0	0	0	0	0	0	0	0	1	0	0.5	0	0	0	0	0	0	0	0	0	0	1	0.5	0	0	0	0	0	0	0	0	0	0	0	0	0	0	0
OTU9033	k__Archaea; p__[Parvarchaeota]; c__[Parvarchaea]; o__WCHD3-30; f__; g__; s__	No	No	No	No	1	0	0	0	0	1	0.5	0	0	0	0	0	0	0	0	0	0	0	2	1	0	0	0	0	0	0	0	0	0	0	0	0	0	0	0	0	0	0	0	0	0	0	0	0
OTU4906	k__Archaea; p__[Parvarchaeota]; c__[Parvarchaea]; o__WCHD3-30; f__; g__; s__	No	No	No	No	0	0	0	0	1	0	0.5	0	0	0	0	0	0	0	1	0	0.5	0	0	0	0	0	0	0	0	0	0	0	0	1	0	0.5	0	0	0	0	0	0	0	0	0	0	0	0
OTU3257	k__Archaea; p__[Parvarchaeota]; c__[Parvarchaea]; o__WCHD3-30; f__; g__; s__	No	No	No	No	0	0	0	0	0	0	0	0	0	0	0	0	0	0	0	1	0.5	0	0	0	0	0	0	0	0	0	0	1	0.5	0	0	0	0	0	0	0	0	0	0	1	0	0.5	0	0
OTU5664	k__Archaea; p__[Parvarchaeota]; c__[Parvarchaea]; o__WCHD3-30; f__; g__; s__	No	No	No	No	0	0	0	0	0	1	0.5	0	0	0	0	0	0	0	0	0	0	2	0	1	0	0	0	0	0	0	0	0	0	0	0	0	0	0	0	0	0	0	0	0	0	0	0	0
OTU2500	k__Archaea; p__[Parvarchaeota]; c__[Parvarchaea]; o__WCHD3-30; f__; g__; s__	No	No	No	No	0	2	0	1	0	0	0	0	0	0	0	0	0	1	1	1	1	0	0	0	0	0	0	0	0	0	0	0	0	0	0	0	0	0	0	0	0	0	0	0	0	0	0	0
OTU4686	k__Archaea; p__[Parvarchaeota]; c__[Parvarchaea]; o__WCHD3-30; f__; g__; s__	No	No	No	No	3	0	0	0	0	0	0	0	0	0	0	0	0	0	0	0	0	0	0	0	0	0	0	0	0	0	2	0	1	0	0	0	0	0	0	0	0	0	0	0	0	0	0	0
OTU4728	k__Archaea; p__[Parvarchaeota]; c__[Parvarchaea]; o__WCHD3-30; f__; g__; s__	No	No	No	No	0	0	0	0	0	0	0	0	0	0	0	1	0.5	0	0	0	0	0	0	0	0	0	0	0	0	0	0	0	0	0	0	0	0	0	0	0	0	0	0	0	0	0	2	0
OTU2218	k__Archaea; p__[Parvarchaeota]; c__[Parvarchaea]; o__WCHD3-30; f__; g__; s__	No	No	No	No	0	0	0	0	1	1	1	0	0	0	0	0	0	0	0	0	0	0	0	0	0	0	0	0	0	0	0	0	0	0	0	0	0	0	0	0	0	0	0	0	0	0	0	0
OTU3159	k__Archaea; p__[Parvarchaeota]; c__[Parvarchaea]; o__WCHD3-30; f__; g__; s__	No	No	No	No	0	0	0	0	0	0	0	0	0	0	0	0	0	0	1	0	0.5	0	0	0	0	0	0	0	0	0	0	0	0	0	0	0	0	0	0	0	0	0	0	1	0	0.5	0	0
OTU2664	k__Archaea; p__[Parvarchaeota]; c__[Parvarchaea]; o__WCHD3-30; f__; g__; s__	No	No	No	No	0	1	0	0.5	0	0	0	0	0	0	0	0	0	0	0	0	0	0	0	0	0	0	0	0	0	0	0	0	0	0	0	0	0	0	0	0	0	0	0	1	0	0.5	0	0
OTU1157	k__Archaea; p__[Parvarchaeota]; c__[Parvarchaea]; o__WCHD3-30; f__; g__; s__	No	No	No	No	0	0	0	0	0	0	0	0	0	0	0	1	0.5	0	1	0	0.5	0	0	0	0	0	0	0	0	0	0	0	0	1	0	0.5	0	0	0	0	0	0	0	0	1	0.5	0	0
OTU4589	k__Archaea; p__[Parvarchaeota]; c__[Parvarchaea]; o__WCHD3-30; f__; g__; s__	No	No	No	No	0	0	0	0	1	0	0.5	0	0	0	0	0	0	0	0	0	0	0	0	0	0	0	0	0	0	0	0	0	0	0	0	0	0	0	0	0	0	0	0	2	0	1	0	0
OTU6195	k__Archaea; p__[Parvarchaeota]; c__[Parvarchaea]; o__WCHD3-30; f__; g__; s__	No	No	No	No	0	0	1	0.5	0	0	0	0	0	0	0	0	0	0	0	1	0.5	0	0	0	0	0	0	0	0	0	0	0	0	0	0	0	0	0	0	0	0	0	0	0	0	0	0	0
OTU3354	k__Archaea; p__[Parvarchaeota]; c__[Parvarchaea]; o__WCHD3-30; f__; g__; s__	No	No	No	No	0	0	0	0	0	0	0	0	0	0	0	0	0	0	0	0	0	0	0	0	0	0	0	0	0	0	0	0	0	1	0	0.5	0	0	0	0	0	0	0	0	0	0	0	0
OTU6486	k__Archaea; p__[Parvarchaeota]; c__[Parvarchaea]; o__WCHD3-30; f__; g__; s__	No	No	No	No	0	0	0	0	0	0	0	0	0	0	0	0	0	1	0	0	0	1	0	0.5	0	0	0	0	0	0	0	0	0	0	0	0	0	0	0	0	0	0	0	0	0	0	0	0
OTU9720	k__Archaea; p__[Parvarchaeota]; c__[Parvarchaea]; o__WCHD3-30; f__; g__; s__	No	No	No	No	0	0	0	0	0	0	0	0	0	0	0	0	0	0	0	0	0	1	0	0.5	0	0	0	0	0	0	0	0	0	0	0	0	0	0	0	0	0	0	0	0	0	0	0	0
OTU7946	k__Archaea; p__[Parvarchaeota]; c__[Parvarchaea]; o__WCHD3-30; f__; g__; s__	No	No	No	No	0	0	0	0	2	0	1	0	0	0	0	0	0	0	0	0	0	0	0	0	0	0	0	0	0	0	0	0	0	0	0	0	0	0	0	0	0	0	0	0	0	0	0	0
OTU4452	k__Archaea; p__[Parvarchaeota]; c__[Parvarchaea]; o__WCHD3-30; f__; g__; s__	No	No	No	No	0	0	0	0	1	0	0.5	0	0	0	0	0	0	0	0	0	0	0	0	0	0	0	0	0	0	0	0	0	0	0	0	0	0	0	0	0	0	0	0	0	0	0	0	0
OTU11199	k__Archaea; p__[Parvarchaeota]; c__[Parvarchaea]; o__WCHD3-30; f__; g__; s__	No	No	No	No	0	0	0	0	1	0	0.5	0	0	0	0	0	0	0	0	0	0	0	0	0	0	0	0	0	0	0	0	0	0	0	0	0	0	0	0	0	0	0	0	0	0	0	0	0
OTU3000	k__Archaea; p__[Parvarchaeota]; c__[Parvarchaea]; o__WCHD3-30; f__; g__; s__	No	No	No	No	0	0	0	0	0	0	0	0	0	0	0	0	0	0	0	0	0	2	1	1.5	0	0	0	0	0	0	0	0	0	0	0	0	0	0	0	0	0	0	0	0	0	0	0	0
OTU2971	k__Archaea; p__[Parvarchaeota]; c__[Parvarchaea]; o__WCHD3-30; f__; g__; s__	No	No	No	No	0	0	1	0.5	0	0	0	0	0	0	0	0	0	0	0	0	0	0	0	0	0	0	0	0	0	0	0	0	0	0	1	0.5	0	0	0	0	0	0	0	1	0	0.5	0	0
OTU3388	k__Archaea; p__[Parvarchaeota]; c__[Parvarchaea]; o__WCHD3-30; f__; g__; s__	No	No	No	No	0	0	0	0	0	1	0.5	0	0	0	0	0	0	0	0	0	0	0	0	0	0	0	0	0	0	0	0	0	0	0	0	0	0	0	0	0	0	0	0	2	0	1	0	0
OTU3852	k__Archaea; p__[Parvarchaeota]; c__[Parvarchaea]; o__WCHD3-30; f__; g__; s__	No	No	No	No	0	0	0	0	1	1	1	0	0	0	0	0	0	0	0	0	0	0	0	0	0	0	0	0	0	0	0	0	0	0	0	0	0	0	0	0	0	0	0	0	0	0	0	0
OTU4381	k__Archaea; p__[Parvarchaeota]; c__[Parvarchaea]; o__WCHD3-30; f__; g__; s__	No	No	No	No	0	0	0	0	3	0	1.5	0	0	0	0	0	0	0	0	0	0	0	0	0	0	0	0	0	0	0	0	0	0	0	0	0	0	0	0	0	0	0	0	0	0	0	0	0
OTU7793	k__Archaea; p__[Parvarchaeota]; c__[Parvarchaea]; o__WCHD3-30; f__; g__; s__	No	No	No	No	0	0	0	0	0	2	1	0	0	0	0	0	0	0	0	0	0	0	0	0	0	0	0	0	0	0	0	0	0	0	0	0	0	0	0	0	0	0	0	0	0	0	1	0
OTU6528	k__Archaea; p__[Parvarchaeota]; c__[Parvarchaea]; o__WCHD3-30; f__; g__; s__	No	No	No	No	0	0	0	0	0	1	0.5	0	0	0	0	0	0	0	0	0	0	0	0	0	0	0	0	0	0	0	0	0	0	0	0	0	0	0	0	0	0	0	0	0	0	0	0	0
OTU8596	k__Archaea; p__[Parvarchaeota]; c__[Parvarchaea]; o__WCHD3-30; f__; g__; s__	No	No	No	No	0	0	2	1	0	0	0	0	0	0	0	0	0	0	0	1	0.5	0	0	0	0	0	0	0	0	0	0	0	0	0	0	0	0	0	0	0	0	0	0	0	0	0	0	0
OTU3131	k__Archaea; p__[Parvarchaeota]; c__[Parvarchaea]; o__WCHD3-30; f__; g__; s__	No	No	No	No	0	0	0	0	0	1	0.5	0	0	0	0	0	0	0	0	0	0	0	0	0	0	0	0	0	0	0	0	0	0	0	0	0	0	0	0	0	0	0	0	0	0	0	0	0
OTU8818	k__Archaea; p__[Parvarchaeota]; c__[Parvarchaea]; o__WCHD3-30; f__; g__; s__	No	No	No	No	0	0	0	0	0	0	0	0	0	0	0	0	0	0	0	0	0	0	0	0	0	0	0	0	0	0	0	0	0	0	0	0	0	0	0	0	0	0	0	0	0	0	0	0
OTU4182	k__Archaea; p__[Parvarchaeota]; c__[Parvarchaea]; o__WCHD3-30; f__; g__; s__	No	No	No	No	0	0	0	0	0	0	0	0	0	0	0	0	0	0	0	0	0	0	0	0	0	0	0	0	0	0	0	0	0	0	0	0	0	0	0	0	0	1	0.5	0	2	1	0	1
OTU2946	k__Archaea; p__[Parvarchaeota]; c__[Parvarchaea]; o__WCHD3-30; f__; g__; s__	No	No	No	No	0	0	0	0	0	0	0	0	0	0	0	0	0	0	0	0	0	0	0	0	0	0	0	0	0	0	0	0	0	0	0	0	0	0	0	0	0	0	0	1	2	1.5	0	0
OTU4315	k__Archaea; p__[Parvarchaeota]; c__[Parvarchaea]; o__WCHD3-30; f__; g__; s__	No	No	No	No	0	0	0	0	0	0	0	0	0	0	0	0	0	0	1	0	0.5	0	0	0	0	0	0	0	0	0	1	0	0.5	0	0	0	0	0	0	0	0	1	0.5	0	0	0	0	0
OTU4856	k__Archaea; p__[Parvarchaeota]; c__[Parvarchaea]; o__WCHD3-30; f__; g__; s__	No	No	No	No	0	0	0	0	0	0	0	0	0	0	0	0	0	0	0	0	0	0	1	0.5	0	0	0	0	0	0	1	1	1	0	0	0	0	0	0	0	0	0	0	0	0	0	0	0
OTU3736	k__Archaea; p__[Parvarchaeota]; c__[Parvarchaea]; o__WCHD3-30; f__; g__; s__	No	No	No	No	0	0	0	0	0	1	0.5	0	0	0	0	0	0	0	0	0	0	0	0	0	0	0	0	0	0	0	0	0	0	0	0	0	0	0	0	0	0	0	0	0	0	0	0	0
OTU4501	k__Archaea; p__[Parvarchaeota]; c__[Parvarchaea]; o__WCHD3-30; f__; g__; s__	No	No	No	No	0	0	0	0	0	0	0	0	0	0	0	0	0	0	0	0	0	0	0	0	0	0	0	0	0	0	0	0	0	0	0	0	1	0	0	0	0	0	0	0	0	0	0	0
OTU10173	k__Archaea; p__[Parvarchaeota]; c__[Parvarchaea]; o__WCHD3-30; f__; g__; s__	No	No	No	No	0	0	0	0	0	0	0	0	0	0	0	0	0	0	0	0	0	2	0	1	0	0	0	0	0	0	0	0	0	0	0	0	0	0	0	0	0	0	0	0	0	0	0	0
OTU2728	k__Archaea; p__[Parvarchaeota]; c__[Parvarchaea]; o__WCHD3-30; f__; g__; s__	No	No	No	No	0	0	1	0.5	0	0	0	0	0	0	0	0	0	0	0	1	0.5	0	0	0	0	0	0	0	0	0	0	0	0	0	0	0	0	1	0	0.5	0	0	0	0	0	0	0	0
OTU5922	k__Archaea; p__[Parvarchaeota]; c__[Parvarchaea]; o__WCHD3-30; f__; g__; s__	No	No	No	No	0	0	0	0	0	0	0	0	0	0	0	0	0	0	0	0	0	0	2	1	0	0	0	0	0	0	0	0	0	0	0	0	0	0	0	0	0	0	0	0	0	0	0	0
OTU14266	k__Archaea; p__[Parvarchaeota]; c__[Parvarchaea]; o__WCHD3-30; f__; g__; s__	No	No	No	No	0	0	0	0	0	0	0	0	0	0	0	0	0	0	0	0	0	0	0	0	0	0	0	0	0	0	0	0	0	3	0	1.5	0	0	0	0	0	0	0	0	0	0	0	0
OTU5109	k__Archaea; p__[Parvarchaeota]; c__[Parvarchaea]; o__WCHD3-30; f__; g__; s__	No	No	No	No	2	0	0	0	0	0	0	0	0	0	0	0	0	1	0	1	0.5	0	0	0	0	0	0	0	0	0	0	0	0	0	0	0	0	0	0	0	0	0	0	0	0	0	0	0
OTU4277	k__Archaea; p__[Parvarchaeota]; c__[Parvarchaea]; o__WCHD3-30; f__; g__; s__	No	No	No	No	0	0	0	0	0	0	0	0	0	0	0	0	0	0	1	0	0.5	0	0	0	0	0	0	0	0	0	0	0	0	0	1	0.5	0	0	0	0	0	0	0	0	0	0	0	0
OTU4049	k__Archaea; p__[Parvarchaeota]; c__[Parvarchaea]; o__WCHD3-30; f__; g__; s__	No	No	No	No	0	0	0	0	0	0	0	0	0	0	0	0	0	0	1	0	0.5	0	0	0	0	0	0	0	0	0	0	0	0	0	0	0	0	0	0	0	0	0	0	0	1	0.5	1	0
OTU6811	k__Archaea; p__[Parvarchaeota]; c__[Parvarchaea]; o__WCHD3-30; f__; g__; s__	No	No	No	No	0	0	0	0	0	1	0.5	0	0	0	0	0	0	0	0	0	0	0	0	0	0	0	0	0	0	0	0	0	0	0	0	0	0	0	0	0	0	0	0	0	0	0	0	0
OTU13421	k__Archaea; p__[Parvarchaeota]; c__[Parvarchaea]; o__WCHD3-30; f__; g__; s__	No	No	No	No	0	0	0	0	0	0	0	0	0	0	0	0	0	0	0	0	0	0	0	0	0	0	0	0	1	0.5	0	0	0	0	0	0	0	0	0	0	0	0	0	0	0	0	0	0
OTU10216	k__Archaea; p__[Parvarchaeota]; c__[Parvarchaea]; o__WCHD3-30; f__; g__; s__	No	No	No	No	0	0	0	0	0	2	1	0	0	0	0	0	0	0	0	0	0	0	0	0	0	0	0	0	0	0	0	0	0	0	0	0	0	0	0	0	0	0	0	0	0	0	0	0
OTU14682	k__Archaea; p__[Parvarchaeota]; c__[Parvarchaea]; o__WCHD3-30; f__; g__; s__	No	No	No	No	0	0	0	0	0	0	0	0	0	0	0	0	0	1	0	0	0	0	0	0	0	0	0	0	0	0	0	0	0	0	0	0	0	0	0	0	0	0	0	0	0	0	0	0
OTU5783	k__Archaea; p__[Parvarchaeota]; c__[Parvarchaea]; o__WCHD3-30; f__; g__; s__	No	No	No	No	0	0	0	0	0	0	0	0	0	0	0	0	0	0	0	0	0	0	0	0	0	0	0	0	0	0	0	0	0	0	0	0	0	0	0	0	0	0	0	0	0	0	0	0
OTU8392	k__Archaea; p__[Parvarchaeota]; c__[Parvarchaea]; o__WCHD3-30; f__; g__; s__	No	No	No	No	0	0	0	0	0	2	1	0	0	0	0	0	0	0	0	0	0	0	0	0	0	0	0	0	0	0	0	0	0	0	0	0	0	0	0	0	0	0	0	0	0	0	0	0
OTU11687	k__Archaea; p__[Parvarchaeota]; c__[Parvarchaea]; o__WCHD3-30; f__; g__; s__	No	No	No	No	0	0	0	0	0	0	0	0	0	0	0	0	0	0	1	0	0.5	0	0	0	0	0	0	0	0	0	1	0	0.5	0	0	0	0	0	0	0	0	0	0	1	0	0.5	0	0
OTU14822	k__Archaea; p__[Parvarchaeota]; c__[Parvarchaea]; o__WCHD3-30; f__; g__; s__	No	No	No	No	0	0	0	0	0	0	0	0	0	0	0	0	0	0	0	0	0	0	1	0.5	0	0	0	0	0	0	0	0	0	0	0	0	0	0	0	0	0	0	0	0	0	0	0	0
OTU4299	k__Archaea; p__[Parvarchaeota]; c__[Parvarchaea]; o__WCHD3-30; f__; g__; s__	No	No	No	No	0	0	1	0.5	0	0	0	0	0	0	0	0	0	0	0	0	0	0	0	0	0	0	0	0	0	0	0	0	0	0	0	0	0	0	0	0	0	0	0	0	0	0	0	0
OTU4443	k__Archaea; p__[Parvarchaeota]; c__[Parvarchaea]; o__WCHD3-30; f__; g__; s__	No	No	No	No	0	0	0	0	0	0	0	0	0	0	0	0	0	0	1	2	1.5	0	0	0	0	0	0	0	0	0	0	0	0	0	0	0	0	0	0	0	0	0	0	0	1	0.5	0	0
OTU3740	k__Archaea; p__[Parvarchaeota]; c__[Parvarchaea]; o__WCHD3-30; f__; g__; s__	No	No	No	No	0	0	0	0	1	0	0.5	0	0	0	0	0	0	0	0	0	0	0	0	0	0	0	0	0	0	0	0	0	0	0	0	0	0	0	0	0	0	0	0	0	0	0	0	0
OTU5071	k__Archaea; p__[Parvarchaeota]; c__[Parvarchaea]; o__WCHD3-30; f__; g__; s__	No	No	No	No	0	0	0	0	0	0	0	0	0	0	0	0	0	0	0	0	0	0	0	0	0	0	0	0	0	0	0	0	0	1	0	0.5	0	0	0	0	0	0	0	0	0	0	0	0
OTU4668	k__Archaea; p__[Parvarchaeota]; c__[Parvarchaea]; o__WCHD3-30; f__; g__; s__	No	No	No	No	0	0	0	0	0	0	0	0	0	0	0	0	0	0	0	0	0	1	0	0.5	0	0	0	0	0	0	0	0	0	0	0	0	0	0	0	0	0	0	0	0	0	0	0	0
OTU7175	k__Archaea; p__[Parvarchaeota]; c__[Parvarchaea]; o__WCHD3-30; f__; g__; s__	No	No	No	No	0	1	0	0.5	0	0	0	0	1	0.5	0	0	0	0	0	0	0	0	0	0	0	0	0	0	0	0	0	0	0	0	0	0	0	0	0	0	0	0	0	0	0	0	0	0
OTU5659	k__Archaea; p__[Parvarchaeota]; c__[Parvarchaea]; o__WCHD3-30; f__; g__; s__	No	No	No	No	0	0	0	0	0	0	0	0	0	0	0	0	0	0	0	0	0	0	0	0	0	0	0	0	0	0	0	0	0	0	0	0	0	0	1	0.5	0	0	0	0	0	0	0	0
OTU12380	k__Archaea; p__[Parvarchaeota]; c__[Parvarchaea]; o__WCHD3-30; f__; g__; s__	No	No	No	No	0	0	0	0	0	0	0	0	0	0	0	0	0	0	0	0	0	0	0	0	0	0	0	0	0	0	0	0	0	0	0	0	0	0	0	0	0	0	0	0	0	0	0	0
OTU3590	k__Archaea; p__[Parvarchaeota]; c__[Parvarchaea]; o__WCHD3-30; f__; g__; s__	No	No	No	No	0	0	0	0	0	0	0	0	0	0	0	0	0	0	0	0	0	0	1	0.5	0	0	0	0	0	0	0	0	0	0	0	0	0	0	0	0	0	0	0	0	0	0	0	0
OTU4393	k__Archaea; p__[Parvarchaeota]; c__[Parvarchaea]; o__WCHD3-30; f__; g__; s__	No	No	No	No	0	0	0	0	0	0	0	0	0	0	0	0	0	1	0	0	0	0	0	0	0	0	0	0	0	0	0	0	0	0	0	0	0	0	0	0	0	0	0	1	0	0.5	0	0
OTU7715	k__Archaea; p__[Parvarchaeota]; c__[Parvarchaea]; o__WCHD3-30; f__; g__; s__	No	No	No	No	0	0	0	0	0	0	0	0	0	0	0	0	0	0	0	1	0.5	0	0	0	0	0	0	0	0	0	1	0	0.5	0	0	0	0	0	0	0	0	0	0	0	0	0	0	0
OTU8214	k__Archaea; p__[Parvarchaeota]; c__[Parvarchaea]; o__WCHD3-30; f__; g__; s__	No	No	No	No	1	0	0	0	0	2	1	0	0	0	0	0	0	0	0	0	0	0	0	0	0	0	0	0	0	0	0	0	0	0	0	0	0	0	0	0	0	0	0	0	0	0	0	0
OTU7701	k__Archaea; p__[Parvarchaeota]; c__[Parvarchaea]; o__WCHD3-30; f__; g__; s__	No	No	No	No	0	0	0	0	0	0	0	1	0	0.5	0	0	0	0	0	0	0	0	0	0	0	1	0.5	0	0	0	0	0	0	0	0	0	0	0	0	0	0	0	0	0	0	0	0	0
OTU6339	k__Archaea; p__[Parvarchaeota]; c__[Parvarchaea]; o__WCHD3-30; f__; g__; s__	No	No	No	No	0	0	0	0	0	0	0	0	0	0	0	0	0	0	0	0	0	0	0	0	0	0	0	0	0	0	1	0	0.5	0	0	0	0	0	0	0	0	0	0	0	0	0	0	0
OTU3589	k__Archaea; p__[Parvarchaeota]; c__[Parvarchaea]; o__WCHD3-30; f__; g__; s__	No	No	No	No	0	0	0	0	0	0	0	0	0	0	0	0	0	0	0	0	0	0	0	0	0	0	0	0	0	0	0	0	0	1	0	0.5	0	0	0	0	0	0	0	0	0	0	0	0
OTU8750	k__Archaea; p__[Parvarchaeota]; c__[Parvarchaea]; o__WCHD3-30; f__; g__; s__	No	No	No	No	0	0	0	0	0	1	0.5	0	0	0	0	0	0	0	0	0	0	0	0	0	0	0	0	0	0	0	0	0	0	0	0	0	0	0	0	0	0	0	0	0	1	0.5	0	0
OTU2897	k__Archaea; p__[Parvarchaeota]; c__[Parvarchaea]; o__WCHD3-30; f__; g__; s__	No	No	No	No	1	0	0	0	0	0	0	0	0	0	0	0	0	0	0	0	0	0	0	0	0	0	0	0	0	0	0	0	0	0	0	0	0	0	0	0	0	0	0	0	0	0	0	0
OTU4154	k__Archaea; p__[Parvarchaeota]; c__[Parvarchaea]; o__WCHD3-30; f__; g__; s__	No	No	No	No	0	0	0	0	1	1	1	0	0	0	0	0	0	0	0	0	0	0	0	0	0	0	0	0	0	0	0	0	0	0	0	0	0	0	0	0	0	0	0	0	0	0	0	0
OTU3032	k__Archaea; p__[Parvarchaeota]; c__[Parvarchaea]; o__WCHD3-30; f__; g__; s__	No	No	No	No	0	0	0	0	0	0	0	0	0	0	0	0	0	0	0	0	0	2	1	1.5	0	0	0	0	0	0	0	0	0	0	0	0	0	0	0	0	0	0	0	0	0	0	0	0
OTU3795	k__Archaea; p__[Parvarchaeota]; c__[Parvarchaea]; o__WCHD3-30; f__; g__; s__	No	No	No	No	0	0	0	0	0	0	0	0	0	0	0	0	0	0	0	0	0	0	0	0	0	0	0	0	1	0.5	1	0	0.5	0	0	0	0	0	0	0	0	0	0	0	0	0	0	0
OTU5811	k__Archaea; p__[Parvarchaeota]; c__[Parvarchaea]; o__WCHD3-30; f__; g__; s__	No	No	No	No	1	0	0	0	0	0	0	1	0	0.5	0	0	0	0	0	0	0	0	0	0	0	0	0	0	0	0	0	0	0	0	0	0	0	0	0	0	0	0	0	0	0	0	0	0
OTU14876	k__Archaea; p__[Parvarchaeota]; c__[Parvarchaea]; o__WCHD3-30; f__; g__; s__	No	No	No	No	0	0	0	0	0	0	0	0	0	0	0	0	0	0	0	0	0	1	0	0.5	0	0	0	0	0	0	0	0	0	0	0	0	0	0	0	0	0	0	0	0	0	0	0	0
OTU2131	k__Archaea; p__[Parvarchaeota]; c__[Parvarchaea]; o__WCHD3-30; f__; g__; s__	No	No	No	No	0	0	0	0	0	0	0	0	0	0	0	0	0	0	1	0	0.5	0	0	0	0	0	0	0	0	0	0	0	0	0	0	0	0	0	0	0	0	0	0	0	0	0	0	0
OTU8680	k__Archaea; p__[Parvarchaeota]; c__[Parvarchaea]; o__WCHD3-30; f__; g__; s__	No	No	No	No	0	0	0	0	0	0	0	0	0	0	0	0	0	0	0	0	0	0	0	0	0	0	0	0	0	0	0	0	0	0	0	0	0	0	0	0	0	0	0	0	0	0	0	0
OTU3023	k__Archaea; p__[Parvarchaeota]; c__[Parvarchaea]; o__WCHD3-30; f__; g__; s__	No	No	No	No	0	0	0	0	0	0	0	0	0	0	0	0	0	0	0	0	0	0	1	0.5	0	0	0	0	0	0	0	1	0.5	0	0	0	0	0	0	0	0	0	0	0	0	0	0	0
OTU8437	k__Archaea; p__[Parvarchaeota]; c__[Parvarchaea]; o__WCHD3-30; f__; g__; s__	No	No	No	No	0	0	0	0	0	0	0	0	0	0	0	0	0	0	0	0	0	0	0	0	0	0	0	0	0	0	0	0	0	0	0	0	0	0	0	0	0	0	0	0	0	0	2	0
OTU2837	k__Archaea; p__[Parvarchaeota]; c__[Parvarchaea]; o__WCHD3-30; f__; g__; s__	No	No	No	No	0	0	0	0	0	0	0	0	0	0	0	0	0	0	0	0	0	0	0	0	0	0	0	0	0	0	0	0	0	0	0	0	1	0	0	0	0	0	0	1	0	0.5	0	0
OTU6067	k__Archaea; p__[Parvarchaeota]; c__[Parvarchaea]; o__WCHD3-30; f__; g__; s__	No	No	No	No	0	0	0	0	0	0	0	0	0	0	0	0	0	0	0	0	0	0	0	0	0	0	0	0	0	0	0	0	0	0	0	0	0	0	0	0	0	0	0	0	0	0	0	0
OTU6757	k__Archaea; p__[Parvarchaeota]; c__[Parvarchaea]; o__WCHD3-30; f__; g__; s__	No	No	No	No	1	0	0	0	0	0	0	0	0	0	0	0	0	0	0	0	0	0	0	0	0	0	0	0	0	0	1	0	0.5	0	0	0	0	0	1	0.5	0	0	0	0	0	0	0	0
OTU4581	k__Archaea; p__[Parvarchaeota]; c__[Parvarchaea]; o__WCHD3-30; f__; g__; s__	No	No	No	No	0	0	0	0	0	0	0	0	0	0	0	0	0	0	0	0	0	1	0	0.5	0	0	0	0	0	0	0	0	0	0	0	0	0	0	0	0	0	0	0	0	0	0	0	0
OTU8585	k__Archaea; p__[Parvarchaeota]; c__[Parvarchaea]; o__WCHD3-30; f__; g__; s__	No	No	No	No	0	0	0	0	0	0	0	0	0	0	0	0	0	0	0	0	0	0	0	0	0	0	0	1	0	0.5	0	0	0	0	0	0	0	0	0	0	0	0	0	0	0	0	0	0
OTU12545	k__Archaea; p__[Parvarchaeota]; c__[Parvarchaea]; o__WCHD3-30; f__; g__; s__	No	No	No	No	0	0	0	0	0	0	0	0	0	0	0	0	0	0	0	0	0	0	0	0	0	0	0	0	0	0	0	0	0	0	0	0	0	1	0	0.5	0	0	0	0	0	0	1	0
OTU2980	k__Archaea; p__[Parvarchaeota]; c__[Parvarchaea]; o__WCHD3-30; f__; g__; s__	No	No	No	No	0	0	0	0	0	0	0	0	0	0	0	0	0	0	0	0	0	0	0	0	0	0	0	0	0	0	0	1	0.5	0	0	0	0	0	0	0	0	0	0	0	0	0	0	0
OTU5242	k__Archaea; p__[Parvarchaeota]; c__[Parvarchaea]; o__WCHD3-30; f__; g__; s__	No	No	No	No	0	0	0	0	0	0	0	0	0	0	0	0	0	0	0	0	0	0	0	0	0	0	0	0	0	0	1	0	0.5	0	0	0	0	0	0	0	0	0	0	0	0	0	0	0
OTU6350	k__Archaea; p__[Parvarchaeota]; c__[Parvarchaea]; o__WCHD3-30; f__; g__; s__	No	No	No	No	0	0	0	0	1	0	0.5	0	0	0	0	0	0	0	0	0	0	0	0	0	1	0	0.5	0	0	0	0	0	0	0	0	0	0	0	0	0	0	0	0	0	0	0	0	0
OTU2187	k__Archaea; p__[Parvarchaeota]; c__[Parvarchaea]; o__WCHD3-30; f__; g__; s__	No	No	No	No	0	0	0	0	0	0	0	0	0	0	0	0	0	0	0	1	0.5	0	1	0.5	0	0	0	0	0	0	0	0	0	0	0	0	0	0	0	0	0	0	0	0	0	0	0	0
OTU3115	k__Archaea; p__[Parvarchaeota]; c__[Parvarchaea]; o__WCHD3-30; f__; g__; s__	No	No	No	No	0	0	0	0	0	0	0	0	0	0	0	0	0	0	0	0	0	0	0	0	0	0	0	0	0	0	0	1	0.5	0	0	0	0	0	0	0	0	0	0	2	0	1	0	0
OTU4702	k__Archaea; p__[Parvarchaeota]; c__[Parvarchaea]; o__WCHD3-30; f__; g__; s__	No	No	No	No	1	0	0	0	0	0	0	0	0	0	0	0	0	0	0	0	0	0	0	0	0	0	0	0	1	0.5	0	0	0	0	0	0	0	0	0	0	0	0	0	0	0	0	0	0
OTU2202	k__Archaea; p__[Parvarchaeota]; c__[Parvarchaea]; o__WCHD3-30; f__; g__; s__	No	No	No	No	0	0	0	0	0	0	0	0	0	0	0	0	0	0	0	0	0	0	0	0	0	0	0	0	0	0	1	0	0.5	0	0	0	0	0	0	0	0	0	0	0	0	0	0	0
OTU5278	k__Archaea; p__[Parvarchaeota]; c__[Parvarchaea]; o__WCHD3-30; f__; g__; s__	No	No	No	No	0	0	0	0	0	0	0	0	0	0	0	1	0.5	0	0	0	0	0	0	0	0	0	0	0	0	0	0	0	0	0	0	0	0	0	0	0	0	0	0	0	0	0	0	0
OTU5317	k__Archaea; p__[Parvarchaeota]; c__[Parvarchaea]; o__WCHD3-30; f__; g__; s__	No	No	No	No	0	0	0	0	0	0	0	0	0	0	0	0	0	0	0	0	0	0	0	0	0	0	0	0	0	0	0	0	0	0	0	0	0	0	0	0	0	0	0	0	0	0	0	0
OTU11857	k__Archaea; p__[Parvarchaeota]; c__[Parvarchaea]; o__WCHD3-30; f__; g__; s__	No	No	No	No	1	0	0	0	0	1	0.5	0	0	0	0	0	0	0	0	0	0	0	0	0	0	0	0	0	0	0	0	0	0	0	0	0	0	0	0	0	0	0	0	0	0	0	0	0
OTU2851	k__Archaea; p__[Parvarchaeota]; c__[Parvarchaea]; o__WCHD3-30; f__; g__; s__	No	No	No	No	0	0	0	0	0	0	0	0	0	0	0	0	0	0	0	0	0	0	0	0	0	0	0	0	0	0	0	0	0	0	0	0	0	0	0	0	0	0	0	0	0	0	0	0
OTU8536	k__Archaea; p__[Parvarchaeota]; c__[Parvarchaea]; o__WCHD3-30; f__; g__; s__	No	No	No	No	0	0	0	0	0	0	0	0	0	0	0	0	0	0	0	0	0	0	0	0	0	0	0	0	0	0	0	0	0	0	0	0	0	0	1	0.5	0	0	0	1	0	0.5	0	0
OTU5177	k__Archaea; p__[Parvarchaeota]; c__[Parvarchaea]; o__WCHD3-30; f__; g__; s__	No	No	No	No	0	0	1	0.5	0	0	0	0	0	0	0	0	0	0	0	0	0	0	0	0	0	0	0	0	0	0	0	0	0	0	0	0	0	0	0	0	0	0	0	2	0	1	0	0
OTU8988	k__Archaea; p__[Parvarchaeota]; c__[Parvarchaea]; o__WCHD3-30; f__; g__; s__	No	No	No	No	0	0	0	0	0	0	0	0	0	0	0	0	0	0	0	0	0	0	0	0	0	0	0	0	0	0	1	0	0.5	0	0	0	0	0	0	0	0	0	0	0	0	0	0	0
OTU4864	k__Archaea; p__[Parvarchaeota]; c__[Parvarchaea]; o__WCHD3-30; f__; g__; s__	No	No	No	No	0	0	0	0	0	0	0	0	0	0	0	0	0	0	0	0	0	0	0	0	0	0	0	0	0	0	0	0	0	0	0	0	0	0	0	0	0	0	0	0	0	0	0	0
OTU6544	k__Archaea; p__[Parvarchaeota]; c__[Parvarchaea]; o__WCHD3-30; f__; g__; s__	No	No	No	No	0	0	0	0	0	0	0	0	0	0	0	1	0.5	0	0	0	0	0	0	0	0	0	0	0	0	0	0	0	0	0	0	0	0	0	0	0	0	0	0	0	0	0	0	0
OTU7280	k__Archaea; p__[Parvarchaeota]; c__[Parvarchaea]; o__WCHD3-30; f__; g__; s__	No	No	No	No	0	0	0	0	0	1	0.5	0	0	0	0	0	0	0	0	0	0	0	0	0	0	0	0	0	0	0	0	0	0	0	1	0.5	0	0	0	0	0	0	0	0	0	0	1	0
OTU7540	k__Archaea; p__[Parvarchaeota]; c__[Parvarchaea]; o__WCHD3-30; f__; g__; s__	No	No	No	No	0	0	0	0	0	0	0	0	0	0	1	0	0.5	1	0	0	0	0	0	0	0	0	0	0	0	0	0	0	0	0	0	0	0	0	0	0	0	0	0	0	0	0	0	0
OTU2723	k__Archaea; p__[Parvarchaeota]; c__[Parvarchaea]; o__WCHD3-30; f__; g__; s__	No	No	No	No	0	0	0	0	0	0	0	0	0	0	0	0	0	1	0	0	0	0	0	0	0	0	0	0	0	0	0	0	0	0	0	0	0	0	0	0	0	0	0	0	0	0	0	0
OTU4523	k__Archaea; p__[Parvarchaeota]; c__[Parvarchaea]; o__WCHD3-30; f__; g__; s__	No	No	No	No	0	0	0	0	1	0	0.5	0	0	0	0	0	0	0	0	0	0	0	0	0	0	0	0	0	0	0	0	0	0	0	0	0	0	0	0	0	0	0	0	1	0	0.5	0	0
OTU6277	k__Archaea; p__[Parvarchaeota]; c__[Parvarchaea]; o__WCHD3-30; f__; g__; s__	No	No	No	No	0	0	0	0	0	1	0.5	0	0	0	0	0	0	0	0	0	0	0	0	0	0	0	0	0	0	0	0	0	0	0	0	0	0	0	0	0	0	0	0	0	0	0	1	0
OTU6883	k__Archaea; p__[Parvarchaeota]; c__[Parvarchaea]; o__WCHD3-30; f__; g__; s__	No	No	No	No	0	0	0	0	0	1	0.5	0	0	0	0	0	0	0	0	0	0	0	0	0	0	0	0	0	0	0	0	0	0	0	0	0	0	0	0	0	0	0	0	0	0	0	0	0
OTU4844	k__Archaea; p__[Parvarchaeota]; c__[Parvarchaea]; o__WCHD3-30; f__; g__; s__	No	No	No	No	0	0	0	0	0	0	0	0	0	0	0	0	0	0	0	0	0	0	0	0	0	0	0	0	0	0	0	0	0	1	0	0.5	0	0	2	1	0	0	0	0	0	0	0	0
OTU9214	k__Archaea; p__[Parvarchaeota]; c__[Parvarchaea]; o__WCHD3-30; f__; g__; s__	No	No	No	No	0	0	0	0	0	0	0	0	0	0	0	0	0	0	0	0	0	1	0	0.5	0	0	0	0	0	0	0	0	0	0	0	0	0	0	0	0	0	0	0	0	0	0	1	0
OTU8798	k__Archaea; p__[Parvarchaeota]; c__[Parvarchaea]; o__WCHD3-30; f__; g__; s__	No	No	No	No	0	0	0	0	1	0	0.5	0	0	0	0	0	0	0	0	0	0	0	1	0.5	0	0	0	0	0	0	0	0	0	0	0	0	0	0	0	0	0	0	0	0	0	0	0	0
OTU6417	k__Archaea; p__[Parvarchaeota]; c__[Parvarchaea]; o__WCHD3-30; f__; g__; s__	No	No	No	No	0	0	0	0	0	0	0	0	0	0	0	0	0	0	1	0	0.5	0	0	0	0	0	0	0	0	0	1	0	0.5	0	0	0	0	0	0	0	0	0	0	0	0	0	0	0
OTU7242	k__Archaea; p__[Parvarchaeota]; c__[Parvarchaea]; o__WCHD3-30; f__; g__; s__	No	No	No	No	0	0	0	0	0	0	0	0	0	0	0	0	0	0	1	0	0.5	0	0	0	0	0	0	0	0	0	0	0	0	0	0	0	0	1	1	1	0	0	0	0	0	0	0	0
OTU3798	k__Archaea; p__[Parvarchaeota]; c__[Parvarchaea]; o__WCHD3-30; f__; g__; s__	No	No	No	No	0	0	0	0	0	0	0	0	0	0	0	0	0	0	0	0	0	0	0	0	0	0	0	0	0	0	0	1	0.5	0	0	0	0	0	0	0	0	0	0	0	1	0.5	0	0
OTU12113	k__Archaea; p__[Parvarchaeota]; c__[Parvarchaea]; o__WCHD3-30; f__; g__; s__	No	No	No	No	0	0	0	0	0	0	0	0	0	0	0	0	0	1	1	0	0.5	0	0	0	0	0	0	0	0	0	0	0	0	0	0	0	0	0	0	0	0	0	0	0	0	0	0	0
OTU14483	k__Archaea; p__[Parvarchaeota]; c__[Parvarchaea]; o__WCHD3-30; f__; g__; s__	No	No	No	No	0	0	0	0	0	0	0	0	0	0	0	0	0	0	0	0	0	0	0	0	0	0	0	0	0	0	1	0	0.5	0	0	0	0	0	0	0	0	0	0	0	1	0.5	0	0
OTU7595	k__Archaea; p__[Parvarchaeota]; c__[Parvarchaea]; o__WCHD3-30; f__; g__; s__	No	No	No	No	0	0	0	0	0	0	0	0	0	0	0	0	0	0	0	1	0.5	0	0	0	0	0	0	0	0	0	0	0	0	0	0	0	0	1	0	0.5	0	0	0	0	0	0	0	0
OTU10148	k__Archaea; p__[Parvarchaeota]; c__[Parvarchaea]; o__WCHD3-30; f__; g__; s__	No	No	No	No	0	0	0	0	0	0	0	0	0	0	0	0	0	0	0	0	0	0	0	0	0	0	0	0	0	0	0	0	0	0	0	0	0	0	0	0	1	0	0.5	0	0	0	0	0
OTU10992	k__Archaea; p__[Parvarchaeota]; c__[Parvarchaea]; o__WCHD3-30; f__; g__; s__	No	No	No	No	0	0	1	0.5	0	0	0	0	0	0	0	0	0	0	0	0	0	0	0	0	0	0	0	0	0	0	0	0	0	0	0	0	0	0	0	0	0	0	0	0	0	0	0	0
OTU8745	k__Archaea; p__[Parvarchaeota]; c__[Parvarchaea]; o__WCHD3-30; f__; g__; s__	No	No	No	No	0	0	0	0	0	2	1	0	0	0	0	0	0	0	0	0	0	0	0	0	0	0	0	0	0	0	0	0	0	0	0	0	0	0	0	0	0	0	0	0	0	0	0	0
OTU7466	k__Archaea; p__[Parvarchaeota]; c__[Parvarchaea]; o__WCHD3-30; f__; g__; s__	No	No	No	No	0	0	0	0	0	0	0	0	0	0	0	0	0	0	0	0	0	0	0	0	0	0	0	0	0	0	0	0	0	2	0	1	0	0	0	0	0	0	0	0	0	0	0	0
OTU8104	k__Archaea; p__[Parvarchaeota]; c__[Parvarchaea]; o__WCHD3-30; f__; g__; s__	No	No	No	No	0	0	0	0	0	0	0	0	0	0	0	0	0	0	0	0	0	0	0	0	0	0	0	0	0	0	0	0	0	0	0	0	0	0	0	0	0	0	0	0	2	1	0	0
OTU6915	k__Archaea; p__[Parvarchaeota]; c__[Parvarchaea]; o__WCHD3-30; f__; g__; s__	No	No	No	No	0	0	0	0	0	0	0	0	0	0	0	0	0	0	0	0	0	0	0	0	0	0	0	0	0	0	1	1	1	0	0	0	0	0	0	0	0	0	0	0	0	0	0	0
OTU11114	k__Archaea; p__[Parvarchaeota]; c__[Parvarchaea]; o__WCHD3-30; f__; g__; s__	No	No	No	No	0	0	0	0	1	0	0.5	0	0	0	0	0	0	0	0	0	0	0	0	0	0	0	0	0	0	0	0	0	0	0	0	0	0	0	0	0	0	0	0	0	0	0	0	0
OTU14262	k__Archaea; p__[Parvarchaeota]; c__[Parvarchaea]; o__WCHD3-30; f__; g__; s__	No	No	No	No	0	0	0	0	0	0	0	0	0	0	0	0	0	0	0	0	0	0	0	0	0	0	0	0	0	0	0	0	0	0	0	0	1	0	0	0	0	0	0	0	0	0	0	0
OTU8652	k__Archaea; p__[Parvarchaeota]; c__[Parvarchaea]; o__WCHD3-30; f__; g__; s__	No	No	No	No	0	0	0	0	0	0	0	0	0	0	0	0	0	0	0	0	0	0	0	0	0	0	0	0	0	0	0	0	0	0	0	0	0	0	0	0	0	0	0	1	0	0.5	0	0
OTU4173	k__Archaea; p__[Parvarchaeota]; c__[Parvarchaea]; o__WCHD3-30; f__; g__; s__	No	No	No	No	0	0	0	0	0	0	0	1	0	0.5	0	0	0	0	0	0	0	0	0	0	0	0	0	0	0	0	0	0	0	0	0	0	0	0	0	0	0	0	0	0	0	0	0	0
OTU6510	k__Archaea; p__[Parvarchaeota]; c__[Parvarchaea]; o__WCHD3-30; f__; g__; s__	No	No	No	No	0	0	0	0	0	0	0	0	0	0	0	0	0	0	0	0	0	0	0	0	0	0	0	0	0	0	0	0	0	0	0	0	0	0	0	0	0	0	0	0	0	0	0	1
OTU13825	k__Archaea; p__[Parvarchaeota]; c__[Parvarchaea]; o__WCHD3-30; f__; g__; s__	No	No	No	No	0	1	0	0.5	0	0	0	0	0	0	0	0	0	0	0	0	0	0	0	0	0	0	0	0	0	0	0	0	0	0	0	0	0	0	0	0	0	0	0	0	0	0	0	0
OTU6162	k__Archaea; p__[Parvarchaeota]; c__[Parvarchaea]; o__WCHD3-30; f__; g__; s__	No	No	No	No	0	0	0	0	0	0	0	0	0	0	0	0	0	0	0	0	0	0	0	0	0	0	0	0	0	0	0	0	0	0	0	0	0	0	0	0	2	0	1	0	0	0	0	0
OTU3704	k__Archaea; p__[Parvarchaeota]; c__[Parvarchaea]; o__WCHD3-30; f__; g__; s__	No	No	No	No	0	0	0	0	0	0	0	0	0	0	0	0	0	0	0	0	0	0	0	0	1	0	0.5	0	0	0	0	0	0	0	0	0	0	0	0	0	0	0	0	0	0	0	0	0
OTU6838	k__Archaea; p__[Parvarchaeota]; c__[Parvarchaea]; o__WCHD3-30; f__; g__; s__	No	No	No	No	0	0	0	0	0	1	0.5	0	0	0	0	0	0	0	0	0	0	0	0	0	0	0	0	0	0	0	0	0	0	0	0	0	0	0	0	0	0	0	0	0	0	0	0	0
OTU5910	k__Archaea; p__[Parvarchaeota]; c__[Parvarchaea]; o__WCHD3-30; f__; g__; s__	No	No	No	No	0	0	0	0	0	0	0	0	0	0	0	0	0	0	1	0	0.5	0	0	0	0	0	0	0	0	0	0	0	0	0	0	0	0	0	0	0	0	0	0	0	0	0	0	0
OTU7517	k__Archaea; p__[Parvarchaeota]; c__[Parvarchaea]; o__WCHD3-30; f__; g__; s__	No	No	No	No	0	0	0	0	0	0	0	0	0	0	0	0	0	1	0	0	0	0	0	0	0	0	0	0	0	0	0	0	0	1	0	0.5	0	0	0	0	0	0	0	0	0	0	0	0
OTU5001	k__Archaea; p__[Parvarchaeota]; c__[Parvarchaea]; o__WCHD3-30; f__; g__; s__	No	No	No	No	0	0	0	0	0	0	0	0	0	0	0	0	0	1	0	0	0	1	0	0.5	0	0	0	0	0	0	0	0	0	0	0	0	0	0	0	0	0	0	0	0	0	0	0	0
OTU5669	k__Archaea; p__[Parvarchaeota]; c__[Parvarchaea]; o__WCHD3-30; f__; g__; s__	No	No	No	No	0	0	0	0	0	0	0	0	0	0	0	0	0	0	0	0	0	1	0	0.5	0	0	0	0	0	0	0	0	0	0	0	0	0	0	0	0	0	0	0	0	0	0	0	0
OTU4149	k__Archaea; p__[Parvarchaeota]; c__[Parvarchaea]; o__WCHD3-30; f__; g__; s__	No	No	No	No	0	0	0	0	0	1	0.5	0	0	0	0	0	0	0	0	0	0	0	0	0	0	0	0	0	0	0	1	0	0.5	0	0	0	0	0	0	0	0	0	0	0	0	0	0	0
OTU5899	k__Archaea; p__[Parvarchaeota]; c__[Parvarchaea]; o__WCHD3-30; f__; g__; s__	No	No	No	No	0	0	0	0	0	0	0	0	0	0	0	0	0	0	0	0	0	1	0	0.5	0	0	0	0	0	0	0	0	0	0	0	0	0	0	0	0	0	0	0	0	0	0	0	0
OTU1782	k__Archaea; p__[Parvarchaeota]; c__[Parvarchaea]; o__WCHD3-30; f__; g__; s__	No	No	No	No	0	0	0	0	0	0	0	0	0	0	0	0	0	0	0	0	0	0	0	0	0	0	0	0	0	0	1	0	0.5	0	0	0	0	0	0	0	0	0	0	0	0	0	0	0
OTU3813	k__Archaea; p__[Parvarchaeota]; c__[Parvarchaea]; o__WCHD3-30; f__; g__; s__	No	No	No	No	0	0	0	0	0	0	0	0	0	0	0	0	0	0	0	0	0	2	0	1	0	0	0	0	0	0	0	0	0	0	0	0	0	0	0	0	0	0	0	0	0	0	0	0
OTU5732	k__Archaea; p__[Parvarchaeota]; c__[Parvarchaea]; o__WCHD3-30; f__; g__; s__	No	No	No	No	0	0	0	0	0	0	0	0	0	0	0	0	0	1	0	0	0	0	0	0	0	0	0	0	0	0	0	0	0	0	0	0	0	0	0	0	0	0	0	0	0	0	0	0
OTU8860	k__Archaea; p__[Parvarchaeota]; c__[Parvarchaea]; o__WCHD3-30; f__; g__; s__	No	No	No	No	0	0	0	0	0	0	0	0	0	0	0	0	0	0	0	0	0	0	0	0	0	0	0	0	0	0	0	0	0	0	0	0	0	0	0	0	0	0	0	0	0	0	0	1
OTU4508	k__Archaea; p__[Parvarchaeota]; c__[Parvarchaea]; o__WCHD3-30; f__; g__; s__	No	No	No	No	0	0	0	0	0	0	0	0	0	0	0	0	0	0	1	0	0.5	0	0	0	0	0	0	0	0	0	1	0	0.5	0	0	0	0	0	0	0	0	0	0	0	0	0	0	0
OTU6842	k__Archaea; p__[Parvarchaeota]; c__[Parvarchaea]; o__WCHD3-30; f__; g__; s__	No	No	No	No	1	0	0	0	0	0	0	0	0	0	0	0	0	0	0	0	0	0	0	0	0	0	0	0	0	0	0	0	0	0	0	0	0	0	0	0	0	0	0	0	0	0	0	0
OTU1934	k__Archaea; p__[Parvarchaeota]; c__[Parvarchaea]; o__WCHD3-30; f__; g__; s__	No	No	No	No	0	0	0	0	1	0	0.5	0	0	0	0	0	0	1	0	0	0	0	0	0	0	0	0	0	0	0	0	0	0	0	0	0	0	0	0	0	0	0	0	0	0	0	0	0
OTU9747	k__Archaea; p__[Parvarchaeota]; c__[Parvarchaea]; o__WCHD3-30; f__; g__; s__	No	No	No	No	0	0	0	0	0	1	0.5	0	0	0	0	0	0	0	0	0	0	0	0	0	0	0	0	0	0	0	0	0	0	0	0	0	0	0	0	0	0	0	0	0	0	0	0	0
OTU4640	k__Archaea; p__[Parvarchaeota]; c__[Parvarchaea]; o__WCHD3-30; f__; g__; s__	No	No	No	No	0	0	0	0	0	0	0	0	0	0	0	0	0	0	0	0	0	2	0	1	0	0	0	0	0	0	0	0	0	0	0	0	0	0	0	0	0	0	0	0	0	0	0	0
OTU10154	k__Archaea; p__[Parvarchaeota]; c__[Parvarchaea]; o__WCHD3-30; f__; g__; s__	No	No	No	No	0	0	0	0	0	0	0	0	0	0	0	0	0	0	1	0	0.5	0	0	0	0	0	0	0	0	0	0	0	0	0	0	0	0	0	0	0	0	0	0	0	0	0	0	0
OTU5016	k__Archaea; p__[Parvarchaeota]; c__[Parvarchaea]; o__WCHD3-30; f__; g__; s__	No	No	No	No	0	0	0	0	0	1	0.5	0	0	0	0	0	0	0	0	0	0	0	0	0	0	0	0	0	0	0	0	0	0	0	0	0	0	0	0	0	0	0	0	0	0	0	0	0
OTU5129	k__Archaea; p__[Parvarchaeota]; c__[Parvarchaea]; o__WCHD3-30; f__; g__; s__	No	No	No	No	0	0	0	0	0	0	0	1	0	0.5	0	0	0	0	0	0	0	0	0	0	0	0	0	0	0	0	0	0	0	0	0	0	0	0	0	0	0	0	0	0	0	0	0	0
OTU4318	k__Archaea; p__[Parvarchaeota]; c__[Parvarchaea]; o__WCHD3-30; f__; g__; s__	No	No	No	No	0	0	0	0	0	0	0	0	0	0	0	0	0	0	0	0	0	0	0	0	0	0	0	0	0	0	0	0	0	0	0	0	0	0	0	0	0	0	0	0	0	0	0	0
OTU10409	k__Archaea; p__[Parvarchaeota]; c__[Parvarchaea]; o__WCHD3-30; f__; g__; s__	No	No	No	No	0	0	0	0	0	0	0	0	0	0	0	0	0	0	0	0	0	0	0	0	0	0	0	0	0	0	0	0	0	0	0	0	0	0	0	0	0	0	0	0	0	0	0	0
OTU9404	k__Archaea; p__[Parvarchaeota]; c__[Parvarchaea]; o__WCHD3-30; f__; g__; s__	No	No	No	No	0	0	0	0	0	0	0	0	0	0	0	1	0.5	0	0	0	0	0	1	0.5	0	0	0	0	0	0	0	0	0	0	0	0	0	0	0	0	0	0	0	0	0	0	0	0
OTU5695	k__Archaea; p__[Parvarchaeota]; c__[Parvarchaea]; o__WCHD3-30; f__; g__; s__	No	No	No	No	0	0	0	0	1	0	0.5	0	0	0	0	0	0	0	0	0	0	0	0	0	0	0	0	0	0	0	0	0	0	0	0	0	0	0	0	0	0	0	0	0	0	0	0	0
OTU4884	k__Archaea; p__[Parvarchaeota]; c__[Parvarchaea]; o__WCHD3-30; f__; g__; s__	No	No	No	No	0	0	0	0	0	1	0.5	0	0	0	0	0	0	0	0	0	0	0	0	0	0	0	0	0	0	0	0	0	0	0	0	0	0	0	0	0	0	0	0	0	0	0	0	0
OTU4644	k__Archaea; p__[Parvarchaeota]; c__[Parvarchaea]; o__WCHD3-30; f__; g__; s__	No	No	No	No	1	0	0	0	0	0	0	0	0	0	0	1	0.5	0	0	0	0	0	0	0	0	0	0	0	0	0	0	0	0	0	0	0	0	0	0	0	0	0	0	0	0	0	0	0
OTU4910	k__Archaea; p__[Parvarchaeota]; c__[Parvarchaea]; o__WCHD3-30; f__; g__; s__	No	No	No	No	0	0	0	0	0	0	0	0	0	0	0	0	0	0	0	0	0	0	0	0	0	0	0	0	0	0	0	0	0	0	0	0	0	0	0	0	0	0	0	0	2	1	0	0
OTU13001	k__Archaea; p__[Parvarchaeota]; c__[Parvarchaea]; o__WCHD3-30; f__; g__; s__	No	No	No	No	0	0	0	0	0	0	0	0	0	0	0	0	0	0	0	0	0	0	0	0	0	0	0	0	0	0	0	0	0	0	0	0	0	0	0	0	0	0	0	0	0	0	0	0
OTU5332	k__Archaea; p__[Parvarchaeota]; c__[Parvarchaea]; o__WCHD3-30; f__; g__; s__	No	No	No	No	0	0	0	0	0	0	0	0	0	0	0	0	0	0	0	0	0	0	1	0.5	0	0	0	0	0	0	0	0	0	0	0	0	0	0	0	0	0	0	0	0	0	0	0	0
OTU9118	k__Archaea; p__[Parvarchaeota]; c__[Parvarchaea]; o__WCHD3-30; f__; g__; s__	No	No	No	No	0	0	0	0	0	0	0	0	0	0	0	0	0	0	0	0	0	1	0	0.5	0	0	0	0	0	0	0	0	0	0	0	0	0	0	0	0	0	0	0	0	0	0	0	0
OTU4489	k__Archaea; p__[Parvarchaeota]; c__[Parvarchaea]; o__WCHD3-30; f__; g__; s__	No	No	No	No	0	0	0	0	0	0	0	0	0	0	0	0	0	0	0	0	0	0	0	0	0	0	0	0	0	0	0	0	0	0	0	0	0	0	0	0	0	0	0	0	0	0	0	0
OTU7248	k__Archaea; p__[Parvarchaeota]; c__[Parvarchaea]; o__WCHD3-30; f__; g__; s__	No	No	No	No	0	0	0	0	0	0	0	0	0	0	0	0	0	0	0	0	0	0	0	0	0	0	0	0	0	0	0	0	0	0	0	0	0	0	0	0	0	0	0	1	0	0.5	0	0
OTU7782	k__Archaea; p__[Parvarchaeota]; c__[Parvarchaea]; o__WCHD3-30; f__; g__; s__	No	No	No	No	0	0	0	0	0	0	0	0	0	0	0	0	0	0	0	0	0	0	0	0	0	2	1	0	0	0	0	0	0	0	0	0	0	0	0	0	0	0	0	0	0	0	0	0
OTU4083	k__Archaea; p__[Parvarchaeota]; c__[Parvarchaea]; o__WCHD3-30; f__; g__; s__	No	No	No	No	0	0	0	0	0	0	0	0	0	0	0	0	0	0	0	0	0	0	0	0	0	0	0	0	0	0	0	0	0	0	0	0	0	0	0	0	0	0	0	1	0	0.5	0	0
OTU10875	k__Archaea; p__[Parvarchaeota]; c__[Parvarchaea]; o__WCHD3-30; f__; g__; s__	No	No	No	No	0	0	0	0	0	0	0	0	0	0	0	0	0	0	0	0	0	0	0	0	0	0	0	0	0	0	0	0	0	0	0	0	0	0	0	0	0	0	0	0	0	0	0	0
OTU2783	k__Archaea; p__[Parvarchaeota]; c__[Parvarchaea]; o__WCHD3-30; f__; g__; s__	No	No	No	No	0	0	0	0	0	0	0	0	0	0	0	0	0	0	0	0	0	0	0	0	0	0	0	0	0	0	0	0	0	0	0	0	0	0	0	0	0	0	0	1	0	0.5	0	0
OTU9293	k__Archaea; p__[Parvarchaeota]; c__[Parvarchaea]; o__WCHD3-30; f__; g__; s__	No	No	No	No	0	0	0	0	0	0	0	0	0	0	0	0	0	0	0	0	0	0	0	0	0	0	0	0	0	0	0	0	0	0	0	0	0	1	0	0.5	0	0	0	0	0	0	1	0
OTU4934	k__Archaea; p__[Parvarchaeota]; c__[Parvarchaea]; o__WCHD3-30; f__; g__; s__	No	No	No	No	0	0	0	0	0	0	0	0	0	0	0	0	0	0	0	0	0	0	0	0	0	0	0	0	0	0	0	0	0	0	0	0	0	0	0	0	0	0	0	0	0	0	0	0
OTU7436	k__Archaea; p__[Parvarchaeota]; c__[Parvarchaea]; o__WCHD3-30; f__; g__; s__	No	No	No	No	0	0	0	0	0	0	0	0	0	0	0	0	0	0	0	0	0	0	0	0	0	0	0	0	0	0	0	0	0	0	0	0	0	0	0	0	0	0	0	0	0	0	0	0
OTU3134	k__Archaea; p__[Parvarchaeota]; c__[Parvarchaea]; o__WCHD3-30; f__; g__; s__	No	No	No	No	1	0	0	0	0	0	0	0	0	0	0	0	0	0	0	0	0	0	0	0	0	0	0	0	0	0	0	0	0	0	0	0	0	0	0	0	0	0	0	0	0	0	0	0
OTU11926	k__Archaea; p__[Parvarchaeota]; c__[Parvarchaea]; o__WCHD3-30; f__; g__; s__	No	No	No	No	0	0	0	0	0	0	0	0	0	0	0	0	0	0	0	0	0	0	0	0	0	0	0	0	0	0	0	0	0	1	1	1	0	0	0	0	0	0	0	0	0	0	0	0
OTU10198	k__Archaea; p__[Parvarchaeota]; c__[Parvarchaea]; o__WCHD3-30; f__; g__; s__	No	No	No	No	0	0	0	0	0	0	0	0	0	0	0	0	0	0	0	0	0	0	0	0	0	0	0	0	0	0	0	0	0	0	0	0	0	0	0	0	0	0	0	0	0	0	1	0
OTU6507	k__Archaea; p__[Parvarchaeota]; c__[Parvarchaea]; o__WCHD3-30; f__; g__; s__	No	No	No	No	0	0	0	0	0	0	0	0	0	0	0	0	0	0	0	0	0	0	0	0	0	0	0	0	0	0	0	2	1	0	0	0	0	0	0	0	0	0	0	0	0	0	0	0
OTU6331	k__Archaea; p__[Parvarchaeota]; c__[Parvarchaea]; o__WCHD3-30; f__; g__; s__	No	No	No	No	0	0	0	0	0	0	0	0	0	0	0	0	0	0	0	0	0	0	0	0	0	0	0	0	0	0	0	0	0	0	0	0	0	0	0	0	0	0	0	0	0	0	0	0
OTU10956	k__Archaea; p__[Parvarchaeota]; c__[Parvarchaea]; o__WCHD3-30; f__; g__; s__	No	No	No	No	0	0	0	0	0	0	0	0	0	0	0	0	0	0	0	0	0	0	1	0.5	0	0	0	0	0	0	0	0	0	0	0	0	0	0	0	0	0	0	0	0	0	0	0	0
OTU6548	k__Archaea; p__[Parvarchaeota]; c__[Parvarchaea]; o__WCHD3-30; f__; g__; s__	No	No	No	No	0	0	0	0	1	0	0.5	0	0	0	0	0	0	0	0	0	0	0	0	0	0	0	0	0	0	0	0	0	0	0	0	0	0	0	0	0	0	0	0	0	0	0	0	0
OTU7591	k__Archaea; p__[Parvarchaeota]; c__[Parvarchaea]; o__WCHD3-30; f__; g__; s__	No	No	No	No	0	0	0	0	0	0	0	0	0	0	0	0	0	0	0	0	0	0	0	0	0	0	0	0	0	0	0	0	0	0	0	0	0	0	0	0	0	0	0	0	0	0	0	0
OTU9821	k__Archaea; p__[Parvarchaeota]; c__[Parvarchaea]; o__WCHD3-30; f__; g__; s__	No	No	No	No	0	0	0	0	0	0	0	0	0	0	0	0	0	0	0	0	0	0	0	0	0	0	0	0	0	0	0	0	0	0	0	0	0	0	0	0	0	0	0	0	0	0	0	0
OTU13379	k__Archaea; p__[Parvarchaeota]; c__[Parvarchaea]; o__WCHD3-30; f__; g__; s__	No	No	No	No	0	0	0	0	0	0	0	0	0	0	0	0	0	0	1	0	0.5	0	0	0	0	0	0	0	0	0	0	0	0	0	0	0	0	0	0	0	0	0	0	0	0	0	0	0
OTU14445	k__Archaea; p__[Parvarchaeota]; c__[Parvarchaea]; o__WCHD3-30; f__; g__; s__	No	No	No	No	0	0	0	0	0	0	0	0	0	0	0	0	0	0	0	0	0	0	0	0	0	0	0	0	0	0	0	0	0	0	0	0	0	0	0	0	0	0	0	0	0	0	0	0
OTU4965	k__Archaea; p__[Parvarchaeota]; c__[Parvarchaea]; o__WCHD3-30; f__; g__; s__	No	No	No	No	0	0	0	0	0	0	0	1	0	0.5	0	0	0	0	0	0	0	0	0	0	0	0	0	0	0	0	0	0	0	0	0	0	0	0	0	0	0	0	0	0	0	0	0	0
OTU6901	k__Archaea; p__[Parvarchaeota]; c__[Parvarchaea]; o__WCHD3-30; f__; g__; s__	No	No	No	No	0	0	0	0	0	0	0	0	0	0	0	0	0	0	0	0	0	0	0	0	0	0	0	0	0	0	0	0	0	0	0	0	0	0	0	0	0	0	0	0	0	0	0	0
OTU2577	k__Archaea; p__[Parvarchaeota]; c__[Parvarchaea]; o__WCHD3-30; f__; g__; s__	No	No	No	No	0	0	0	0	0	0	0	0	0	0	0	0	0	0	0	0	0	0	0	0	0	0	0	0	0	0	0	0	0	0	0	0	0	0	0	0	0	0	0	0	0	0	0	0
OTU6250	k__Archaea; p__[Parvarchaeota]; c__[Parvarchaea]; o__WCHD3-30; f__; g__; s__	No	No	No	No	0	0	0	0	0	1	0.5	0	0	0	0	0	0	0	0	0	0	0	0	0	0	0	0	0	0	0	0	0	0	0	0	0	0	0	0	0	0	0	0	0	0	0	0	0
OTU5411	k__Archaea; p__[Parvarchaeota]; c__[Parvarchaea]; o__WCHD3-30; f__; g__; s__	No	No	No	No	0	0	0	0	0	0	0	0	0	0	0	0	0	0	0	0	0	0	0	0	1	1	1	0	0	0	0	0	0	0	0	0	0	0	0	0	0	0	0	0	0	0	0	0
OTU4348	k__Archaea; p__[Parvarchaeota]; c__[Parvarchaea]; o__WCHD3-30; f__; g__; s__	No	No	No	No	0	0	0	0	0	0	0	0	0	0	0	0	0	0	0	0	0	0	0	0	0	0	0	0	0	0	0	0	0	0	0	0	0	0	0	0	0	1	0.5	0	0	0	0	0
OTU6488	k__Archaea; p__[Parvarchaeota]; c__[Parvarchaea]; o__WCHD3-30; f__; g__; s__	No	No	No	No	0	0	0	0	0	0	0	0	0	0	0	0	0	0	0	0	0	0	0	0	0	0	0	0	0	0	0	0	0	0	0	0	0	0	0	0	0	0	0	0	0	0	0	0
OTU8582	k__Archaea; p__[Parvarchaeota]; c__[Parvarchaea]; o__WCHD3-30; f__; g__; s__	No	No	No	No	0	0	0	0	0	0	0	0	0	0	0	0	0	0	0	1	0.5	0	0	0	0	0	0	0	0	0	1	0	0.5	0	0	0	0	0	0	0	0	0	0	0	0	0	0	0
OTU4465	k__Archaea; p__[Parvarchaeota]; c__[Parvarchaea]; o__WCHD3-30; f__; g__; s__	No	No	No	No	0	0	0	0	0	0	0	0	0	0	0	0	0	0	0	0	0	0	0	0	0	0	0	0	0	0	0	0	0	0	0	0	1	0	0	0	0	0	0	0	0	0	0	0
OTU5328	k__Archaea; p__[Parvarchaeota]; c__[Parvarchaea]; o__WCHD3-30; f__; g__; s__	No	No	No	No	0	0	0	0	1	0	0.5	0	0	0	0	0	0	0	0	0	0	0	0	0	0	0	0	0	0	0	0	0	0	0	0	0	0	0	0	0	0	0	0	0	0	0	0	0
OTU9612	k__Archaea; p__[Parvarchaeota]; c__[Parvarchaea]; o__WCHD3-30; f__; g__; s__	No	No	No	No	0	0	0	0	0	0	0	0	0	0	0	0	0	0	0	0	0	0	0	0	0	0	0	0	0	0	0	0	0	0	0	0	1	0	0	0	0	0	0	0	0	0	1	0
OTU5682	k__Archaea; p__[Parvarchaeota]; c__[Parvarchaea]; o__WCHD3-30; f__; g__; s__	No	No	No	No	0	0	0	0	0	0	0	0	0	0	0	0	0	0	0	0	0	0	0	0	0	0	0	0	0	0	0	0	0	0	0	0	0	0	0	0	0	0	0	0	0	0	0	0
OTU3659	k__Archaea; p__[Parvarchaeota]; c__[Parvarchaea]; o__WCHD3-30; f__; g__; s__	No	No	No	No	0	0	0	0	0	0	0	0	0	0	0	0	0	0	0	0	0	0	1	0.5	0	0	0	0	0	0	0	0	0	0	0	0	0	0	0	0	0	0	0	0	0	0	0	0
OTU3685	k__Archaea; p__[Parvarchaeota]; c__[Parvarchaea]; o__WCHD3-30; f__; g__; s__	No	No	No	No	0	0	0	0	0	0	0	0	0	0	0	0	0	0	0	0	0	0	0	0	0	0	0	0	0	0	0	0	0	0	0	0	0	0	0	0	0	0	0	0	0	0	0	0
OTU6498	k__Archaea; p__[Parvarchaeota]; c__[Parvarchaea]; o__WCHD3-30; f__; g__; s__	No	No	No	No	0	0	0	0	0	0	0	0	0	0	0	0	0	0	1	0	0.5	0	0	0	0	0	0	0	0	0	0	0	0	0	0	0	0	0	0	0	0	0	0	0	0	0	0	0
OTU10144	k__Archaea; p__[Parvarchaeota]; c__[Parvarchaea]; o__WCHD3-30; f__; g__; s__	No	No	No	No	0	0	0	0	1	0	0.5	0	0	0	0	0	0	0	0	0	0	0	0	0	0	0	0	0	0	0	0	0	0	0	0	0	0	0	0	0	0	0	0	0	0	0	0	0
OTU11027	k__Archaea; p__[Parvarchaeota]; c__[Parvarchaea]; o__WCHD3-30; f__; g__; s__	No	No	No	No	1	0	0	0	0	0	0	0	0	0	0	0	0	0	0	0	0	0	0	0	0	0	0	0	0	0	0	0	0	0	0	0	0	1	0	0.5	0	0	0	0	0	0	0	0
OTU6042	k__Archaea; p__[Parvarchaeota]; c__[Parvarchaea]; o__WCHD3-30; f__; g__; s__	No	No	No	No	0	0	0	0	0	1	0.5	0	0	0	0	0	0	0	0	0	0	0	0	0	0	0	0	0	0	0	0	0	0	0	0	0	0	0	0	0	0	0	0	0	0	0	0	0
OTU4848	k__Archaea; p__[Parvarchaeota]; c__[Parvarchaea]; o__WCHD3-30; f__; g__; s__	No	No	No	No	0	0	0	0	0	0	0	0	0	0	0	0	0	0	0	0	0	0	0	0	0	0	0	0	0	0	0	0	0	0	0	0	0	0	0	0	0	0	0	0	0	0	0	0
OTU14370	k__Archaea; p__[Parvarchaeota]; c__[Parvarchaea]; o__WCHD3-30; f__; g__; s__	No	No	No	No	0	1	0	0.5	0	0	0	0	0	0	0	0	0	0	0	0	0	0	0	0	0	0	0	0	0	0	0	0	0	0	0	0	0	0	0	0	0	0	0	0	0	0	0	0
OTU11992	k__Archaea; p__[Parvarchaeota]; c__[Parvarchaea]; o__WCHD3-30; f__; g__; s__	No	No	No	No	0	0	0	0	0	0	0	0	0	0	0	0	0	0	0	0	0	0	0	0	0	0	0	0	0	0	0	0	0	0	0	0	0	0	0	0	1	0	0.5	0	0	0	0	0
OTU14686	k__Archaea; p__[Parvarchaeota]; c__[Parvarchaea]; o__WCHD3-30; f__; g__; s__	No	No	No	No	0	0	0	0	0	0	0	0	0	0	0	0	0	1	0	0	0	0	0	0	0	0	0	0	0	0	0	0	0	0	0	0	0	0	0	0	0	0	0	0	1	0.5	0	0
OTU7293	k__Archaea; p__[Parvarchaeota]; c__[Parvarchaea]; o__WCHD3-30; f__; g__; s__	No	No	No	No	0	0	0	0	0	0	0	0	0	0	0	0	0	0	1	0	0.5	1	0	0.5	0	0	0	0	0	0	0	0	0	0	0	0	0	0	0	0	0	0	0	0	0	0	0	0
OTU6245	k__Archaea; p__[Parvarchaeota]; c__[Parvarchaea]; o__WCHD3-30; f__; g__; s__	No	No	No	No	0	0	0	0	0	1	0.5	0	0	0	0	0	0	0	0	0	0	0	0	0	0	0	0	0	0	0	0	0	0	0	0	0	0	0	0	0	0	0	0	0	0	0	0	0
OTU6172	k__Archaea; p__[Parvarchaeota]; c__[Parvarchaea]; o__WCHD3-30; f__; g__; s__	No	No	No	No	0	1	0	0.5	0	0	0	0	0	0	0	0	0	1	0	0	0	0	0	0	0	0	0	0	0	0	0	0	0	0	0	0	0	0	0	0	0	0	0	0	0	0	0	0
OTU15091	k__Archaea; p__[Parvarchaeota]; c__[Parvarchaea]; o__WCHD3-30; f__; g__; s__	No	No	No	No	0	0	0	0	0	0	0	0	0	0	0	0	0	0	0	0	0	0	0	0	0	0	0	0	0	0	0	0	0	0	0	0	0	0	0	0	0	0	0	0	0	0	0	0
OTU5322	k__Archaea; p__[Parvarchaeota]; c__[Parvarchaea]; o__WCHD3-30; f__; g__; s__	No	No	No	No	0	1	0	0.5	0	0	0	0	0	0	0	0	0	0	0	0	0	0	1	0.5	0	0	0	0	0	0	0	0	0	0	0	0	0	0	0	0	0	0	0	0	0	0	0	0
OTU10743	k__Archaea; p__[Parvarchaeota]; c__[Parvarchaea]; o__WCHD3-30; f__; g__; s__	No	No	No	No	0	0	0	0	0	0	0	0	0	0	0	0	0	0	0	0	0	0	0	0	0	0	0	0	0	0	0	0	0	0	0	0	0	0	0	0	0	0	0	0	0	0	1	0
OTU6956	k__Archaea; p__[Parvarchaeota]; c__[Parvarchaea]; o__WCHD3-30; f__; g__; s__	No	No	No	No	0	0	0	0	0	1	0.5	0	0	0	0	0	0	0	0	0	0	0	0	0	0	0	0	0	0	0	0	0	0	0	0	0	0	0	0	0	0	0	0	0	0	0	0	0
OTU11684	k__Archaea; p__[Parvarchaeota]; c__[Parvarchaea]; o__WCHD3-30; f__; g__; s__	No	No	No	No	0	0	0	0	0	0	0	0	0	0	0	0	0	0	0	0	0	0	0	0	0	0	0	0	0	0	0	0	0	0	0	0	0	1	0	0.5	0	0	0	0	0	0	0	0
OTU8731	k__Archaea; p__[Parvarchaeota]; c__[Parvarchaea]; o__WCHD3-30; f__; g__; s__	No	No	No	No	0	0	0	0	0	0	0	0	0	0	0	0	0	0	0	0	0	0	0	0	0	0	0	0	0	0	0	0	0	0	2	1	0	0	0	0	0	0	0	0	0	0	0	0
OTU8084	k__Archaea; p__[Parvarchaeota]; c__[Parvarchaea]; o__WCHD3-30; f__; g__; s__	No	No	No	No	0	0	0	0	0	0	0	0	0	0	0	0	0	0	0	0	0	0	0	0	0	0	0	0	0	0	0	0	0	0	0	0	0	0	0	0	0	0	0	0	0	0	0	0
OTU10024	k__Archaea; p__[Parvarchaeota]; c__[Parvarchaea]; o__WCHD3-30; f__; g__; s__	No	No	No	No	0	0	0	0	0	0	0	0	0	0	0	0	0	0	0	0	0	0	0	0	0	0	0	0	0	0	0	0	0	0	0	0	0	0	0	0	0	0	0	0	0	0	0	0
OTU2809	k__Archaea; p__[Parvarchaeota]; c__[Parvarchaea]; o__WCHD3-30; f__; g__; s__	No	No	No	No	0	0	0	0	0	0	0	0	0	0	0	0	0	0	0	0	0	0	0	0	0	1	0.5	0	0	0	0	0	0	0	0	0	0	0	0	0	0	0	0	0	0	0	0	0
OTU3325	k__Archaea; p__[Parvarchaeota]; c__[Parvarchaea]; o__WCHD3-30; f__; g__; s__	No	No	No	No	0	0	0	0	0	0	0	0	0	0	0	0	0	0	0	0	0	0	0	0	0	0	0	0	0	0	0	0	0	0	0	0	0	0	0	0	0	0	0	0	0	0	0	1
OTU5690	k__Archaea; p__[Parvarchaeota]; c__[Parvarchaea]; o__WCHD3-30; f__; g__; s__	No	No	No	No	0	0	0	0	0	0	0	0	0	0	0	0	0	0	0	0	0	0	0	0	0	0	0	0	0	0	0	0	0	0	0	0	0	0	0	0	0	0	0	0	1	0.5	0	0
OTU8842	k__Archaea; p__[Parvarchaeota]; c__[Parvarchaea]; o__WCHD3-30; f__; g__; s__	No	No	No	No	0	0	0	0	0	0	0	0	0	0	0	1	0.5	0	0	0	0	0	0	0	0	0	0	0	0	0	0	0	0	0	0	0	0	0	0	0	0	0	0	0	0	0	0	0
OTU7597	k__Archaea; p__[Parvarchaeota]; c__[Parvarchaea]; o__WCHD3-30; f__; g__; s__	No	No	No	No	0	0	0	0	0	0	0	0	0	0	0	0	0	0	0	0	0	0	0	0	0	0	0	0	0	0	0	0	0	0	0	0	0	0	0	0	0	0	0	0	0	0	0	0
OTU7741	k__Archaea; p__[Parvarchaeota]; c__[Parvarchaea]; o__WCHD3-30; f__; g__; s__	No	No	No	No	0	0	0	0	0	0	0	0	0	0	0	0	0	0	0	0	0	0	0	0	0	0	0	0	0	0	0	0	0	0	0	0	0	0	0	0	0	0	0	0	0	0	0	0
OTU14537	k__Archaea; p__[Parvarchaeota]; c__[Parvarchaea]; o__WCHD3-30; f__; g__; s__	No	No	No	No	0	0	0	0	0	0	0	0	0	0	0	0	0	0	0	0	0	0	0	0	0	0	0	0	0	0	0	0	0	0	0	0	0	1	0	0.5	0	0	0	0	0	0	0	0
OTU5049	k__Archaea; p__[Parvarchaeota]; c__[Parvarchaea]; o__WCHD3-30; f__; g__; s__	No	No	No	No	0	0	0	0	0	0	0	0	0	0	0	0	0	0	0	1	0.5	0	0	0	0	0	0	0	0	0	0	0	0	0	0	0	0	0	0	0	0	0	0	0	0	0	0	0
OTU13900	k__Archaea; p__[Parvarchaeota]; c__[Parvarchaea]; o__WCHD3-30; f__; g__; s__	No	No	No	No	0	0	0	0	0	0	0	0	0	0	0	0	0	0	0	0	0	0	0	0	0	0	0	0	0	0	0	0	0	0	0	0	0	0	0	0	0	0	0	0	0	0	1	0
OTU13537	k__Archaea; p__[Parvarchaeota]; c__[Parvarchaea]; o__WCHD3-30; f__; g__; s__	No	No	No	No	0	0	0	0	0	0	0	0	0	0	0	0	0	0	0	0	0	0	0	0	0	0	0	0	0	0	0	0	0	0	0	0	0	0	0	0	0	0	0	1	0	0.5	0	0
OTU4566	k__Archaea; p__[Parvarchaeota]; c__[Parvarchaea]; o__WCHD3-30; f__; g__; s__	No	No	No	No	0	0	0	0	0	0	0	0	0	0	0	0	0	0	0	0	0	0	0	0	0	0	0	0	0	0	0	1	0.5	0	0	0	0	0	0	0	0	0	0	0	0	0	0	0
OTU4413	k__Archaea; p__[Parvarchaeota]; c__[Parvarchaea]; o__WCHD3-30; f__; g__; s__	No	No	No	No	0	0	0	0	1	0	0.5	0	0	0	0	0	0	0	0	0	0	0	0	0	0	0	0	0	0	0	0	0	0	0	0	0	0	0	0	0	0	0	0	0	0	0	0	0
OTU11293	k__Archaea; p__[Parvarchaeota]; c__[Parvarchaea]; o__WCHD3-30; f__; g__; s__	No	No	No	No	0	0	0	0	0	0	0	0	0	0	0	0	0	0	0	0	0	0	0	0	0	0	0	0	0	0	0	0	0	0	0	0	0	0	0	0	0	0	0	0	0	0	0	0
OTU7682	k__Archaea; p__[Parvarchaeota]; c__[Parvarchaea]; o__WCHD3-30; f__; g__; s__	No	No	No	No	0	0	0	0	0	0	0	0	0	0	0	0	0	0	0	0	0	0	0	0	0	0	0	0	0	0	0	0	0	0	0	0	0	0	0	0	0	0	0	0	0	0	0	0
OTU6444	k__Archaea; p__[Parvarchaeota]; c__[Parvarchaea]; o__WCHD3-30; f__; g__; s__	No	No	No	No	0	0	0	0	0	0	0	0	0	0	0	0	0	0	0	0	0	0	0	0	0	0	0	0	0	0	0	0	0	0	0	0	0	1	0	0.5	0	0	0	0	0	0	0	0
OTU9629	k__Archaea; p__[Parvarchaeota]; c__[Parvarchaea]; o__WCHD3-30; f__; g__; s__	No	No	No	No	0	0	0	0	0	0	0	0	0	0	0	0	0	0	0	0	0	0	0	0	0	0	0	0	0	0	0	0	0	0	0	0	0	0	0	0	0	0	0	0	0	0	0	0
OTU3836	k__Archaea; p__[Parvarchaeota]; c__[Parvarchaea]; o__WCHD3-30; f__; g__; s__	No	No	No	No	0	0	0	0	0	0	0	0	0	0	0	0	0	0	0	0	0	0	0	0	0	0	0	0	0	0	0	0	0	0	0	0	0	0	0	0	0	0	0	1	0	0.5	0	0
OTU5580	k__Archaea; p__[Parvarchaeota]; c__[Parvarchaea]; o__WCHD3-30; f__; g__; s__	No	No	No	No	0	0	0	0	0	0	0	0	0	0	0	0	0	0	0	0	0	0	0	0	0	0	0	0	0	0	1	0	0.5	0	0	0	0	0	0	0	0	0	0	0	0	0	0	0
OTU11140	k__Archaea; p__[Parvarchaeota]; c__[Parvarchaea]; o__WCHD3-30; f__; g__; s__	No	No	No	No	0	0	0	0	0	0	0	0	0	0	0	0	0	0	0	0	0	1	0	0.5	0	0	0	0	0	0	0	0	0	0	0	0	0	0	0	0	0	0	0	0	0	0	0	0
OTU6532	k__Archaea; p__[Parvarchaeota]; c__[Parvarchaea]; o__WCHD3-30; f__; g__; s__	No	No	No	No	0	0	0	0	0	0	0	0	0	0	0	0	0	0	0	0	0	0	0	0	0	0	0	0	0	0	0	0	0	0	0	0	0	0	0	0	0	0	0	0	0	0	0	0
OTU6523	k__Archaea; p__[Parvarchaeota]; c__[Parvarchaea]; o__WCHD3-30; f__; g__; s__	No	No	No	No	0	0	0	0	0	1	0.5	0	0	0	0	0	0	0	0	0	0	0	0	0	0	0	0	0	0	0	0	0	0	0	0	0	0	0	0	0	0	0	0	0	0	0	0	0
OTU6088	k__Archaea; p__[Parvarchaeota]; c__[Parvarchaea]; o__WCHD3-30; f__; g__; s__	No	No	No	No	0	0	0	0	0	0	0	0	0	0	0	0	0	0	0	0	0	0	0	0	0	0	0	0	0	0	0	0	0	0	0	0	0	0	0	0	0	0	0	0	0	0	1	0
OTU14910	k__Archaea; p__[Parvarchaeota]; c__[Parvarchaea]; o__WCHD3-30; f__; g__; s__	No	No	No	No	0	0	0	0	0	0	0	0	0	0	0	0	0	0	0	0	0	0	0	0	0	0	0	0	0	0	0	0	0	0	0	0	0	0	0	0	0	0	0	0	0	0	0	0
OTU14476	k__Archaea; p__[Parvarchaeota]; c__[Parvarchaea]; o__WCHD3-30; f__; g__; s__	No	No	No	No	0	0	0	0	1	0	0.5	0	0	0	0	0	0	0	0	0	0	0	0	0	0	0	0	0	0	0	0	0	0	0	0	0	0	0	0	0	0	0	0	0	0	0	0	0
OTU10388	k__Archaea; p__[Parvarchaeota]; c__[Parvarchaea]; o__WCHD3-30; f__; g__; s__	No	No	No	No	0	0	0	0	0	0	0	1	0	0.5	0	0	0	0	0	0	0	0	0	0	0	0	0	0	0	0	0	0	0	0	0	0	0	0	0	0	0	0	0	0	0	0	0	0
OTU6906	k__Archaea; p__[Parvarchaeota]; c__[Parvarchaea]; o__WCHD3-30; f__; g__; s__	No	No	No	No	0	0	0	0	0	0	0	0	0	0	0	0	0	0	1	0	0.5	0	0	0	0	0	0	0	0	0	0	0	0	0	0	0	0	0	0	0	0	0	0	0	0	0	0	0
OTU3262	k__Archaea; p__[Parvarchaeota]; c__[Parvarchaea]; o__WCHD3-30; f__; g__; s__	No	No	No	No	0	0	0	0	0	0	0	1	0	0.5	0	0	0	0	0	0	0	0	0	0	0	0	0	0	0	0	0	0	0	0	0	0	0	0	0	0	0	0	0	0	0	0	0	0
OTU3048	k__Archaea; p__[Parvarchaeota]; c__[Parvarchaea]; o__WCHD3-30; f__; g__; s__	No	No	No	No	0	0	0	0	0	0	0	0	0	0	0	0	0	0	0	0	0	0	0	0	0	0	0	0	0	0	0	0	0	0	0	0	0	0	0	0	0	1	0.5	0	0	0	0	0
OTU7395	k__Archaea; p__[Parvarchaeota]; c__[Parvarchaea]; o__WCHD3-30; f__; g__; s__	No	No	No	No	0	0	0	0	0	0	0	0	0	0	0	0	0	0	0	0	0	0	0	0	0	0	0	0	0	0	0	0	0	0	0	0	0	0	0	0	0	0	0	0	0	0	0	0
OTU12109	k__Archaea; p__[Parvarchaeota]; c__[Parvarchaea]; o__WCHD3-30; f__; g__; s__	No	No	No	No	0	0	0	0	0	0	0	0	0	0	0	0	0	0	0	0	0	0	0	0	0	0	0	0	0	0	0	0	0	0	0	0	0	0	0	0	0	0	0	0	0	0	0	0
OTU14224	k__Archaea; p__[Parvarchaeota]; c__[Parvarchaea]; o__WCHD3-30; f__; g__; s__	No	No	No	No	0	0	0	0	0	0	0	0	0	0	0	0	0	0	0	0	0	0	0	0	0	0	0	0	0	0	0	0	0	0	0	0	0	0	0	0	0	0	0	0	0	0	0	0
OTU13705	k__Archaea; p__[Parvarchaeota]; c__[Parvarchaea]; o__WCHD3-30; f__; g__; s__	No	No	No	No	0	0	0	0	0	0	0	0	0	0	0	0	0	0	0	0	0	0	0	0	0	0	0	0	0	0	0	0	0	0	0	0	0	0	0	0	0	0	0	0	0	0	0	0
OTU6383	k__Archaea; p__[Parvarchaeota]; c__[Parvarchaea]; o__WCHD3-30; f__; g__; s__	No	No	No	No	0	0	0	0	0	0	0	0	0	0	0	0	0	0	0	0	0	0	0	0	0	0	0	0	0	0	0	0	0	0	0	0	0	0	0	0	0	0	0	0	0	0	0	0
OTU9283	k__Archaea; p__[Parvarchaeota]; c__[Parvarchaea]; o__WCHD3-30; f__; g__; s__	No	No	No	No	0	0	0	0	0	0	0	0	0	0	0	0	0	0	0	0	0	0	0	0	0	0	0	0	0	0	0	0	0	0	0	0	0	0	0	0	0	0	0	0	0	0	0	0
OTU8142	k__Archaea; p__[Parvarchaeota]; c__[Parvarchaea]; o__WCHD3-30; f__; g__; s__	No	No	No	No	0	0	0	0	0	0	0	0	0	0	0	0	0	0	0	0	0	0	0	0	0	0	0	0	0	0	0	0	0	0	0	0	0	0	0	0	0	0	0	0	0	0	0	0
OTU7795	k__Archaea; p__[Parvarchaeota]; c__[Parvarchaea]; o__WCHD3-30; f__; g__; s__	No	No	No	No	0	0	0	0	0	0	0	0	0	0	0	0	0	1	0	0	0	0	0	0	0	0	0	0	0	0	0	0	0	0	0	0	0	0	0	0	0	0	0	0	0	0	0	0
OTU15298	k__Archaea; p__[Parvarchaeota]; c__[Parvarchaea]; o__WCHD3-30; f__; g__; s__	No	No	No	No	0	0	0	0	0	0	0	0	0	0	0	0	0	0	0	0	0	0	0	0	0	0	0	0	0	0	0	0	0	0	0	0	0	0	0	0	0	0	0	0	0	0	1	0
OTU14769	k__Archaea; p__[Parvarchaeota]; c__[Parvarchaea]; o__WCHD3-30; f__; g__; s__	No	No	No	No	0	0	0	0	0	0	0	0	0	0	0	0	0	0	0	0	0	0	1	0.5	0	0	0	0	0	0	0	0	0	0	0	0	0	0	0	0	0	0	0	0	0	0	0	0
OTU7104	k__Archaea; p__[Parvarchaeota]; c__[Parvarchaea]; o__WCHD3-30; f__; g__; s__	No	No	No	No	0	0	0	0	0	0	0	0	0	0	0	0	0	0	0	0	0	0	0	0	0	0	0	0	0	0	0	0	0	0	0	0	0	0	0	0	0	0	0	0	0	0	0	0
OTU5458	k__Archaea; p__[Parvarchaeota]; c__[Parvarchaea]; o__WCHD3-30; f__; g__; s__	No	No	No	No	0	0	0	0	0	0	0	0	0	0	0	0	0	0	0	0	0	0	0	0	0	0	0	0	0	0	0	0	0	1	0	0.5	0	0	0	0	0	0	0	0	0	0	0	0
OTU13261	k__Archaea; p__[Parvarchaeota]; c__[Parvarchaea]; o__WCHD3-30; f__; g__; s__	No	No	No	No	0	0	0	0	0	1	0.5	0	0	0	0	0	0	0	0	0	0	0	0	0	0	0	0	0	0	0	0	0	0	0	0	0	0	0	0	0	0	0	0	0	0	0	0	0
OTU7658	k__Archaea; p__[Parvarchaeota]; c__[Parvarchaea]; o__WCHD3-30; f__; g__; s__	No	No	No	No	1	0	0	0	0	0	0	0	0	0	0	0	0	0	0	0	0	0	0	0	0	0	0	0	0	0	0	0	0	0	0	0	0	0	0	0	0	0	0	0	0	0	0	0
OTU6690	k__Archaea; p__[Parvarchaeota]; c__[Parvarchaea]; o__WCHD3-30; f__; g__; s__	No	No	No	No	0	0	0	0	0	0	0	0	0	0	0	0	0	0	0	0	0	0	0	0	0	0	0	0	0	0	0	0	0	0	0	0	0	0	0	0	0	0	0	0	0	0	0	0
OTU14063	k__Archaea; p__[Parvarchaeota]; c__[Parvarchaea]; o__WCHD3-30; f__; g__; s__	No	No	No	No	0	0	0	0	0	0	0	0	0	0	0	0	0	0	0	0	0	0	0	0	0	0	0	0	0	0	0	0	0	0	0	0	0	0	0	0	0	0	0	0	0	0	1	0
OTU9155	k__Archaea; p__[Parvarchaeota]; c__[Parvarchaea]; o__WCHD3-30; f__; g__; s__	No	No	No	No	0	0	0	0	1	0	0.5	0	0	0	0	0	0	0	0	0	0	0	0	0	0	0	0	0	0	0	0	0	0	0	0	0	0	0	0	0	0	0	0	0	0	0	0	0
OTU7180	k__Archaea; p__[Parvarchaeota]; c__[Parvarchaea]; o__WCHD3-30; f__; g__; s__	No	No	No	No	0	0	0	0	0	1	0.5	0	0	0	0	0	0	0	0	0	0	0	0	0	0	0	0	0	0	0	0	0	0	0	0	0	0	0	0	0	0	0	0	0	0	0	0	0
OTU4221	k__Archaea; p__[Parvarchaeota]; c__[Parvarchaea]; o__WCHD3-30; f__; g__; s__	No	No	No	No	1	0	0	0	0	0	0	0	0	0	0	0	0	0	0	0	0	0	0	0	0	0	0	0	0	0	0	0	0	0	0	0	0	0	0	0	0	0	0	0	0	0	0	0
OTU9240	k__Archaea; p__[Parvarchaeota]; c__[Parvarchaea]; o__WCHD3-30; f__; g__; s__	No	No	No	No	0	0	0	0	0	0	0	0	0	0	0	0	0	1	0	0	0	0	0	0	0	0	0	0	0	0	0	0	0	0	0	0	0	0	0	0	0	0	0	0	0	0	0	0
OTU5320	k__Archaea; p__[Parvarchaeota]; c__[Parvarchaea]; o__WCHD3-30; f__; g__; s__	No	No	No	No	0	0	0	0	1	0	0.5	0	0	0	0	0	0	0	0	0	0	0	0	0	0	0	0	0	0	0	0	0	0	0	0	0	0	0	0	0	0	0	0	0	0	0	0	0
OTU13176	k__Archaea; p__[Parvarchaeota]; c__[Parvarchaea]; o__WCHD3-30; f__; g__; s__	No	No	No	No	0	0	0	0	0	0	0	0	0	0	0	0	0	0	0	0	0	0	0	0	0	0	0	0	0	0	0	0	0	0	0	0	0	0	0	0	0	0	0	0	0	0	0	0
OTU6825	k__Archaea; p__[Parvarchaeota]; c__[Parvarchaea]; o__WCHD3-30; f__; g__; s__	No	No	No	No	0	0	0	0	0	0	0	0	0	0	0	0	0	0	0	0	0	0	0	0	0	0	0	0	0	0	0	0	0	0	0	0	0	1	0	0.5	0	0	0	0	0	0	0	0
OTU15137	k__Archaea; p__[Parvarchaeota]; c__[Parvarchaea]; o__WCHD3-30; f__; g__; s__	No	No	No	No	0	0	0	0	0	0	0	0	0	0	0	0	0	0	0	0	0	0	0	0	0	0	0	0	0	0	0	0	0	0	0	0	0	0	0	0	0	0	0	0	0	0	0	0
OTU9670	k__Archaea; p__[Parvarchaeota]; c__[Parvarchaea]; o__WCHD3-30; f__; g__; s__	No	No	No	No	0	0	0	0	1	0	0.5	0	0	0	0	0	0	0	0	0	0	0	0	0	0	0	0	0	0	0	0	0	0	0	0	0	0	0	0	0	0	0	0	0	0	0	0	0
OTU11436	k__Archaea; p__[Parvarchaeota]; c__[Parvarchaea]; o__WCHD3-30; f__; g__; s__	No	No	No	No	0	0	0	0	1	0	0.5	0	0	0	0	0	0	0	0	0	0	0	0	0	0	0	0	0	0	0	0	0	0	0	0	0	0	0	0	0	0	0	0	0	0	0	0	0
OTU7448	k__Archaea; p__[Parvarchaeota]; c__[Parvarchaea]; o__WCHD3-30; f__; g__; s__	No	No	No	No	0	0	0	0	0	0	0	0	0	0	0	0	0	0	0	0	0	0	0	0	0	0	0	0	0	0	0	0	0	0	0	0	0	0	0	0	0	0	0	0	0	0	0	0
OTU5952	k__Archaea; p__[Parvarchaeota]; c__[Parvarchaea]; o__WCHD3-30; f__; g__; s__	No	No	No	No	0	0	0	0	0	0	0	0	0	0	0	0	0	0	0	0	0	0	0	0	0	0	0	0	0	0	0	0	0	0	0	0	0	0	0	0	0	0	0	1	0	0.5	0	0
OTU12985	k__Archaea; p__[Parvarchaeota]; c__[Parvarchaea]; o__WCHD3-30; f__; g__; s__	No	No	No	No	0	0	0	0	0	0	0	0	0	0	0	1	0.5	0	0	0	0	0	0	0	0	0	0	0	0	0	0	0	0	0	0	0	0	0	0	0	0	0	0	0	0	0	0	0
OTU7044	k__Archaea; p__[Parvarchaeota]; c__[Parvarchaea]; o__WCHD3-30; f__; g__; s__	No	No	No	No	0	0	0	0	0	0	0	0	0	0	0	0	0	0	0	0	0	0	0	0	0	0	0	0	0	0	0	0	0	0	0	0	0	0	0	0	0	0	0	0	0	0	0	0
OTU12673	k__Archaea; p__[Parvarchaeota]; c__[Parvarchaea]; o__WCHD3-30; f__; g__; s__	No	No	No	No	0	0	0	0	0	0	0	0	0	0	0	0	0	0	0	0	0	0	0	0	0	0	0	0	0	0	0	0	0	0	1	0.5	0	0	0	0	0	0	0	0	0	0	0	0
OTU5634	k__Archaea; p__[Parvarchaeota]; c__[Parvarchaea]; o__WCHD3-30; f__; g__; s__	No	No	No	No	0	0	0	0	0	0	0	0	0	0	0	0	0	0	0	1	0.5	0	0	0	0	0	0	0	0	0	0	0	0	0	0	0	0	0	0	0	0	0	0	0	0	0	0	0
OTU7042	k__Archaea; p__[Parvarchaeota]; c__[Parvarchaea]; o__WCHD3-30; f__; g__; s__	No	No	No	No	0	0	0	0	0	0	0	0	0	0	0	0	0	0	0	0	0	0	0	0	0	0	0	0	0	0	0	0	0	0	0	0	0	0	0	0	0	0	0	0	0	0	0	0
OTU8923	k__Archaea; p__[Parvarchaeota]; c__[Parvarchaea]; o__WCHD3-30; f__; g__; s__	No	No	No	No	0	0	0	0	0	0	0	0	0	0	0	0	0	0	0	0	0	0	0	0	0	0	0	0	0	0	0	0	0	0	0	0	0	0	1	0.5	0	0	0	0	0	0	0	0
OTU5810	k__Archaea; p__[Parvarchaeota]; c__[Parvarchaea]; o__WCHD3-30; f__; g__; s__	No	No	No	No	0	0	0	0	0	0	0	1	0	0.5	0	0	0	0	0	0	0	0	0	0	0	0	0	0	0	0	0	0	0	0	0	0	0	0	0	0	0	0	0	0	0	0	0	0
OTU6225	k__Archaea; p__[Parvarchaeota]; c__[Parvarchaea]; o__WCHD3-30; f__; g__; s__	No	No	No	No	0	0	0	0	0	0	0	0	0	0	0	0	0	0	0	0	0	0	0	0	0	0	0	0	0	0	0	0	0	0	0	0	0	0	0	0	0	0	0	0	1	0.5	0	0
OTU7371	k__Archaea; p__[Parvarchaeota]; c__[Parvarchaea]; o__WCHD3-30; f__; g__; s__	No	No	No	No	0	0	0	0	0	0	0	0	0	0	0	0	0	0	0	0	0	0	1	0.5	0	0	0	0	0	0	0	0	0	0	0	0	0	0	0	0	0	0	0	0	0	0	0	0
OTU13405	k__Archaea; p__[Parvarchaeota]; c__[Parvarchaea]; o__WCHD3-30; f__; g__; s__	No	No	No	No	0	0	0	0	0	1	0.5	0	0	0	0	0	0	0	0	0	0	0	0	0	0	0	0	0	0	0	0	0	0	0	0	0	0	0	0	0	0	0	0	0	0	0	0	0
OTU12435	k__Archaea; p__[Parvarchaeota]; c__[Parvarchaea]; o__WCHD3-30; f__; g__; s__	No	No	No	No	0	0	0	0	0	0	0	0	0	0	0	0	0	0	0	0	0	0	0	0	0	0	0	0	0	0	0	0	0	0	0	0	0	0	0	0	0	0	0	0	0	0	0	0
OTU12281	k__Archaea; p__[Parvarchaeota]; c__[Parvarchaea]; o__WCHD3-30; f__; g__; s__	No	No	No	No	0	0	0	0	0	0	0	0	0	0	0	0	0	0	0	0	0	0	0	0	0	0	0	0	0	0	0	0	0	0	0	0	0	0	0	0	0	0	0	0	0	0	0	0
OTU12057	k__Archaea; p__[Parvarchaeota]; c__[Parvarchaea]; o__WCHD3-30; f__; g__; s__	No	No	No	No	0	0	0	0	0	0	0	0	0	0	0	0	0	0	0	0	0	0	0	0	0	0	0	0	0	0	1	0	0.5	0	0	0	0	0	0	0	0	0	0	0	0	0	0	0
OTU14419	k__Archaea; p__[Parvarchaeota]; c__[Parvarchaea]; o__WCHD3-30; f__; g__; s__	No	No	No	No	0	0	0	0	0	0	0	0	0	0	0	0	0	0	0	0	0	1	0	0.5	0	0	0	0	0	0	0	0	0	0	0	0	0	0	0	0	0	0	0	0	0	0	0	0
OTU7123	k__Archaea; p__[Parvarchaeota]; c__[Parvarchaea]; o__WCHD3-30; f__; g__; s__	No	No	No	No	0	0	0	0	0	0	0	0	0	0	0	0	0	0	0	0	0	0	0	0	0	0	0	0	0	0	0	0	0	0	0	0	0	0	0	0	0	0	0	0	0	0	0	0
OTU9292	k__Archaea; p__[Parvarchaeota]; c__[Parvarchaea]; o__WCHD3-30; f__; g__; s__	No	No	No	No	0	0	0	0	0	0	0	0	0	0	0	0	0	0	0	0	0	1	0	0.5	0	0	0	0	0	0	0	0	0	0	0	0	0	0	0	0	0	0	0	0	0	0	0	0
OTU13712	k__Archaea; p__[Parvarchaeota]; c__[Parvarchaea]; o__WCHD3-30; f__; g__; s__	No	No	No	No	0	0	0	0	0	0	0	0	0	0	0	0	0	0	0	0	0	0	0	0	0	0	0	0	0	0	0	0	0	0	0	0	0	0	0	0	0	0	0	0	0	0	0	0
OTU5792	k__Archaea; p__[Parvarchaeota]; c__[Parvarchaea]; o__WCHD3-30; f__; g__; s__	No	No	No	No	0	0	0	0	0	0	0	0	0	0	0	0	0	0	0	0	0	0	0	0	0	0	0	1	0	0.5	0	0	0	0	0	0	0	0	0	0	0	0	0	0	0	0	0	0
OTU12942	k__Archaea; p__[Parvarchaeota]; c__[Parvarchaea]; o__WCHD3-30; f__; g__; s__	No	No	No	No	0	0	0	0	1	0	0.5	0	0	0	0	0	0	0	0	0	0	0	0	0	0	0	0	0	0	0	0	0	0	0	0	0	0	0	0	0	0	0	0	0	0	0	0	0
OTU10448	k__Archaea; p__[Parvarchaeota]; c__[Parvarchaea]; o__WCHD3-30; f__; g__; s__	No	No	No	No	0	0	0	0	0	0	0	0	0	0	0	0	0	0	0	0	0	0	0	0	0	0	0	0	0	0	0	0	0	0	0	0	0	0	0	0	0	0	0	0	0	0	0	0
OTU14301	k__Archaea; p__[Parvarchaeota]; c__[Parvarchaea]; o__WCHD3-30; f__; g__; s__	No	No	No	No	0	0	0	0	0	0	0	0	0	0	0	0	0	0	0	0	0	0	0	0	0	0	0	0	0	0	0	0	0	0	0	0	0	0	0	0	0	0	0	0	1	0.5	0	0
OTU15324	k__Archaea; p__[Parvarchaeota]; c__[Parvarchaea]; o__WCHD3-30; f__; g__; s__	No	No	No	No	0	0	0	0	0	0	0	0	0	0	0	0	0	0	0	0	0	0	0	0	0	0	0	0	0	0	1	0	0.5	0	0	0	0	0	0	0	0	0	0	0	0	0	0	0
OTU10096	k__Archaea; p__[Parvarchaeota]; c__[Parvarchaea]; o__WCHD3-30; f__; g__; s__	No	No	No	No	0	0	0	0	0	0	0	0	0	0	0	0	0	0	0	0	0	0	0	0	0	0	0	0	0	0	0	0	0	0	0	0	0	0	0	0	0	0	0	0	0	0	0	0
OTU12783	k__Archaea; p__[Parvarchaeota]; c__[Parvarchaea]; o__WCHD3-30; f__; g__; s__	No	No	No	No	0	0	0	0	0	0	0	0	0	0	0	0	0	0	0	0	0	0	0	0	0	0	0	0	0	0	0	1	0.5	0	0	0	0	0	0	0	0	0	0	0	0	0	0	0
OTU15133	k__Archaea; p__[Parvarchaeota]; c__[Parvarchaea]; o__WCHD3-30; f__; g__; s__	No	No	No	No	0	0	0	0	1	0	0.5	0	0	0	0	0	0	0	0	0	0	0	0	0	0	0	0	0	0	0	0	0	0	0	0	0	0	0	0	0	0	0	0	0	0	0	0	0
OTU8176	k__Archaea; p__[Parvarchaeota]; c__[Parvarchaea]; o__WCHD3-30; f__; g__; s__	No	No	No	No	0	0	0	0	0	0	0	0	0	0	0	0	0	0	0	0	0	0	0	0	0	0	0	0	0	0	0	0	0	0	0	0	0	0	0	0	0	0	0	0	0	0	0	0
OTU9523	k__Archaea; p__[Parvarchaeota]; c__[Parvarchaea]; o__WCHD3-30; f__; g__; s__	No	No	No	No	0	0	0	0	0	0	0	0	0	0	0	0	0	0	0	0	0	0	0	0	0	0	0	0	0	0	0	0	0	0	0	0	0	0	0	0	0	0	0	0	0	0	1	0
OTU9352	k__Archaea; p__[Parvarchaeota]; c__[Parvarchaea]; o__WCHD3-30; f__; g__; s__	No	No	No	No	0	0	0	0	0	0	0	0	0	0	0	0	0	0	0	0	0	0	0	0	0	0	0	0	0	0	0	0	0	0	0	0	0	0	0	0	0	0	0	0	0	0	0	0
OTU8506	k__Archaea; p__[Parvarchaeota]; c__[Parvarchaea]; o__WCHD3-30; f__; g__; s__	No	No	No	No	0	0	0	0	0	0	0	0	0	0	0	0	0	0	0	0	0	0	0	0	0	0	0	0	0	0	0	0	0	0	0	0	0	0	0	0	0	0	0	0	0	0	0	0
OTU14566	k__Archaea; p__[Parvarchaeota]; c__[Parvarchaea]; o__WCHD3-30; f__; g__; s__	No	No	No	No	0	0	0	0	0	0	0	0	0	0	0	0	0	0	0	0	0	0	0	0	0	0	0	0	0	0	0	0	0	0	0	0	0	0	0	0	0	0	0	0	0	0	0	0
OTU14922	k__Archaea; p__[Parvarchaeota]; c__[Parvarchaea]; o__WCHD3-30; f__; g__; s__	No	No	No	No	0	0	0	0	0	1	0.5	0	0	0	0	0	0	0	0	0	0	0	0	0	0	0	0	0	0	0	0	0	0	0	0	0	0	0	0	0	0	0	0	0	0	0	0	0
OTU12481	k__Archaea; p__[Parvarchaeota]; c__[Parvarchaea]; o__WCHD3-30; f__; g__; s__	No	No	No	No	0	0	0	0	0	0	0	0	0	0	0	0	0	0	0	0	0	0	0	0	0	0	0	0	0	0	0	0	0	0	0	0	0	0	0	0	0	0	0	0	1	0.5	0	0
OTU14160	k__Archaea; p__[Parvarchaeota]; c__[Parvarchaea]; o__WCHD3-30; f__; g__; s__	No	No	No	No	0	0	0	0	0	0	0	0	0	0	0	0	0	0	0	0	0	0	0	0	0	0	0	0	0	0	0	0	0	0	0	0	0	0	0	0	0	0	0	0	0	0	0	0
OTU15087	k__Archaea; p__[Parvarchaeota]; c__[Parvarchaea]; o__WCHD3-30; f__; g__; s__	No	No	No	No	0	0	0	0	0	0	0	0	0	0	0	0	0	0	0	0	0	0	0	0	0	0	0	0	0	0	0	0	0	0	0	0	0	0	0	0	0	0	0	0	0	0	0	0
OTU12635	k__Archaea; p__[Parvarchaeota]; c__[Parvarchaea]; o__WCHD3-30; f__; g__; s__	No	No	No	No	0	0	0	0	0	0	0	0	0	0	0	0	0	0	0	0	0	0	0	0	0	0	0	0	0	0	0	0	0	0	0	0	0	0	0	0	0	0	0	0	0	0	0	1
OTU14450	k__Archaea; p__[Parvarchaeota]; c__[Parvarchaea]; o__WCHD3-30; f__; g__; s__	No	No	No	No	0	0	0	0	0	0	0	0	0	0	0	0	0	0	0	0	0	1	0	0.5	0	0	0	0	0	0	0	0	0	0	0	0	0	0	0	0	0	0	0	0	0	0	0	0
OTU13744	k__Archaea; p__[Parvarchaeota]; c__[Parvarchaea]; o__WCHD3-30; f__; g__; s__	No	No	No	No	0	0	0	0	0	0	0	0	0	0	0	0	0	0	0	0	0	0	0	0	0	0	0	0	0	0	0	0	0	0	0	0	0	0	0	0	0	0	0	0	0	0	0	0
OTU9338	k__Archaea; p__[Parvarchaeota]; c__[Parvarchaea]; o__WCHD3-30; f__; g__; s__	No	No	No	No	0	0	0	0	0	0	0	0	0	0	0	0	0	0	0	0	0	0	0	0	0	0	0	0	0	0	0	0	0	0	0	0	0	0	0	0	0	0	0	0	0	0	1	0
OTU14800	k__Archaea; p__[Parvarchaeota]; c__[Parvarchaea]; o__WCHD3-30; f__; g__; s__	No	No	No	No	0	0	0	0	0	0	0	0	0	0	0	0	0	0	0	0	0	0	0	0	0	0	0	0	0	0	0	0	0	0	0	0	0	0	0	0	0	0	0	0	1	0.5	0	0
OTU10462	k__Archaea; p__[Parvarchaeota]; c__[Parvarchaea]; o__WCHD3-30; f__; g__; s__	No	No	No	No	0	0	0	0	0	0	0	0	0	0	0	0	0	0	0	1	0.5	0	0	0	0	0	0	0	0	0	0	0	0	0	0	0	0	0	0	0	0	0	0	0	0	0	0	0
OTU14303	k__Archaea; p__[Parvarchaeota]; c__[Parvarchaea]; o__WCHD3-30; f__; g__; s__	No	No	No	No	0	0	0	0	0	0	0	0	0	0	0	0	0	0	0	1	0.5	0	0	0	0	0	0	0	0	0	0	0	0	0	0	0	0	0	0	0	0	0	0	0	0	0	0	0
OTU13414	k__Archaea; p__[Parvarchaeota]; c__[Parvarchaea]; o__WCHD3-30; f__; g__; s__	No	No	No	No	0	0	0	0	0	0	0	0	0	0	0	0	0	0	0	0	0	0	0	0	0	0	0	0	0	0	0	0	0	0	0	0	0	0	1	0.5	0	0	0	0	0	0	0	0
OTU14095	k__Archaea; p__[Parvarchaeota]; c__[Parvarchaea]; o__WCHD3-30; f__; g__; s__	No	No	No	No	0	0	0	0	0	0	0	0	0	0	0	0	0	0	0	0	0	0	0	0	0	0	0	0	0	0	0	0	0	0	0	0	0	0	1	0.5	0	0	0	0	0	0	0	0
OTU13135	k__Archaea; p__[Parvarchaeota]; c__[Parvarchaea]; o__WCHD3-30; f__; g__; s__	No	No	No	No	0	0	0	0	0	0	0	0	0	0	0	0	0	0	0	0	0	0	0	0	0	0	0	0	0	0	0	0	0	0	0	0	0	0	0	0	0	0	0	0	0	0	0	0
OTU14516	k__Archaea; p__[Parvarchaeota]; c__[Parvarchaea]; o__WCHD3-30; f__; g__; s__	No	No	No	No	0	0	0	0	0	0	0	0	0	0	0	0	0	0	0	0	0	0	1	0.5	0	0	0	0	0	0	0	0	0	0	0	0	0	0	0	0	0	0	0	0	0	0	0	0
OTU12177	k__Archaea; p__[Parvarchaeota]; c__[Parvarchaea]; o__WCHD3-30; f__; g__; s__	No	No	No	No	0	0	0	0	1	0	0.5	0	0	0	0	0	0	0	0	0	0	0	0	0	0	0	0	0	0	0	0	0	0	0	0	0	0	0	0	0	0	0	0	0	0	0	0	0
OTU15099	k__Archaea; p__[Parvarchaeota]; c__[Parvarchaea]; o__WCHD3-30; f__; g__; s__	No	No	No	No	0	0	0	0	0	0	0	0	0	0	0	0	0	0	0	0	0	0	0	0	0	0	0	0	0	0	0	0	0	0	0	0	0	0	0	0	0	0	0	0	0	0	0	0
OTU12359	k__Archaea; p__[Parvarchaeota]; c__[Parvarchaea]; o__WCHD3-30; f__; g__; s__	No	No	No	No	0	0	1	0.5	0	0	0	0	0	0	0	0	0	0	0	0	0	0	0	0	0	0	0	0	0	0	0	0	0	0	0	0	0	0	0	0	0	0	0	0	0	0	0	0
OTU14171	k__Archaea; p__[Parvarchaeota]; c__[Parvarchaea]; o__WCHD3-30; f__; g__; s__	No	No	No	No	0	0	0	0	0	0	0	0	0	0	0	0	0	0	0	0	0	0	0	0	0	0	0	0	0	0	0	0	0	0	0	0	0	0	0	0	0	0	0	0	1	0.5	0	0
OTU13856	k__Archaea; p__[Parvarchaeota]; c__[Parvarchaea]; o__WCHD3-30; f__; g__; s__	No	No	No	No	0	0	0	0	0	0	0	0	0	0	0	0	0	0	0	0	0	0	0	0	0	0	0	0	0	0	0	0	0	0	0	0	0	0	0	0	0	0	0	0	0	0	0	0
OTU86	k__Archaea; p__[Parvarchaeota]; c__[Parvarchaea]; o__YLA114; f__; g__; s__	No	No	No	No	3	10	2	6	0	0	0	57	30	43.5	0	0	0	1	1	1	1	0	0	0	0	0	0	0	0	0	0	2	1	0	0	0	0	0	0	0	0	0	0	6	4	5	0	0
OTU195	k__Archaea; p__[Parvarchaeota]; c__[Parvarchaea]; o__YLA114; f__; g__; s__	No	No	No	No	9	0	1	0.5	0	0	0	0	0	0	0	0	0	2	19	8	13.5	4	2	3	0	0	0	0	0	0	7	7	7	0	5	2.5	0	11	6	8.5	2	0	1	8	5	6.5	8	1
OTU151	k__Archaea; p__[Parvarchaeota]; c__[Parvarchaea]; o__YLA114; f__; g__; s__	No	No	No	No	0	0	0	0	1	0	0.5	0	2	1	0	0	0	7	5	2	3.5	9	19	14	0	0	0	0	0	0	4	2	3	0	0	0	0	1	1	1	1	0	0.5	9	5	7	7	2
OTU211	k__Archaea; p__[Parvarchaeota]; c__[Parvarchaea]; o__YLA114; f__; g__; s__	No	No	No	No	8	0	0	0	2	0	1	0	0	0	0	0	0	0	3	3	3	0	0	0	0	0	0	0	0	0	7	5	6	0	6	3	0	1	4	2.5	0	0	0	7	14	10.5	0	0
OTU227	k__Archaea; p__[Parvarchaeota]; c__[Parvarchaea]; o__YLA114; f__; g__; s__	No	No	No	No	5	0	0	0	0	0	0	0	0	0	0	0	0	0	3	4	3.5	0	0	0	0	0	0	0	0	0	6	6	6	3	3	3	0	5	5	5	0	0	0	10	6	8	0	0
OTU349	k__Archaea; p__[Parvarchaeota]; c__[Parvarchaea]; o__YLA114; f__; g__; s__	No	No	No	No	0	0	0	0	0	0	0	0	0	0	0	0	0	0	11	3	7	0	0	0	0	0	0	0	0	0	5	6	5.5	0	0	0	0	1	1	1	0	0	0	5	8	6.5	0	0
OTU527	k__Archaea; p__[Parvarchaeota]; c__[Parvarchaea]; o__YLA114; f__; g__; s__	No	No	No	No	4	0	0	0	0	0	0	0	0	0	0	0	0	0	5	6	5.5	0	1	0.5	0	0	0	0	0	0	3	6	4.5	0	1	0.5	0	0	0	0	0	0	0	7	15	11	0	0
OTU260	k__Archaea; p__[Parvarchaeota]; c__[Parvarchaea]; o__YLA114; f__; g__; s__	No	No	No	No	9	0	0	0	0	0	0	0	0	0	0	0	0	0	3	2	2.5	0	0	0	0	3	1.5	0	0	0	5	6	5.5	0	2	1	0	1	2	1.5	0	0	0	1	6	3.5	0	0
OTU374	k__Archaea; p__[Parvarchaeota]; c__[Parvarchaea]; o__YLA114; f__; g__; s__	No	No	No	No	0	0	0	0	2	13	7.5	0	0	0	0	0	0	0	0	0	0	0	0	0	0	0	0	0	0	0	1	1	1	0	1	0.5	0	0	0	0	0	0	0	1	0	0.5	0	0
OTU358	k__Archaea; p__[Parvarchaeota]; c__[Parvarchaea]; o__YLA114; f__; g__; s__	No	No	No	No	7	3	3	3	0	0	0	10	5	7.5	0	0	0	0	0	0	0	0	0	0	0	0	0	0	0	0	0	0	0	0	3	1.5	0	0	0	0	0	0	0	0	0	0	0	0
OTU370	k__Archaea; p__[Parvarchaeota]; c__[Parvarchaea]; o__YLA114; f__; g__; s__	No	No	No	No	1	7	5	6	0	1	0.5	5	5	5	0	0	0	0	0	0	0	0	0	0	0	0	0	0	0	0	0	1	0.5	0	0	0	0	0	0	0	0	0	0	2	0	1	0	0
OTU608	k__Archaea; p__[Parvarchaeota]; c__[Parvarchaea]; o__YLA114; f__; g__; s__	No	No	No	No	0	2	2	2	0	0	0	11	7	9	0	0	0	0	0	0	0	0	0	0	0	0	0	0	0	0	0	0	0	0	0	0	0	0	0	0	0	0	0	0	0	0	0	0
OTU471	k__Archaea; p__[Parvarchaeota]; c__[Parvarchaea]; o__YLA114; f__; g__; s__	No	No	No	No	2	2	6	4	0	0	0	2	1	1.5	0	0	0	0	1	0	0.5	0	0	0	0	1	0.5	0	0	0	0	0	0	0	1	0.5	0	0	4	2	0	0	0	1	0	0.5	0	0
OTU4547	k__Archaea; p__[Parvarchaeota]; c__[Parvarchaea]; o__YLA114; f__; g__; s__	No	No	No	No	0	0	1	0.5	2	4	3	1	0	0.5	0	0	0	2	0	0	0	2	2	2	0	0	0	0	0	0	0	0	0	0	0	0	1	0	0	0	1	1	1	0	0	0	4	3
OTU1267	k__Archaea; p__[Parvarchaeota]; c__[Parvarchaea]; o__YLA114; f__; g__; s__	No	No	No	No	1	0	1	0.5	0	0	0	1	0	0.5	2	0	1	1	0	0	0	0	0	0	2	1	1.5	1	0	0.5	0	0	0	2	0	1	1	0	0	0	2	2	2	0	0	0	0	0
OTU616	k__Archaea; p__[Parvarchaeota]; c__[Parvarchaea]; o__YLA114; f__; g__; s__	No	No	No	No	0	0	0	0	0	0	0	0	0	0	2	3	2.5	0	0	0	0	0	0	0	1	0	0.5	0	2	1	0	0	0	0	0	0	3	0	0	0	4	2	3	0	0	0	0	0
OTU1362	k__Archaea; p__[Parvarchaeota]; c__[Parvarchaea]; o__YLA114; f__; g__; s__	No	No	No	No	1	2	1	1.5	0	1	0.5	0	0	0	0	0	0	4	0	0	0	0	2	1	0	0	0	0	0	0	2	0	1	1	0	0.5	0	0	0	0	0	0	0	0	0	0	1	0
OTU558	k__Archaea; p__[Parvarchaeota]; c__[Parvarchaea]; o__YLA114; f__; g__; s__	No	No	No	No	0	0	0	0	0	0	0	0	0	0	0	5	2.5	0	0	1	0.5	0	0	0	0	1	0.5	1	0	0.5	0	0	0	0	0	0	0	0	1	0.5	7	4	5.5	0	0	0	0	0
OTU709	k__Archaea; p__[Parvarchaeota]; c__[Parvarchaea]; o__YLA114; f__; g__; s__	No	No	No	No	1	0	0	0	0	0	0	0	0	0	0	0	0	0	2	1	1.5	0	0	0	0	0	0	0	0	0	3	2	2.5	1	0	0.5	0	1	0	0.5	0	0	0	2	3	2.5	0	0
OTU918	k__Archaea; p__[Parvarchaeota]; c__[Parvarchaea]; o__YLA114; f__; g__; s__	No	No	No	No	0	0	1	0.5	0	0	0	0	0	0	0	0	0	0	1	0	0.5	0	0	0	0	0	0	0	0	0	3	2	2.5	0	0	0	0	0	1	0.5	0	1	0.5	2	2	2	0	0
OTU1106	k__Archaea; p__[Parvarchaeota]; c__[Parvarchaea]; o__YLA114; f__; g__; s__	No	No	No	No	0	0	0	0	0	0	0	0	0	0	0	0	0	0	5	2	3.5	0	0	0	0	0	0	0	0	0	2	0	1	0	2	1	0	0	1	0.5	0	2	1	0	0	0	0	0
OTU979	k__Archaea; p__[Parvarchaeota]; c__[Parvarchaea]; o__YLA114; f__; g__; s__	No	No	No	No	0	0	0	0	1	0	0.5	0	0	0	0	1	0.5	1	0	0	0	5	6	5.5	0	0	0	0	0	0	0	0	0	0	0	0	0	0	0	0	0	0	0	0	0	0	1	0
OTU825	k__Archaea; p__[Parvarchaeota]; c__[Parvarchaea]; o__YLA114; f__; g__; s__	No	No	No	No	0	0	0	0	0	0	0	0	0	0	0	1	0.5	1	0	0	0	2	3	2.5	0	0	0	0	0	0	0	0	0	0	0	0	0	0	0	0	0	0	0	0	0	0	4	1
OTU926	k__Archaea; p__[Parvarchaeota]; c__[Parvarchaea]; o__YLA114; f__; g__; s__	No	No	No	No	1	0	1	0.5	0	0	0	1	2	1.5	0	0	0	0	2	1	1.5	0	0	0	1	0	0.5	0	0	0	0	0	0	2	0	1	4	0	0	0	0	0	0	1	1	1	0	0
OTU655	k__Archaea; p__[Parvarchaeota]; c__[Parvarchaea]; o__YLA114; f__; g__; s__	No	No	No	No	4	0	0	0	0	0	0	0	0	0	1	1	1	0	1	0	0.5	0	0	0	0	0	0	1	2	1.5	0	0	0	0	1	0.5	0	1	0	0.5	1	0	0.5	0	0	0	0	0
OTU1302	k__Archaea; p__[Parvarchaeota]; c__[Parvarchaea]; o__YLA114; f__; g__; s__	No	No	No	No	0	0	0	0	0	0	0	0	0	0	0	0	0	3	1	0	0.5	1	1	1	0	0	0	0	0	0	0	0	0	1	0	0.5	0	1	1	1	0	0	0	1	0	0.5	0	0
OTU11175	k__Archaea; p__[Parvarchaeota]; c__[Parvarchaea]; o__YLA114; f__; g__; s__	No	No	No	No	0	0	0	0	0	0	0	0	0	0	2	1	1.5	0	0	0	0	0	0	0	1	0	0.5	0	4	2	0	0	0	0	0	0	0	0	0	0	0	1	0.5	0	0	0	0	0
OTU4797	k__Archaea; p__[Parvarchaeota]; c__[Parvarchaea]; o__YLA114; f__; g__; s__	No	No	No	No	1	0	0	0	0	1	0.5	0	0	0	0	0	0	1	0	0	0	0	1	0.5	0	0	0	0	0	0	1	0	0.5	0	0	0	0	0	0	0	0	0	0	0	0	0	0	4
OTU686	k__Archaea; p__[Parvarchaeota]; c__[Parvarchaea]; o__YLA114; f__; g__; s__	No	No	No	No	0	0	0	0	0	0	0	0	0	0	0	0	0	0	3	0	1.5	0	0	0	0	0	0	4	5	4.5	0	1	0.5	0	0	0	0	0	0	0	0	0	0	0	0	0	0	0
OTU3111	k__Archaea; p__[Parvarchaeota]; c__[Parvarchaea]; o__YLA114; f__; g__; s__	No	No	No	No	0	0	0	0	0	0	0	0	0	0	0	0	0	3	0	1	0.5	1	1	1	0	0	0	0	0	0	4	0	2	1	0	0.5	0	1	1	1	0	0	0	0	0	0	1	0
OTU880	k__Archaea; p__[Parvarchaeota]; c__[Parvarchaea]; o__YLA114; f__; g__; s__	No	No	No	No	1	0	0	0	0	0	0	0	0	0	0	0	0	0	2	1	1.5	0	0	0	0	0	0	0	0	0	0	0	0	0	0	0	0	2	3	2.5	0	0	0	0	0	0	0	0
OTU1228	k__Archaea; p__[Parvarchaeota]; c__[Parvarchaea]; o__YLA114; f__; g__; s__	No	No	No	No	0	1	2	1.5	0	3	1.5	0	1	0.5	0	0	0	0	0	0	0	0	0	0	0	0	0	0	0	0	1	0	0.5	0	0	0	0	0	0	0	0	0	0	1	0	0.5	0	0
OTU700	k__Archaea; p__[Parvarchaeota]; c__[Parvarchaea]; o__YLA114; f__; g__; s__	No	No	No	No	1	1	0	0.5	0	0	0	0	0	0	0	0	0	0	3	0	1.5	0	0	0	0	0	0	0	0	0	0	4	2	0	0	0	0	1	0	0.5	0	0	0	1	1	1	0	0
OTU2084	k__Archaea; p__[Parvarchaeota]; c__[Parvarchaea]; o__YLA114; f__; g__; s__	No	No	No	No	0	1	0	0.5	0	0	0	0	1	0.5	0	0	0	0	0	0	0	1	2	1.5	0	0	0	0	0	0	0	0	0	0	0	0	0	0	0	0	0	0	0	0	0	0	2	0
OTU911	k__Archaea; p__[Parvarchaeota]; c__[Parvarchaea]; o__YLA114; f__; g__; s__	No	No	No	No	0	0	0	0	0	0	0	1	3	2	0	2	1	0	0	0	0	0	0	0	0	0	0	0	1	0.5	0	0	0	0	0	0	0	0	0	0	0	0	0	0	0	0	0	0
OTU1640	k__Archaea; p__[Parvarchaeota]; c__[Parvarchaea]; o__YLA114; f__; g__; s__	No	No	No	No	2	0	0	0	0	0	0	0	0	0	0	0	0	1	1	0	0.5	1	0	0.5	0	1	0.5	0	0	0	0	0	0	0	0	0	0	1	0	0.5	0	0	0	0	1	0.5	0	0
OTU917	k__Archaea; p__[Parvarchaeota]; c__[Parvarchaea]; o__YLA114; f__; g__; s__	No	No	No	No	1	0	0	0	0	1	0.5	1	0	0.5	0	0	0	1	0	0	0	1	1	1	0	0	0	0	0	0	0	1	0.5	0	0	0	0	0	0	0	0	0	0	0	0	0	2	1
OTU5894	k__Archaea; p__[Parvarchaeota]; c__[Parvarchaea]; o__YLA114; f__; g__; s__	No	No	No	No	0	0	0	0	0	2	1	0	0	0	0	0	0	1	0	0	0	3	3	3	0	0	0	0	0	0	0	0	0	0	0	0	0	0	0	0	0	0	0	0	0	0	0	0
OTU1366	k__Archaea; p__[Parvarchaeota]; c__[Parvarchaea]; o__YLA114; f__; g__; s__	No	No	No	No	0	0	0	0	0	0	0	0	0	0	0	0	0	0	0	0	0	0	0	0	0	0	0	0	0	0	1	0	0.5	0	0	0	0	1	2	1.5	0	0	0	4	0	2	0	0
OTU1248	k__Archaea; p__[Parvarchaeota]; c__[Parvarchaea]; o__YLA114; f__; g__; s__	No	No	No	No	0	0	0	0	0	0	0	3	1	2	0	0	0	0	1	0	0.5	0	1	0.5	0	0	0	0	0	0	1	0	0.5	0	0	0	0	0	0	0	0	0	0	0	0	0	0	0
OTU1461	k__Archaea; p__[Parvarchaeota]; c__[Parvarchaea]; o__YLA114; f__; g__; s__	No	No	No	No	1	0	1	0.5	0	0	0	0	0	0	0	0	0	0	0	0	0	1	0	0.5	0	0	0	0	0	0	0	0	0	0	0	0	0	0	0	0	0	0	0	0	0	0	1	1
OTU937	k__Archaea; p__[Parvarchaeota]; c__[Parvarchaea]; o__YLA114; f__; g__; s__	No	No	No	No	0	0	0	0	0	0	0	0	0	0	0	0	0	1	0	0	0	3	3	3	0	0	0	0	0	0	0	0	0	0	0	0	0	0	0	0	0	0	0	0	0	0	3	0
OTU1022	k__Archaea; p__[Parvarchaeota]; c__[Parvarchaea]; o__YLA114; f__; g__; s__	No	No	No	No	0	0	0	0	0	0	0	0	0	0	0	0	0	0	2	0	1	0	0	0	0	0	0	0	0	0	3	1	2	1	0	0.5	0	1	0	0.5	0	0	0	1	1	1	0	0
OTU2810	k__Archaea; p__[Parvarchaeota]; c__[Parvarchaea]; o__YLA114; f__; g__; s__	No	No	No	No	0	0	0	0	1	0	0.5	0	0	0	0	0	0	1	0	0	0	2	1	1.5	0	0	0	0	0	0	1	0	0.5	0	0	0	0	0	0	0	0	0	0	0	0	0	2	1
OTU1334	k__Archaea; p__[Parvarchaeota]; c__[Parvarchaea]; o__YLA114; f__; g__; s__	No	No	No	No	0	0	0	0	0	0	0	0	2	1	0	0	0	0	0	1	0.5	0	0	0	0	0	0	0	0	0	0	1	0.5	0	1	0.5	0	0	0	0	0	0	0	0	0	0	0	0
OTU945	k__Archaea; p__[Parvarchaeota]; c__[Parvarchaea]; o__YLA114; f__; g__; s__	No	No	No	No	0	0	0	0	0	0	0	0	0	0	0	0	0	0	2	0	1	0	0	0	0	0	0	2	0	1	0	1	0.5	0	0	0	0	1	0	0.5	0	0	0	1	0	0.5	0	0
OTU9698	k__Archaea; p__[Parvarchaeota]; c__[Parvarchaea]; o__YLA114; f__; g__; s__	No	No	No	No	0	0	0	0	4	1	2.5	0	0	0	0	0	0	0	0	0	0	1	1	1	0	0	0	0	0	0	0	0	0	0	1	0.5	0	0	0	0	0	0	0	0	0	0	1	0
OTU1852	k__Archaea; p__[Parvarchaeota]; c__[Parvarchaea]; o__YLA114; f__; g__; s__	No	No	No	No	0	0	0	0	0	1	0.5	0	0	0	0	0	0	0	0	0	0	0	0	0	0	0	0	0	0	0	0	0	0	0	0	0	0	0	0	0	0	0	0	0	0	0	0	0
OTU1314	k__Archaea; p__[Parvarchaeota]; c__[Parvarchaea]; o__YLA114; f__; g__; s__	No	No	No	No	0	2	0	1	0	0	0	0	0	0	0	0	0	0	0	1	0.5	0	0	0	0	0	0	0	0	0	2	1	1.5	0	0	0	0	1	0	0.5	0	0	0	0	1	0.5	0	0
OTU1315	k__Archaea; p__[Parvarchaeota]; c__[Parvarchaea]; o__YLA114; f__; g__; s__	No	No	No	No	0	0	0	0	0	0	0	0	0	0	0	0	0	1	0	0	0	5	2	3.5	0	0	0	0	0	0	0	0	0	0	0	0	0	0	0	0	0	0	0	0	0	0	0	0
OTU15152	k__Archaea; p__[Parvarchaeota]; c__[Parvarchaea]; o__YLA114; f__; g__; s__	No	No	No	No	0	0	0	0	0	0	0	0	0	0	0	0	0	0	1	0	0.5	0	0	0	0	0	0	0	0	0	0	0	0	0	1	0.5	0	0	0	0	0	0	0	3	0	1.5	0	0
OTU1144	k__Archaea; p__[Parvarchaeota]; c__[Parvarchaea]; o__YLA114; f__; g__; s__	No	No	No	No	0	0	0	0	0	0	0	2	0	1	1	0	0.5	0	0	0	0	0	0	0	0	0	0	0	0	0	0	0	0	0	0	0	0	0	0	0	0	0	0	0	0	0	2	0
OTU1079	k__Archaea; p__[Parvarchaeota]; c__[Parvarchaea]; o__YLA114; f__; g__; s__	No	No	No	No	0	0	0	0	0	0	0	2	3	2.5	0	0	0	0	0	0	0	0	0	0	0	0	0	0	0	0	0	0	0	0	0	0	0	0	0	0	0	0	0	0	0	0	0	0
OTU7250	k__Archaea; p__[Parvarchaeota]; c__[Parvarchaea]; o__YLA114; f__; g__; s__	No	No	No	No	0	0	0	0	0	0	0	0	0	0	1	0	0.5	1	0	0	0	0	1	0.5	0	0	0	0	0	0	0	0	0	0	0	0	0	0	0	0	2	1	1.5	0	0	0	1	0
OTU2393	k__Archaea; p__[Parvarchaeota]; c__[Parvarchaea]; o__YLA114; f__; g__; s__	No	No	No	No	0	0	0	0	0	0	0	0	0	0	0	0	0	0	0	0	0	0	0	0	0	0	0	0	0	0	0	0	0	0	0	0	0	0	0	0	0	0	0	0	1	0.5	1	0
OTU12760	k__Archaea; p__[Parvarchaeota]; c__[Parvarchaea]; o__YLA114; f__; g__; s__	No	No	No	No	2	0	0	0	0	0	0	0	0	0	0	0	0	1	0	0	0	0	1	0.5	0	0	0	0	0	0	0	0	0	0	0	0	0	0	0	0	0	0	0	0	0	0	0	0
OTU2333	k__Archaea; p__[Parvarchaeota]; c__[Parvarchaea]; o__YLA114; f__; g__; s__	No	No	No	No	0	1	0	0.5	0	0	0	1	1	1	0	0	0	0	0	0	0	0	0	0	0	0	0	0	0	0	0	0	0	0	0	0	1	0	0	0	0	0	0	1	0	0.5	0	0
OTU1853	k__Archaea; p__[Parvarchaeota]; c__[Parvarchaea]; o__YLA114; f__; g__; s__	No	No	No	No	0	0	0	0	0	0	0	0	1	0.5	0	0	0	0	0	0	0	1	0	0.5	0	0	0	0	0	0	0	0	0	0	0	0	0	0	0	0	0	0	0	0	0	0	1	0
OTU2158	k__Archaea; p__[Parvarchaeota]; c__[Parvarchaea]; o__YLA114; f__; g__; s__	No	No	No	No	0	0	0	0	0	0	0	0	0	0	0	0	0	0	0	0	0	2	1	1.5	0	0	0	0	0	0	0	0	0	0	0	0	0	0	0	0	0	0	0	0	0	0	2	1
OTU2864	k__Archaea; p__[Parvarchaeota]; c__[Parvarchaea]; o__YLA114; f__; g__; s__	No	No	No	No	0	0	0	0	3	0	1.5	0	0	0	0	0	0	0	0	0	0	0	0	0	0	0	0	0	0	0	0	1	0.5	0	0	0	0	0	0	0	0	0	0	2	0	1	0	0
OTU1463	k__Archaea; p__[Parvarchaeota]; c__[Parvarchaea]; o__YLA114; f__; g__; s__	No	No	No	No	0	0	0	0	0	0	0	3	1	2	0	0	0	1	0	0	0	0	0	0	0	0	0	0	0	0	0	0	0	0	0	0	0	0	0	0	0	0	0	0	0	0	0	0
OTU2080	k__Archaea; p__[Parvarchaeota]; c__[Parvarchaea]; o__YLA114; f__; g__; s__	No	No	No	No	0	0	0	0	0	0	0	0	0	0	0	0	0	4	0	0	0	0	2	1	0	0	0	0	0	0	0	0	0	0	0	0	0	0	0	0	0	0	0	0	0	0	0	0
OTU1217	k__Archaea; p__[Parvarchaeota]; c__[Parvarchaea]; o__YLA114; f__; g__; s__	No	No	No	No	0	0	0	0	0	0	0	0	0	0	0	0	0	0	1	0	0.5	0	0	0	0	0	0	0	0	0	0	0	0	0	1	0.5	0	0	0	0	0	0	0	0	0	0	0	0
OTU2133	k__Archaea; p__[Parvarchaeota]; c__[Parvarchaea]; o__YLA114; f__; g__; s__	No	No	No	No	0	2	0	1	0	0	0	0	0	0	0	0	0	0	0	0	0	0	0	0	0	0	0	0	2	1	0	0	0	0	0	0	0	0	0	0	0	0	0	0	0	0	0	0
OTU2531	k__Archaea; p__[Parvarchaeota]; c__[Parvarchaea]; o__YLA114; f__; g__; s__	No	No	No	No	0	0	0	0	0	1	0.5	0	0	0	0	0	0	1	1	0	0.5	0	0	0	0	0	0	0	0	0	1	1	1	0	1	0.5	0	0	0	0	0	0	0	0	0	0	0	0
OTU2710	k__Archaea; p__[Parvarchaeota]; c__[Parvarchaea]; o__YLA114; f__; g__; s__	No	No	No	No	0	0	0	0	0	0	0	0	1	0.5	0	0	0	0	0	0	0	0	0	0	0	0	0	0	0	0	0	0	0	0	0	0	0	0	0	0	0	0	0	0	0	0	0	0
OTU1550	k__Archaea; p__[Parvarchaeota]; c__[Parvarchaea]; o__YLA114; f__; g__; s__	No	No	No	No	1	0	0	0	0	0	0	0	0	0	0	0	0	0	0	0	0	0	0	0	0	1	0.5	0	0	0	0	0	0	0	2	1	0	0	0	0	0	0	0	0	0	0	0	0
OTU2168	k__Archaea; p__[Parvarchaeota]; c__[Parvarchaea]; o__YLA114; f__; g__; s__	No	No	No	No	0	2	1	1.5	0	0	0	0	0	0	0	0	0	0	0	0	0	0	0	0	0	0	0	0	0	0	0	0	0	0	0	0	0	0	0	0	0	0	0	0	0	0	0	0
OTU1614	k__Archaea; p__[Parvarchaeota]; c__[Parvarchaea]; o__YLA114; f__; g__; s__	No	No	No	No	0	0	0	0	0	0	0	0	0	0	0	0	0	0	0	0	0	2	1	1.5	0	0	0	0	0	0	0	0	0	0	0	0	0	0	0	0	0	1	0.5	0	0	0	0	0
OTU7907	k__Archaea; p__[Parvarchaeota]; c__[Parvarchaea]; o__YLA114; f__; g__; s__	No	No	No	No	0	0	0	0	0	0	0	0	5	2.5	0	0	0	0	0	0	0	1	0	0.5	0	0	0	0	0	0	1	0	0.5	0	0	0	0	0	0	0	0	0	0	0	0	0	0	0
OTU1484	k__Archaea; p__[Parvarchaeota]; c__[Parvarchaea]; o__YLA114; f__; g__; s__	No	No	No	No	0	0	0	0	0	0	0	0	0	0	0	0	0	0	1	0	0.5	0	0	0	0	0	0	0	0	0	1	0	0.5	0	2	1	0	0	0	0	0	0	0	0	0	0	0	0
OTU2967	k__Archaea; p__[Parvarchaeota]; c__[Parvarchaea]; o__YLA114; f__; g__; s__	No	No	No	No	0	0	0	0	1	0	0.5	0	0	0	0	0	0	0	0	0	0	0	0	0	0	0	0	0	0	0	0	0	0	0	0	0	0	0	0	0	0	0	0	0	0	0	0	1
OTU4538	k__Archaea; p__[Parvarchaeota]; c__[Parvarchaea]; o__YLA114; f__; g__; s__	No	No	No	No	0	0	0	0	0	0	0	0	0	0	0	1	0.5	0	0	0	0	1	0	0.5	1	0	0.5	0	0	0	0	0	0	0	0	0	0	0	0	0	0	0	0	0	0	0	0	0
OTU3994	k__Archaea; p__[Parvarchaeota]; c__[Parvarchaea]; o__YLA114; f__; g__; s__	No	No	No	No	0	0	0	0	0	1	0.5	0	0	0	0	0	0	0	0	0	0	0	0	0	0	0	0	0	0	0	0	0	0	0	0	0	0	0	0	0	0	0	0	0	0	0	1	1
OTU4188	k__Archaea; p__[Parvarchaeota]; c__[Parvarchaea]; o__YLA114; f__; g__; s__	No	No	No	No	0	0	0	0	0	0	0	0	0	0	0	0	0	0	0	0	0	1	0	0.5	0	0	0	0	0	0	1	0	0.5	0	0	0	0	0	0	0	0	0	0	0	0	0	1	0
OTU5769	k__Archaea; p__[Parvarchaeota]; c__[Parvarchaea]; o__YLA114; f__; g__; s__	No	No	No	No	1	0	0	0	0	1	0.5	0	0	0	0	0	0	0	0	0	0	0	0	0	0	0	0	0	0	0	0	0	0	1	1	1	0	0	0	0	0	0	0	0	0	0	0	0
OTU2679	k__Archaea; p__[Parvarchaeota]; c__[Parvarchaea]; o__YLA114; f__; g__; s__	No	No	No	No	0	0	0	0	0	0	0	0	0	0	0	0	0	0	0	0	0	0	0	0	0	0	0	0	0	0	0	0	0	4	0	2	0	0	0	0	0	0	0	0	0	0	0	0
OTU2748	k__Archaea; p__[Parvarchaeota]; c__[Parvarchaea]; o__YLA114; f__; g__; s__	No	No	No	No	0	0	0	0	0	3	1.5	0	0	0	0	0	0	0	0	0	0	1	0	0.5	0	0	0	0	0	0	0	0	0	0	0	0	0	0	0	0	0	0	0	0	0	0	0	0
OTU2556	k__Archaea; p__[Parvarchaeota]; c__[Parvarchaea]; o__YLA114; f__; g__; s__	No	No	No	No	0	0	0	0	3	0	1.5	0	0	0	0	0	0	0	0	0	0	0	0	0	0	0	0	0	0	0	0	0	0	0	0	0	0	0	0	0	0	0	0	0	1	0.5	0	0
OTU1900	k__Archaea; p__[Parvarchaeota]; c__[Parvarchaea]; o__YLA114; f__; g__; s__	No	No	No	No	0	0	2	1	0	0	0	0	0	0	0	0	0	0	0	0	0	0	0	0	0	0	0	0	0	0	0	0	0	0	0	0	0	0	0	0	0	0	0	0	0	0	0	0
OTU2427	k__Archaea; p__[Parvarchaeota]; c__[Parvarchaea]; o__YLA114; f__; g__; s__	No	No	No	No	0	0	0	0	0	0	0	0	0	0	0	0	0	0	0	1	0.5	0	0	0	0	0	0	0	0	0	0	0	0	0	0	0	0	0	0	0	0	0	0	0	0	0	0	0
OTU11164	k__Archaea; p__[Parvarchaeota]; c__[Parvarchaea]; o__YLA114; f__; g__; s__	No	No	No	No	0	0	0	0	0	0	0	0	0	0	0	0	0	2	0	0	0	1	2	1.5	0	0	0	0	0	0	0	0	0	0	0	0	0	0	0	0	0	0	0	0	0	0	0	0
OTU1751	k__Archaea; p__[Parvarchaeota]; c__[Parvarchaea]; o__YLA114; f__; g__; s__	No	No	No	No	0	0	0	0	0	0	0	0	0	0	0	0	0	0	0	0	0	2	0	1	0	0	0	0	0	0	0	1	0.5	0	0	0	0	0	0	0	0	0	0	0	0	0	0	0
OTU1291	k__Archaea; p__[Parvarchaeota]; c__[Parvarchaea]; o__YLA114; f__; g__; s__	No	No	No	No	0	0	0	0	2	0	1	0	0	0	0	0	0	0	0	0	0	1	1	1	0	0	0	0	0	0	0	0	0	0	0	0	0	0	0	0	0	0	0	0	0	0	0	0
OTU1885	k__Archaea; p__[Parvarchaeota]; c__[Parvarchaea]; o__YLA114; f__; g__; s__	No	No	No	No	0	0	0	0	0	0	0	0	0	0	0	0	0	0	1	0	0.5	0	0	0	0	0	0	0	0	0	0	3	1.5	0	0	0	0	0	0	0	0	0	0	1	0	0.5	0	0
OTU1532	k__Archaea; p__[Parvarchaeota]; c__[Parvarchaea]; o__YLA114; f__; g__; s__	No	No	No	No	0	0	0	0	2	0	1	0	0	0	0	0	0	0	0	0	0	0	0	0	0	0	0	0	0	0	1	0	0.5	0	0	0	0	0	0	0	0	0	0	0	0	0	0	0
OTU1977	k__Archaea; p__[Parvarchaeota]; c__[Parvarchaea]; o__YLA114; f__; g__; s__	No	No	No	No	0	0	0	0	0	0	0	0	0	0	0	0	0	2	0	0	0	1	0	0.5	0	0	0	0	0	0	0	0	0	0	0	0	0	0	0	0	0	0	0	0	0	0	2	0
OTU4200	k__Archaea; p__[Parvarchaeota]; c__[Parvarchaea]; o__YLA114; f__; g__; s__	No	No	No	No	0	0	0	0	1	0	0.5	0	0	0	0	0	0	0	0	0	0	1	0	0.5	0	0	0	0	0	0	0	0	0	0	0	0	0	0	0	0	0	0	0	0	0	0	1	0
OTU5964	k__Archaea; p__[Parvarchaeota]; c__[Parvarchaea]; o__YLA114; f__; g__; s__	No	No	No	No	0	0	0	0	0	0	0	0	0	0	0	0	0	0	0	0	0	0	1	0.5	0	0	0	0	0	0	0	0	0	0	0	0	0	0	0	0	0	0	0	0	0	0	2	0
OTU2259	k__Archaea; p__[Parvarchaeota]; c__[Parvarchaea]; o__YLA114; f__; g__; s__	No	No	No	No	1	0	0	0	0	0	0	0	0	0	0	0	0	0	0	0	0	0	0	0	0	0	0	0	0	0	2	0	1	0	0	0	0	0	0	0	0	1	0.5	0	0	0	0	0
OTU5770	k__Archaea; p__[Parvarchaeota]; c__[Parvarchaea]; o__YLA114; f__; g__; s__	No	No	No	No	0	0	0	0	0	0	0	0	0	0	0	0	0	0	0	0	0	0	0	0	0	0	0	0	0	0	0	2	1	0	1	0.5	0	0	0	0	0	0	0	0	0	0	0	0
OTU1776	k__Archaea; p__[Parvarchaeota]; c__[Parvarchaea]; o__YLA114; f__; g__; s__	No	No	No	No	0	0	0	0	0	0	0	0	0	0	0	0	0	0	0	0	0	0	0	0	0	0	0	0	0	0	0	0	0	0	0	0	0	0	2	1	0	0	0	0	0	0	0	0
OTU1742	k__Archaea; p__[Parvarchaeota]; c__[Parvarchaea]; o__YLA114; f__; g__; s__	No	No	No	No	0	0	0	0	0	0	0	0	0	0	0	0	0	0	0	1	0.5	0	0	0	0	0	0	0	0	0	1	0	0.5	0	1	0.5	0	0	0	0	0	0	0	0	0	0	0	0
OTU3429	k__Archaea; p__[Parvarchaeota]; c__[Parvarchaea]; o__YLA114; f__; g__; s__	No	No	No	No	0	0	0	0	0	1	0.5	0	0	0	0	0	0	0	0	0	0	0	0	0	0	0	0	0	0	0	0	0	0	0	0	0	3	0	0	0	0	0	0	0	0	0	0	0
OTU5784	k__Archaea; p__[Parvarchaeota]; c__[Parvarchaea]; o__YLA114; f__; g__; s__	No	No	No	No	0	0	0	0	0	0	0	0	0	0	1	0	0.5	0	0	0	0	0	0	0	0	0	0	0	0	0	0	0	0	3	0	1.5	0	0	0	0	0	0	0	0	0	0	0	0
OTU3847	k__Archaea; p__[Parvarchaeota]; c__[Parvarchaea]; o__YLA114; f__; g__; s__	No	No	No	No	0	0	0	0	0	1	0.5	0	0	0	0	0	0	0	0	0	0	0	0	0	0	0	0	0	0	0	0	0	0	0	0	0	0	0	0	0	0	0	0	0	0	0	0	0
OTU2689	k__Archaea; p__[Parvarchaeota]; c__[Parvarchaea]; o__YLA114; f__; g__; s__	No	No	No	No	0	0	0	0	0	0	0	0	0	0	0	0	0	0	0	0	0	0	0	0	0	0	0	0	0	0	0	1	0.5	0	0	0	0	0	0	0	0	0	0	1	1	1	0	0
OTU2347	k__Archaea; p__[Parvarchaeota]; c__[Parvarchaea]; o__YLA114; f__; g__; s__	No	No	No	No	0	2	0	1	0	0	0	1	0	0.5	0	0	0	0	0	0	0	0	0	0	0	0	0	0	0	0	0	0	0	0	0	0	0	0	0	0	0	0	0	0	0	0	0	0
OTU6274	k__Archaea; p__[Parvarchaeota]; c__[Parvarchaea]; o__YLA114; f__; g__; s__	No	No	No	No	0	0	0	0	2	3	2.5	0	0	0	0	0	0	0	0	0	0	0	0	0	0	0	0	0	0	0	0	0	0	0	0	0	0	0	0	0	0	0	0	0	0	0	0	0
OTU3496	k__Archaea; p__[Parvarchaeota]; c__[Parvarchaea]; o__YLA114; f__; g__; s__	No	No	No	No	0	0	0	0	0	0	0	0	0	0	0	0	0	0	0	0	0	0	0	0	0	0	0	0	0	0	0	0	0	1	1	1	0	0	0	0	0	0	0	0	0	0	0	0
OTU2435	k__Archaea; p__[Parvarchaeota]; c__[Parvarchaea]; o__YLA114; f__; g__; s__	No	No	No	No	0	0	0	0	0	0	0	0	0	0	0	0	0	1	0	0	0	2	0	1	0	0	0	0	0	0	0	0	0	0	0	0	0	0	0	0	0	0	0	0	0	0	0	0
OTU2356	k__Archaea; p__[Parvarchaeota]; c__[Parvarchaea]; o__YLA114; f__; g__; s__	No	No	No	No	0	1	0	0.5	0	0	0	0	1	0.5	0	0	0	0	0	0	0	0	0	0	0	0	0	0	0	0	1	0	0.5	0	0	0	0	0	0	0	0	0	0	0	0	0	0	0
OTU7113	k__Archaea; p__[Parvarchaeota]; c__[Parvarchaea]; o__YLA114; f__; g__; s__	No	No	No	No	0	0	0	0	0	0	0	0	0	0	0	0	0	0	0	0	0	1	0	0.5	0	0	0	0	0	0	0	0	0	0	0	0	0	0	0	0	0	0	0	0	0	0	0	0
OTU3728	k__Archaea; p__[Parvarchaeota]; c__[Parvarchaea]; o__YLA114; f__; g__; s__	No	No	No	No	0	0	0	0	0	0	0	0	0	0	0	0	0	0	1	0	0.5	0	0	0	0	0	0	0	0	0	0	0	0	0	0	0	0	0	0	0	0	0	0	0	0	0	0	0
OTU3052	k__Archaea; p__[Parvarchaeota]; c__[Parvarchaea]; o__YLA114; f__; g__; s__	No	No	No	No	0	0	0	0	0	0	0	1	0	0.5	0	0	0	0	0	0	0	1	0	0.5	0	0	0	0	0	0	0	0	0	0	0	0	0	0	0	0	0	0	0	0	0	0	0	0
OTU2243	k__Archaea; p__[Parvarchaeota]; c__[Parvarchaea]; o__YLA114; f__; g__; s__	No	No	No	No	1	0	0	0	0	0	0	0	0	0	0	0	0	0	1	0	0.5	0	0	0	0	0	0	0	0	0	1	0	0.5	0	0	0	0	0	0	0	0	0	0	0	0	0	0	0
OTU6303	k__Archaea; p__[Parvarchaeota]; c__[Parvarchaea]; o__YLA114; f__; g__; s__	No	No	No	No	0	0	0	0	0	0	0	0	0	0	0	0	0	0	0	0	0	1	1	1	0	0	0	0	0	0	0	0	0	0	0	0	0	0	0	0	0	0	0	0	0	0	1	0
OTU5935	k__Archaea; p__[Parvarchaeota]; c__[Parvarchaea]; o__YLA114; f__; g__; s__	No	No	No	No	0	0	0	0	0	0	0	0	1	0.5	0	0	0	0	0	0	0	0	0	0	0	0	0	0	0	0	0	0	0	0	0	0	0	0	0	0	0	0	0	0	0	0	2	0
OTU3225	k__Archaea; p__[Parvarchaeota]; c__[Parvarchaea]; o__YLA114; f__; g__; s__	No	No	No	No	0	0	0	0	0	1	0.5	0	0	0	0	0	0	0	0	0	0	0	1	0.5	0	0	0	0	0	0	0	0	0	0	0	0	0	0	0	0	0	1	0.5	0	0	0	0	0
OTU2586	k__Archaea; p__[Parvarchaeota]; c__[Parvarchaea]; o__YLA114; f__; g__; s__	No	No	No	No	0	0	0	0	1	0	0.5	0	0	0	0	1	0.5	0	0	0	0	0	0	0	0	0	0	0	0	0	0	0	0	0	0	0	1	0	0	0	0	0	0	0	0	0	0	0
OTU1075	k__Archaea; p__[Parvarchaeota]; c__[Parvarchaea]; o__YLA114; f__; g__; s__	No	No	No	No	0	0	0	0	0	0	0	0	0	0	0	0	0	0	1	0	0.5	0	0	0	0	0	0	0	0	0	1	1	1	0	0	0	0	0	0	0	0	0	0	0	1	0.5	0	0
OTU7785	k__Archaea; p__[Parvarchaeota]; c__[Parvarchaea]; o__YLA114; f__; g__; s__	No	No	No	No	2	0	0	0	0	0	0	0	0	0	0	0	0	0	0	0	0	0	0	0	0	0	0	0	0	0	0	0	0	0	0	0	0	0	0	0	0	0	0	0	0	0	0	0
OTU13052	k__Archaea; p__[Parvarchaeota]; c__[Parvarchaea]; o__YLA114; f__; g__; s__	No	No	No	No	0	0	0	0	0	0	0	0	0	0	1	0	0.5	0	0	0	0	0	0	0	0	0	0	0	0	0	0	0	0	0	0	0	0	0	0	0	0	0	0	0	0	0	1	1
OTU2617	k__Archaea; p__[Parvarchaeota]; c__[Parvarchaea]; o__YLA114; f__; g__; s__	No	No	No	No	0	0	0	0	0	1	0.5	0	0	0	0	0	0	0	0	0	0	0	0	0	0	0	0	0	0	0	0	0	0	0	0	0	0	0	0	0	0	0	0	0	0	0	0	0
OTU3389	k__Archaea; p__[Parvarchaeota]; c__[Parvarchaea]; o__YLA114; f__; g__; s__	No	No	No	No	0	0	0	0	0	0	0	0	0	0	0	0	0	0	0	1	0.5	0	0	0	0	0	0	0	0	0	0	0	0	0	0	0	0	0	0	0	0	0	0	0	1	0.5	0	0
OTU3440	k__Archaea; p__[Parvarchaeota]; c__[Parvarchaea]; o__YLA114; f__; g__; s__	No	No	No	No	0	0	0	0	0	1	0.5	0	0	0	0	0	0	0	0	0	0	0	0	0	0	0	0	0	0	0	0	0	0	0	0	0	0	0	0	0	0	0	0	0	0	0	0	0
OTU3637	k__Archaea; p__[Parvarchaeota]; c__[Parvarchaea]; o__YLA114; f__; g__; s__	No	No	No	No	0	0	0	0	0	0	0	0	0	0	0	1	0.5	0	0	0	0	0	0	0	0	0	0	0	0	0	0	0	0	0	0	0	1	0	0	0	0	0	0	0	0	0	0	0
OTU2845	k__Archaea; p__[Parvarchaeota]; c__[Parvarchaea]; o__YLA114; f__; g__; s__	No	No	No	No	0	0	0	0	0	0	0	0	0	0	0	0	0	0	0	0	0	0	1	0.5	0	0	0	0	0	0	0	0	0	0	0	0	0	0	0	0	0	0	0	0	0	0	2	0
OTU5268	k__Archaea; p__[Parvarchaeota]; c__[Parvarchaea]; o__YLA114; f__; g__; s__	No	No	No	No	1	0	0	0	0	0	0	0	0	0	0	0	0	0	0	0	0	0	0	0	0	0	0	0	0	0	0	0	0	1	0	0.5	0	0	0	0	0	0	0	0	0	0	0	0
OTU5705	k__Archaea; p__[Parvarchaeota]; c__[Parvarchaea]; o__YLA114; f__; g__; s__	No	No	No	No	1	0	0	0	0	0	0	0	0	0	0	0	0	0	0	0	0	0	0	0	0	0	0	0	0	0	0	0	0	0	0	0	0	0	0	0	0	0	0	0	0	0	0	0
OTU4016	k__Archaea; p__[Parvarchaeota]; c__[Parvarchaea]; o__YLA114; f__; g__; s__	No	No	No	No	0	0	0	0	0	0	0	0	0	0	0	0	0	1	0	0	0	1	0	0.5	0	0	0	0	0	0	0	0	0	0	0	0	0	0	0	0	0	0	0	0	0	0	0	0
OTU2771	k__Archaea; p__[Parvarchaeota]; c__[Parvarchaea]; o__YLA114; f__; g__; s__	No	No	No	No	0	0	0	0	0	0	0	0	0	0	0	0	0	2	0	0	0	0	0	0	0	0	0	0	0	0	0	0	0	0	0	0	0	0	0	0	0	1	0.5	0	0	0	0	0
OTU2376	k__Archaea; p__[Parvarchaeota]; c__[Parvarchaea]; o__YLA114; f__; g__; s__	No	No	No	No	0	0	0	0	0	0	0	0	0	0	0	0	0	2	0	0	0	0	1	0.5	0	0	0	0	0	0	0	0	0	0	0	0	0	0	0	0	0	0	0	0	0	0	0	0
OTU3625	k__Archaea; p__[Parvarchaeota]; c__[Parvarchaea]; o__YLA114; f__; g__; s__	No	No	No	No	0	0	1	0.5	0	1	0.5	0	0	0	0	0	0	0	0	0	0	0	0	0	0	0	0	0	0	0	0	0	0	0	0	0	0	0	0	0	0	0	0	0	0	0	0	0
OTU2499	k__Archaea; p__[Parvarchaeota]; c__[Parvarchaea]; o__YLA114; f__; g__; s__	No	No	No	No	0	0	0	0	0	0	0	0	0	0	0	0	0	0	0	0	0	0	0	0	0	0	0	0	0	0	0	0	0	0	0	0	0	0	0	0	0	0	0	0	1	0.5	0	0
OTU4236	k__Archaea; p__[Parvarchaeota]; c__[Parvarchaea]; o__YLA114; f__; g__; s__	No	No	No	No	0	0	0	0	0	0	0	0	0	0	0	0	0	0	1	0	0.5	0	0	0	0	0	0	0	0	0	0	0	0	2	0	1	0	0	0	0	0	0	0	0	0	0	0	0
OTU5340	k__Archaea; p__[Parvarchaeota]; c__[Parvarchaea]; o__YLA114; f__; g__; s__	No	No	No	No	0	0	0	0	1	0	0.5	0	0	0	0	0	0	0	0	0	0	0	1	0.5	0	0	0	0	0	0	0	0	0	0	0	0	0	0	0	0	0	0	0	0	0	0	1	0
OTU6837	k__Archaea; p__[Parvarchaeota]; c__[Parvarchaea]; o__YLA114; f__; g__; s__	No	No	No	No	0	0	0	0	0	0	0	0	0	0	0	0	0	0	0	0	0	1	0	0.5	0	0	0	0	0	0	0	0	0	0	0	0	0	0	0	0	0	0	0	0	0	0	1	1
OTU3373	k__Archaea; p__[Parvarchaeota]; c__[Parvarchaea]; o__YLA114; f__; g__; s__	No	No	No	No	0	0	0	0	0	0	0	0	0	0	0	0	0	0	0	0	0	0	0	0	0	0	0	0	0	0	0	0	0	1	0	0.5	0	0	0	0	0	0	0	0	0	0	0	0
OTU5033	k__Archaea; p__[Parvarchaeota]; c__[Parvarchaea]; o__YLA114; f__; g__; s__	No	No	No	No	0	0	0	0	0	0	0	0	0	0	0	0	0	0	0	0	0	0	0	0	0	0	0	0	0	0	0	0	0	0	0	0	0	0	0	0	0	0	0	0	0	0	0	1
OTU3326	k__Archaea; p__[Parvarchaeota]; c__[Parvarchaea]; o__YLA114; f__; g__; s__	No	No	No	No	0	0	0	0	0	0	0	0	0	0	0	0	0	0	0	0	0	0	1	0.5	0	0	0	0	0	0	0	0	0	0	0	0	0	0	0	0	0	0	0	0	0	0	2	0
OTU4027	k__Archaea; p__[Parvarchaeota]; c__[Parvarchaea]; o__YLA114; f__; g__; s__	No	No	No	No	0	0	0	0	1	1	1	0	0	0	0	0	0	0	0	0	0	0	0	0	0	0	0	0	0	0	0	0	0	0	0	0	0	0	0	0	0	0	0	0	0	0	0	0
OTU4661	k__Archaea; p__[Parvarchaeota]; c__[Parvarchaea]; o__YLA114; f__; g__; s__	No	No	No	No	0	0	0	0	0	0	0	0	0	0	0	0	0	0	0	0	0	0	0	0	0	0	0	0	0	0	0	0	0	0	0	0	0	0	0	0	0	1	0.5	0	0	0	0	0
OTU3688	k__Archaea; p__[Parvarchaeota]; c__[Parvarchaea]; o__YLA114; f__; g__; s__	No	No	No	No	0	0	0	0	0	0	0	0	0	0	0	0	0	0	0	0	0	0	0	0	0	0	0	0	0	0	0	0	0	0	0	0	0	0	0	0	0	0	0	0	0	0	0	0
OTU2543	k__Archaea; p__[Parvarchaeota]; c__[Parvarchaea]; o__YLA114; f__; g__; s__	No	No	No	No	0	0	0	0	0	0	0	0	0	0	0	0	0	0	0	0	0	1	0	0.5	0	0	0	0	0	0	0	0	0	0	0	0	0	0	0	0	0	0	0	0	0	0	0	0
OTU3003	k__Archaea; p__[Parvarchaeota]; c__[Parvarchaea]; o__YLA114; f__; g__; s__	No	No	No	No	0	0	0	0	0	3	1.5	0	0	0	0	0	0	0	0	0	0	0	0	0	0	0	0	0	0	0	0	0	0	0	0	0	0	0	0	0	0	0	0	0	0	0	0	0
OTU4202	k__Archaea; p__[Parvarchaeota]; c__[Parvarchaea]; o__YLA114; f__; g__; s__	No	No	No	No	0	0	0	0	0	0	0	0	0	0	0	0	0	0	0	0	0	0	0	0	0	0	0	0	0	0	0	0	0	0	0	0	0	0	0	0	1	1	1	0	0	0	0	0
OTU5425	k__Archaea; p__[Parvarchaeota]; c__[Parvarchaea]; o__YLA114; f__; g__; s__	No	No	No	No	0	0	0	0	0	0	0	0	0	0	0	0	0	0	0	0	0	0	0	0	0	0	0	0	0	0	0	1	0.5	0	0	0	0	0	0	0	0	0	0	0	0	0	0	0
OTU5228	k__Archaea; p__[Parvarchaeota]; c__[Parvarchaea]; o__YLA114; f__; g__; s__	No	No	No	No	0	0	0	0	0	2	1	0	0	0	0	0	0	0	0	0	0	0	0	0	0	0	0	0	0	0	0	0	0	0	0	0	0	0	0	0	0	0	0	0	0	0	0	1
OTU5481	k__Archaea; p__[Parvarchaeota]; c__[Parvarchaea]; o__YLA114; f__; g__; s__	No	No	No	No	0	0	0	0	0	0	0	1	0	0.5	0	0	0	0	0	0	0	1	0	0.5	0	0	0	0	0	0	0	0	0	0	0	0	0	0	0	0	0	0	0	0	0	0	0	0
OTU2238	k__Archaea; p__[Parvarchaeota]; c__[Parvarchaea]; o__YLA114; f__; g__; s__	No	No	No	No	0	0	0	0	0	0	0	0	0	0	0	0	0	0	0	0	0	0	0	0	0	0	0	0	0	0	0	0	0	0	0	0	2	0	0	0	0	0	0	0	0	0	0	0
OTU9193	k__Archaea; p__[Parvarchaeota]; c__[Parvarchaea]; o__YLA114; f__; g__; s__	No	No	No	No	0	0	0	0	0	0	0	0	0	0	0	0	0	0	0	0	0	0	0	0	0	0	0	0	0	0	0	0	0	0	0	0	0	0	0	0	0	0	0	0	0	0	0	2
OTU7310	k__Archaea; p__[Parvarchaeota]; c__[Parvarchaea]; o__YLA114; f__; g__; s__	No	No	No	No	0	0	0	0	0	0	0	0	0	0	0	0	0	0	0	0	0	0	0	0	0	1	0.5	0	0	0	0	0	0	0	0	0	0	0	0	0	0	0	0	0	0	0	0	0
OTU6863	k__Archaea; p__[Parvarchaeota]; c__[Parvarchaea]; o__YLA114; f__; g__; s__	No	No	No	No	0	0	0	0	0	0	0	0	0	0	0	0	0	0	0	0	0	0	0	0	0	0	0	0	0	0	0	0	0	0	0	0	0	0	0	0	0	0	0	0	0	0	0	2
OTU10066	k__Archaea; p__[Parvarchaeota]; c__[Parvarchaea]; o__YLA114; f__; g__; s__	No	No	No	No	0	0	0	0	0	0	0	0	0	0	0	0	0	0	0	0	0	0	0	0	0	0	0	0	0	0	0	0	0	0	0	0	0	0	0	0	0	0	0	0	0	0	0	0
OTU10827	k__Archaea; p__[Parvarchaeota]; c__[Parvarchaea]; o__YLA114; f__; g__; s__	No	No	No	No	0	0	0	0	0	0	0	0	0	0	0	0	0	0	0	0	0	0	0	0	0	0	0	0	0	0	0	0	0	0	0	0	0	0	2	1	0	0	0	0	0	0	0	0
OTU13114	k__Archaea; p__[Parvarchaeota]; c__[Parvarchaea]; o__YLA114; f__; g__; s__	No	No	No	No	0	0	0	0	0	0	0	0	0	0	0	0	0	0	0	0	0	0	0	0	0	0	0	0	0	0	0	0	0	0	0	0	0	0	0	0	0	0	0	0	0	0	0	1
OTU5799	k__Archaea; p__[Parvarchaeota]; c__[Parvarchaea]; o__YLA114; f__; g__; s__	No	No	No	No	0	0	0	0	0	0	0	0	0	0	0	0	0	1	0	0	0	1	0	0.5	0	0	0	0	0	0	0	0	0	0	0	0	0	0	0	0	0	0	0	0	0	0	0	0
OTU2920	k__Archaea; p__[Parvarchaeota]; c__[Parvarchaea]; o__YLA114; f__; g__; s__	No	No	No	No	0	1	0	0.5	0	0	0	0	0	0	0	0	0	0	0	0	0	0	0	0	0	0	0	0	0	0	0	0	0	0	0	0	0	0	0	0	0	0	0	0	0	0	0	0
OTU2565	k__Archaea; p__[Parvarchaeota]; c__[Parvarchaea]; o__YLA114; f__; g__; s__	No	No	No	No	0	0	0	0	0	0	0	0	0	0	0	0	0	0	0	0	0	0	2	1	0	0	0	0	0	0	0	0	0	0	0	0	0	0	0	0	0	0	0	0	0	0	0	0
OTU3474	k__Archaea; p__[Parvarchaeota]; c__[Parvarchaea]; o__YLA114; f__; g__; s__	No	No	No	No	0	0	0	0	0	0	0	0	0	0	0	0	0	0	0	0	0	0	0	0	0	0	0	0	0	0	0	0	0	0	0	0	0	0	0	0	0	0	0	0	0	0	1	0
OTU5274	k__Archaea; p__[Parvarchaeota]; c__[Parvarchaea]; o__YLA114; f__; g__; s__	No	No	No	No	0	0	0	0	0	0	0	0	0	0	0	0	0	0	0	0	0	0	0	0	0	0	0	0	0	0	0	0	0	0	0	0	0	0	0	0	0	0	0	0	0	0	0	0
OTU2813	k__Archaea; p__[Parvarchaeota]; c__[Parvarchaea]; o__YLA114; f__; g__; s__	No	No	No	No	0	0	0	0	0	0	0	0	0	0	0	0	0	1	0	0	0	0	0	0	0	0	0	0	0	0	0	0	0	0	0	0	0	0	0	0	0	0	0	0	0	0	1	0
OTU6145	k__Archaea; p__[Parvarchaeota]; c__[Parvarchaea]; o__YLA114; f__; g__; s__	No	No	No	No	0	0	0	0	0	0	0	0	0	0	0	0	0	0	0	0	0	0	0	0	0	1	0.5	0	0	0	0	0	0	0	0	0	1	0	0	0	0	0	0	0	0	0	0	0
OTU3418	k__Archaea; p__[Parvarchaeota]; c__[Parvarchaea]; o__YLA114; f__; g__; s__	No	No	No	No	0	0	0	0	0	0	0	0	0	0	0	0	0	0	0	0	0	0	0	0	0	0	0	0	0	0	0	0	0	0	1	0.5	0	0	0	0	0	0	0	0	1	0.5	0	0
OTU4546	k__Archaea; p__[Parvarchaeota]; c__[Parvarchaea]; o__YLA114; f__; g__; s__	No	No	No	No	0	0	0	0	0	0	0	0	0	0	0	0	0	0	0	0	0	0	0	0	0	0	0	0	0	0	0	0	0	0	0	0	0	0	0	0	0	1	0.5	0	0	0	0	0
OTU5050	k__Archaea; p__[Parvarchaeota]; c__[Parvarchaea]; o__YLA114; f__; g__; s__	No	No	No	No	0	0	0	0	2	0	1	0	0	0	0	0	0	0	0	0	0	0	0	0	0	0	0	0	0	0	0	0	0	0	0	0	0	0	0	0	0	0	0	0	0	0	0	0
OTU3840	k__Archaea; p__[Parvarchaeota]; c__[Parvarchaea]; o__YLA114; f__; g__; s__	No	No	No	No	0	0	0	0	0	0	0	0	0	0	0	0	0	0	0	0	0	0	0	0	0	0	0	0	0	0	0	0	0	0	0	0	0	0	0	0	2	1	1.5	0	0	0	0	0
OTU3771	k__Archaea; p__[Parvarchaeota]; c__[Parvarchaea]; o__YLA114; f__; g__; s__	No	No	No	No	0	0	0	0	0	2	1	0	0	0	0	0	0	0	0	0	0	0	0	0	0	0	0	0	0	0	0	0	0	0	0	0	0	0	0	0	0	0	0	0	0	0	0	0
OTU4645	k__Archaea; p__[Parvarchaeota]; c__[Parvarchaea]; o__YLA114; f__; g__; s__	No	No	No	No	1	0	0	0	0	0	0	0	0	0	0	0	0	0	0	0	0	0	0	0	0	0	0	0	0	0	0	0	0	0	0	0	0	0	0	0	0	0	0	0	0	0	1	0
OTU2912	k__Archaea; p__[Parvarchaeota]; c__[Parvarchaea]; o__YLA114; f__; g__; s__	No	No	No	No	0	0	0	0	0	0	0	1	1	1	0	0	0	0	0	0	0	0	0	0	0	0	0	0	0	0	0	0	0	0	0	0	0	0	0	0	0	0	0	0	0	0	0	0
OTU5679	k__Archaea; p__[Parvarchaeota]; c__[Parvarchaea]; o__YLA114; f__; g__; s__	No	No	No	No	0	0	0	0	0	0	0	0	0	0	0	0	0	0	0	0	0	0	0	0	0	0	0	0	0	0	0	0	0	0	0	0	0	0	0	0	0	0	0	0	0	0	0	0
OTU3045	k__Archaea; p__[Parvarchaeota]; c__[Parvarchaea]; o__YLA114; f__; g__; s__	No	No	No	No	0	0	0	0	0	0	0	0	0	0	0	0	0	0	0	0	0	0	0	0	0	0	0	0	0	0	0	0	0	0	0	0	0	0	0	0	0	0	0	0	0	0	2	0
OTU3914	k__Archaea; p__[Parvarchaeota]; c__[Parvarchaea]; o__YLA114; f__; g__; s__	No	No	No	No	0	0	0	0	0	0	0	0	0	0	0	0	0	0	0	0	0	0	0	0	0	0	0	0	0	0	0	0	0	0	0	0	0	0	0	0	0	0	0	0	0	0	0	0
OTU14731	k__Archaea; p__[Parvarchaeota]; c__[Parvarchaea]; o__YLA114; f__; g__; s__	No	No	No	No	0	0	0	0	0	2	1	0	0	0	0	0	0	0	0	0	0	0	0	0	0	0	0	0	0	0	0	0	0	0	0	0	0	0	0	0	0	0	0	0	0	0	0	0
OTU4557	k__Archaea; p__[Parvarchaeota]; c__[Parvarchaea]; o__YLA114; f__; g__; s__	No	No	No	No	0	0	0	0	1	0	0.5	0	0	0	0	0	0	0	0	0	0	0	0	0	0	0	0	0	0	0	0	1	0.5	0	0	0	0	0	0	0	0	0	0	0	0	0	0	0
OTU6711	k__Archaea; p__[Parvarchaeota]; c__[Parvarchaea]; o__YLA114; f__; g__; s__	No	No	No	No	0	0	0	0	1	0	0.5	0	0	0	0	0	0	0	0	0	0	0	0	0	0	0	0	0	0	0	0	0	0	0	0	0	0	0	0	0	0	0	0	0	0	0	0	0
OTU4696	k__Archaea; p__[Parvarchaeota]; c__[Parvarchaea]; o__YLA114; f__; g__; s__	No	No	No	No	0	0	0	0	2	0	1	0	0	0	0	0	0	0	0	0	0	0	0	0	0	0	0	0	0	0	0	0	0	0	0	0	0	0	0	0	0	0	0	0	0	0	0	0
OTU5990	k__Archaea; p__[Parvarchaeota]; c__[Parvarchaea]; o__YLA114; f__; g__; s__	No	No	No	No	0	0	0	0	0	0	0	0	0	0	0	0	0	0	0	0	0	0	0	0	0	0	0	0	0	0	0	2	1	0	0	0	0	0	0	0	0	0	0	0	0	0	0	0
OTU9378	k__Archaea; p__[Parvarchaeota]; c__[Parvarchaea]; o__YLA114; f__; g__; s__	No	No	No	No	0	0	0	0	0	0	0	0	0	0	0	0	0	0	1	0	0.5	0	1	0.5	0	0	0	0	0	0	0	0	0	0	0	0	0	0	0	0	0	0	0	0	0	0	0	0
OTU4324	k__Archaea; p__[Parvarchaeota]; c__[Parvarchaea]; o__YLA114; f__; g__; s__	No	No	No	No	0	0	0	0	0	0	0	2	1	1.5	0	0	0	0	0	0	0	0	0	0	0	0	0	0	0	0	0	0	0	0	0	0	0	0	0	0	0	0	0	0	0	0	0	0
OTU5687	k__Archaea; p__[Parvarchaeota]; c__[Parvarchaea]; o__YLA114; f__; g__; s__	No	No	No	No	0	0	0	0	0	0	0	0	0	0	0	0	0	0	0	0	0	0	0	0	0	0	0	0	0	0	0	0	0	0	0	0	0	0	0	0	0	1	0.5	0	0	0	0	0
OTU5174	k__Archaea; p__[Parvarchaeota]; c__[Parvarchaea]; o__YLA114; f__; g__; s__	No	No	No	No	0	0	0	0	0	0	0	0	0	0	0	0	0	0	0	0	0	0	0	0	0	0	0	0	0	0	0	0	0	0	0	0	0	0	0	0	0	0	0	0	0	0	0	0
OTU5793	k__Archaea; p__[Parvarchaeota]; c__[Parvarchaea]; o__YLA114; f__; g__; s__	No	No	No	No	0	0	0	0	0	0	0	0	1	0.5	0	0	0	0	0	0	0	0	0	0	0	0	0	0	0	0	0	0	0	0	0	0	0	0	0	0	0	0	0	1	0	0.5	0	0
OTU6077	k__Archaea; p__[Parvarchaeota]; c__[Parvarchaea]; o__YLA114; f__; g__; s__	No	No	No	No	0	0	0	0	0	0	0	0	0	0	0	0	0	0	0	0	0	0	0	0	0	0	0	0	0	0	0	0	0	0	0	0	0	0	0	0	1	0	0.5	0	0	0	0	0
OTU9044	k__Archaea; p__[Parvarchaeota]; c__[Parvarchaea]; o__YLA114; f__; g__; s__	No	No	No	No	0	0	0	0	0	0	0	0	0	0	0	0	0	0	0	0	0	0	0	0	0	0	0	0	0	0	0	0	0	0	0	0	0	0	0	0	0	0	0	0	0	0	1	0
OTU4280	k__Archaea; p__[Parvarchaeota]; c__[Parvarchaea]; o__YLA114; f__; g__; s__	No	No	No	No	0	0	0	0	0	0	0	0	0	0	0	0	0	0	0	0	0	1	0	0.5	0	0	0	0	0	0	0	0	0	0	0	0	0	0	0	0	0	0	0	0	0	0	1	0
OTU10941	k__Archaea; p__[Parvarchaeota]; c__[Parvarchaea]; o__YLA114; f__; g__; s__	No	No	No	No	0	0	0	0	0	0	0	0	0	0	0	0	0	0	0	0	0	0	0	0	0	0	0	0	0	0	0	0	0	0	0	0	0	0	0	0	0	0	0	0	0	0	1	0
OTU6007	k__Archaea; p__[Parvarchaeota]; c__[Parvarchaea]; o__YLA114; f__; g__; s__	No	No	No	No	0	0	0	0	0	1	0.5	0	0	0	0	0	0	0	0	0	0	0	0	0	0	0	0	0	1	0.5	0	0	0	0	0	0	0	0	0	0	0	0	0	0	0	0	0	0
OTU9083	k__Archaea; p__[Parvarchaeota]; c__[Parvarchaea]; o__YLA114; f__; g__; s__	No	No	No	No	0	0	0	0	0	0	0	0	0	0	0	0	0	1	0	0	0	0	1	0.5	0	0	0	0	0	0	0	0	0	0	0	0	0	0	0	0	0	0	0	1	0	0.5	0	0
OTU3206	k__Archaea; p__[Parvarchaeota]; c__[Parvarchaea]; o__YLA114; f__; g__; s__	No	No	No	No	0	0	0	0	0	0	0	0	0	0	0	0	0	0	0	0	0	0	0	0	0	0	0	0	0	0	0	1	0.5	0	1	0.5	0	0	0	0	0	0	0	0	0	0	0	0
OTU8308	k__Archaea; p__[Parvarchaeota]; c__[Parvarchaea]; o__YLA114; f__; g__; s__	No	No	No	No	0	0	0	0	3	0	1.5	0	0	0	0	0	0	0	0	0	0	0	0	0	0	0	0	0	0	0	0	0	0	0	0	0	0	0	0	0	0	0	0	0	0	0	0	0
OTU3668	k__Archaea; p__[Parvarchaeota]; c__[Parvarchaea]; o__YLA114; f__; g__; s__	No	No	No	No	0	0	0	0	0	0	0	0	0	0	0	0	0	0	0	0	0	0	0	0	0	0	0	0	0	0	0	0	0	0	0	0	0	0	0	0	0	0	0	0	0	0	0	0
OTU7979	k__Archaea; p__[Parvarchaeota]; c__[Parvarchaea]; o__YLA114; f__; g__; s__	No	No	No	No	0	0	0	0	0	0	0	0	0	0	0	0	0	0	0	0	0	0	0	0	0	0	0	0	0	0	0	0	0	0	0	0	0	0	0	0	0	0	0	1	0	0.5	0	0
OTU6356	k__Archaea; p__[Parvarchaeota]; c__[Parvarchaea]; o__YLA114; f__; g__; s__	No	No	No	No	0	0	0	0	0	0	0	0	0	0	0	0	0	0	0	0	0	0	0	0	0	0	0	0	0	0	0	0	0	2	0	1	0	0	0	0	0	0	0	0	0	0	0	0
OTU3662	k__Archaea; p__[Parvarchaeota]; c__[Parvarchaea]; o__YLA114; f__; g__; s__	No	No	No	No	0	0	0	0	0	0	0	0	0	0	0	0	0	0	0	0	0	0	0	0	0	0	0	0	0	0	0	0	0	0	0	0	0	0	0	0	0	0	0	0	0	0	1	0
OTU4529	k__Archaea; p__[Parvarchaeota]; c__[Parvarchaea]; o__YLA114; f__; g__; s__	No	No	No	No	0	0	0	0	0	1	0.5	0	1	0.5	0	0	0	0	0	0	0	0	0	0	0	0	0	0	0	0	0	0	0	0	0	0	0	0	0	0	0	0	0	0	0	0	0	0
OTU3314	k__Archaea; p__[Parvarchaeota]; c__[Parvarchaea]; o__YLA114; f__; g__; s__	No	No	No	No	0	0	0	0	0	0	0	0	0	0	0	0	0	0	0	0	0	1	0	0.5	0	0	0	0	0	0	0	0	0	0	0	0	0	0	0	0	0	0	0	0	0	0	0	0
OTU10549	k__Archaea; p__[Parvarchaeota]; c__[Parvarchaea]; o__YLA114; f__; g__; s__	No	No	No	No	0	0	0	0	0	0	0	0	0	0	0	0	0	0	0	0	0	0	0	0	0	0	0	0	0	0	0	0	0	0	0	0	0	0	0	0	0	0	0	0	0	0	0	0
OTU8524	k__Archaea; p__[Parvarchaeota]; c__[Parvarchaea]; o__YLA114; f__; g__; s__	No	No	No	No	0	0	0	0	0	0	0	0	0	0	0	0	0	0	0	0	0	0	0	0	0	0	0	0	0	0	0	0	0	0	0	0	0	0	0	0	0	0	0	0	0	0	0	0
OTU6135	k__Archaea; p__[Parvarchaeota]; c__[Parvarchaea]; o__YLA114; f__; g__; s__	No	No	No	No	0	0	0	0	0	0	0	0	0	0	0	0	0	0	0	0	0	0	0	0	0	0	0	0	0	0	0	0	0	0	0	0	0	0	0	0	0	0	0	0	0	0	0	0
OTU6679	k__Archaea; p__[Parvarchaeota]; c__[Parvarchaea]; o__YLA114; f__; g__; s__	No	No	No	No	0	0	0	0	0	0	0	0	0	0	0	0	0	0	0	0	0	0	0	0	0	0	0	0	0	0	0	0	0	0	0	0	0	0	0	0	0	0	0	0	1	0.5	0	0
OTU7722	k__Archaea; p__[Parvarchaeota]; c__[Parvarchaea]; o__YLA114; f__; g__; s__	No	No	No	No	0	0	0	0	1	1	1	0	0	0	0	0	0	0	0	0	0	0	0	0	0	0	0	0	0	0	0	0	0	0	0	0	0	0	0	0	0	0	0	0	0	0	0	0
OTU7391	k__Archaea; p__[Parvarchaeota]; c__[Parvarchaea]; o__YLA114; f__; g__; s__	No	No	No	No	0	0	0	0	0	1	0.5	0	0	0	0	0	0	0	0	0	0	0	0	0	0	0	0	0	0	0	0	0	0	0	0	0	0	0	0	0	0	0	0	0	0	0	0	0
OTU5916	k__Archaea; p__[Parvarchaeota]; c__[Parvarchaea]; o__YLA114; f__; g__; s__	No	No	No	No	0	0	0	0	0	0	0	0	0	0	0	0	0	1	0	0	0	0	0	0	0	0	0	0	0	0	0	0	0	0	0	0	0	0	0	0	0	0	0	0	0	0	0	0
OTU5157	k__Archaea; p__[Parvarchaeota]; c__[Parvarchaea]; o__YLA114; f__; g__; s__	No	No	No	No	0	0	0	0	0	2	1	0	0	0	0	0	0	0	0	0	0	0	0	0	0	0	0	0	0	0	0	0	0	0	0	0	0	0	0	0	0	0	0	0	0	0	0	0
OTU5571	k__Archaea; p__[Parvarchaeota]; c__[Parvarchaea]; o__YLA114; f__; g__; s__	No	No	No	No	0	0	0	0	0	0	0	0	0	0	0	0	0	0	0	0	0	1	0	0.5	0	0	0	0	0	0	0	0	0	0	0	0	0	0	0	0	0	0	0	0	0	0	0	0
OTU14511	k__Archaea; p__[Parvarchaeota]; c__[Parvarchaea]; o__YLA114; f__; g__; s__	No	No	No	No	0	0	0	0	2	0	1	0	0	0	0	0	0	0	0	0	0	0	0	0	0	0	0	0	0	0	0	0	0	0	0	0	0	0	0	0	0	0	0	0	0	0	0	0
OTU5876	k__Archaea; p__[Parvarchaeota]; c__[Parvarchaea]; o__YLA114; f__; g__; s__	No	No	No	No	0	0	0	0	0	0	0	0	0	0	0	0	0	0	0	0	0	0	1	0.5	0	0	0	0	0	0	0	0	0	0	0	0	0	0	0	0	0	0	0	0	0	0	0	0
OTU5870	k__Archaea; p__[Parvarchaeota]; c__[Parvarchaea]; o__YLA114; f__; g__; s__	No	No	No	No	0	0	0	0	1	0	0.5	0	0	0	0	0	0	0	0	0	0	0	0	0	0	0	0	0	0	0	0	0	0	0	0	0	0	0	0	0	0	0	0	0	0	0	0	0
OTU3754	k__Archaea; p__[Parvarchaeota]; c__[Parvarchaea]; o__YLA114; f__; g__; s__	No	No	No	No	0	0	0	0	0	0	0	0	0	0	0	0	0	0	0	0	0	0	0	0	0	0	0	0	0	0	0	0	0	0	0	0	1	0	0	0	0	0	0	0	0	0	0	0
OTU13545	k__Archaea; p__[Parvarchaeota]; c__[Parvarchaea]; o__YLA114; f__; g__; s__	No	No	No	No	0	0	0	0	0	0	0	0	0	0	0	0	0	0	0	0	0	1	0	0.5	0	0	0	0	0	0	0	0	0	0	0	0	0	0	0	0	0	0	0	0	0	0	0	0
OTU6637	k__Archaea; p__[Parvarchaeota]; c__[Parvarchaea]; o__YLA114; f__; g__; s__	No	No	No	No	0	0	0	0	0	0	0	0	0	0	0	0	0	0	0	0	0	0	0	0	0	0	0	0	0	0	0	0	0	0	0	0	0	0	0	0	0	0	0	0	0	0	0	0
OTU10476	k__Archaea; p__[Parvarchaeota]; c__[Parvarchaea]; o__YLA114; f__; g__; s__	No	No	No	No	0	0	0	0	0	0	0	0	0	0	0	0	0	0	0	0	0	0	0	0	0	0	0	0	0	0	0	0	0	0	0	0	0	0	0	0	0	0	0	0	0	0	2	0
OTU4077	k__Archaea; p__[Parvarchaeota]; c__[Parvarchaea]; o__YLA114; f__; g__; s__	No	No	No	No	0	0	0	0	0	0	0	0	0	0	0	0	0	0	0	0	0	0	0	0	0	0	0	0	0	0	1	0	0.5	0	0	0	0	0	0	0	0	0	0	0	0	0	0	0
OTU6761	k__Archaea; p__[Parvarchaeota]; c__[Parvarchaea]; o__YLA114; f__; g__; s__	No	No	No	No	0	0	0	0	0	0	0	0	0	0	0	0	0	0	0	0	0	0	0	0	0	0	0	0	0	0	0	0	0	0	0	0	0	0	0	0	2	0	1	0	0	0	0	0
OTU13786	k__Archaea; p__[Parvarchaeota]; c__[Parvarchaea]; o__YLA114; f__; g__; s__	No	No	No	No	0	0	0	0	0	0	0	0	0	0	0	2	1	0	0	0	0	0	0	0	0	0	0	0	0	0	0	0	0	0	0	0	0	0	0	0	0	0	0	0	0	0	0	0
OTU6189	k__Archaea; p__[Parvarchaeota]; c__[Parvarchaea]; o__YLA114; f__; g__; s__	No	No	No	No	0	0	0	0	0	0	0	0	0	0	0	0	0	0	0	0	0	0	0	0	0	0	0	0	0	0	0	0	0	0	0	0	0	0	0	0	0	0	0	0	0	0	1	0
OTU3956	k__Archaea; p__[Parvarchaeota]; c__[Parvarchaea]; o__YLA114; f__; g__; s__	No	No	No	No	0	0	0	0	0	0	0	0	0	0	0	0	0	0	0	0	0	0	1	0.5	0	0	0	0	0	0	1	0	0.5	0	0	0	0	0	0	0	0	0	0	0	0	0	0	0
OTU11914	k__Archaea; p__[Parvarchaeota]; c__[Parvarchaea]; o__YLA114; f__; g__; s__	No	No	No	No	0	0	0	0	0	0	0	0	0	0	0	0	0	0	0	0	0	0	0	0	0	0	0	0	0	0	0	0	0	0	0	0	0	0	0	0	0	0	0	0	0	0	1	0
OTU6199	k__Archaea; p__[Parvarchaeota]; c__[Parvarchaea]; o__YLA114; f__; g__; s__	No	No	No	No	0	0	0	0	0	0	0	0	0	0	0	0	0	0	0	0	0	0	0	0	0	0	0	0	0	0	0	0	0	0	0	0	0	0	0	0	0	0	0	0	0	0	0	0
OTU7035	k__Archaea; p__[Parvarchaeota]; c__[Parvarchaea]; o__YLA114; f__; g__; s__	No	No	No	No	0	0	0	0	0	0	0	0	0	0	0	0	0	0	0	0	0	0	1	0.5	0	0	0	0	0	0	0	0	0	0	0	0	0	0	0	0	0	0	0	0	0	0	0	0
OTU9411	k__Archaea; p__[Parvarchaeota]; c__[Parvarchaea]; o__YLA114; f__; g__; s__	No	No	No	No	0	0	0	0	0	0	0	0	0	0	0	0	0	0	0	0	0	0	0	0	0	0	0	0	0	0	0	0	0	0	0	0	0	0	0	0	0	0	0	1	0	0.5	0	0
OTU12624	k__Archaea; p__[Parvarchaeota]; c__[Parvarchaea]; o__YLA114; f__; g__; s__	No	No	No	No	0	0	0	0	0	0	0	0	0	0	0	0	0	0	0	0	0	0	0	0	0	0	0	0	0	0	0	0	0	0	0	0	0	0	0	0	0	0	0	0	0	0	1	0
OTU7343	k__Archaea; p__[Parvarchaeota]; c__[Parvarchaea]; o__YLA114; f__; g__; s__	No	No	No	No	0	0	0	0	0	2	1	0	0	0	0	0	0	0	0	0	0	0	0	0	0	0	0	0	0	0	0	0	0	0	0	0	0	0	0	0	0	0	0	0	0	0	0	0
OTU9075	k__Archaea; p__[Parvarchaeota]; c__[Parvarchaea]; o__YLA114; f__; g__; s__	No	No	No	No	0	0	0	0	2	0	1	0	0	0	0	0	0	0	0	0	0	0	0	0	0	0	0	0	0	0	0	0	0	0	0	0	0	0	0	0	0	0	0	0	0	0	0	0
OTU8756	k__Archaea; p__[Parvarchaeota]; c__[Parvarchaea]; o__YLA114; f__; g__; s__	No	No	No	No	0	0	0	0	0	0	0	0	0	0	0	0	0	0	0	0	0	1	0	0.5	0	0	0	0	0	0	0	0	0	0	0	0	0	0	0	0	0	0	0	0	0	0	0	0
OTU9016	k__Archaea; p__[Parvarchaeota]; c__[Parvarchaea]; o__YLA114; f__; g__; s__	No	No	No	No	0	0	0	0	0	0	0	0	0	0	0	0	0	0	0	0	0	0	0	0	0	0	0	0	0	0	0	0	0	0	0	0	0	0	0	0	1	0	0.5	0	0	0	1	0
OTU6868	k__Archaea; p__[Parvarchaeota]; c__[Parvarchaea]; o__YLA114; f__; g__; s__	No	No	No	No	0	0	0	0	0	0	0	0	0	0	0	0	0	1	0	0	0	0	0	0	0	0	0	0	0	0	0	0	0	0	0	0	0	0	0	0	0	0	0	0	0	0	0	0
OTU12321	k__Archaea; p__[Parvarchaeota]; c__[Parvarchaea]; o__YLA114; f__; g__; s__	No	No	No	No	0	0	0	0	0	0	0	0	0	0	0	0	0	0	0	0	0	0	0	0	0	0	0	0	0	0	0	0	0	0	0	0	0	0	0	0	0	0	0	0	0	0	0	0
OTU6536	k__Archaea; p__[Parvarchaeota]; c__[Parvarchaea]; o__YLA114; f__; g__; s__	No	No	No	No	0	0	0	0	0	0	0	0	0	0	0	0	0	0	0	0	0	0	0	0	0	0	0	0	0	0	0	0	0	0	0	0	0	0	0	0	0	0	0	0	0	0	0	2
OTU6984	k__Archaea; p__[Parvarchaeota]; c__[Parvarchaea]; o__YLA114; f__; g__; s__	No	No	No	No	0	0	0	0	1	0	0.5	0	0	0	0	0	0	0	0	0	0	0	0	0	0	0	0	0	0	0	0	0	0	0	0	0	0	0	0	0	0	0	0	0	0	0	0	0
OTU6675	k__Archaea; p__[Parvarchaeota]; c__[Parvarchaea]; o__YLA114; f__; g__; s__	No	No	No	No	0	1	0	0.5	0	0	0	0	0	0	0	0	0	0	0	0	0	0	0	0	0	0	0	0	0	0	0	0	0	0	0	0	0	0	0	0	0	0	0	0	0	0	0	0
OTU5888	k__Archaea; p__[Parvarchaeota]; c__[Parvarchaea]; o__YLA114; f__; g__; s__	No	No	No	No	0	0	0	0	0	0	0	0	0	0	0	0	0	0	0	0	0	1	0	0.5	0	0	0	0	0	0	0	0	0	0	0	0	0	0	0	0	0	0	0	0	0	0	1	0
OTU4483	k__Archaea; p__[Parvarchaeota]; c__[Parvarchaea]; o__YLA114; f__; g__; s__	No	No	No	No	0	0	0	0	0	0	0	0	0	0	0	0	0	0	0	0	0	1	0	0.5	0	0	0	0	0	0	0	0	0	0	0	0	0	0	0	0	0	0	0	0	0	0	0	0
OTU10195	k__Archaea; p__[Parvarchaeota]; c__[Parvarchaea]; o__YLA114; f__; g__; s__	No	No	No	No	0	0	0	0	0	0	0	0	0	0	0	0	0	0	0	0	0	0	0	0	0	0	0	0	0	0	0	0	0	0	0	0	0	0	0	0	0	0	0	0	0	0	0	0
OTU6183	k__Archaea; p__[Parvarchaeota]; c__[Parvarchaea]; o__YLA114; f__; g__; s__	No	No	No	No	0	0	0	0	0	0	0	0	0	0	0	0	0	0	0	0	0	0	0	0	0	0	0	0	0	0	0	0	0	0	0	0	0	0	0	0	0	0	0	0	0	0	0	0
OTU5933	k__Archaea; p__[Parvarchaeota]; c__[Parvarchaea]; o__YLA114; f__; g__; s__	No	No	No	No	0	0	0	0	0	0	0	0	0	0	0	0	0	0	0	0	0	1	1	1	0	0	0	0	0	0	0	0	0	0	0	0	0	0	0	0	0	0	0	0	0	0	0	0
OTU7289	k__Archaea; p__[Parvarchaeota]; c__[Parvarchaea]; o__YLA114; f__; g__; s__	No	No	No	No	0	0	0	0	0	1	0.5	0	0	0	0	0	0	0	0	0	0	0	0	0	0	0	0	0	0	0	0	0	0	0	0	0	0	0	0	0	0	0	0	0	0	0	0	0
OTU4633	k__Archaea; p__[Parvarchaeota]; c__[Parvarchaea]; o__YLA114; f__; g__; s__	No	No	No	No	0	0	0	0	0	0	0	0	0	0	0	0	0	0	0	0	0	0	1	0.5	0	0	0	0	0	0	0	0	0	0	0	0	0	0	0	0	0	0	0	0	0	0	0	0
OTU5741	k__Archaea; p__[Parvarchaeota]; c__[Parvarchaea]; o__YLA114; f__; g__; s__	No	No	No	No	0	0	0	0	0	0	0	0	0	0	0	0	0	0	0	0	0	1	0	0.5	0	0	0	0	0	0	0	0	0	0	0	0	0	0	0	0	0	0	0	0	0	0	0	0
OTU14944	k__Archaea; p__[Parvarchaeota]; c__[Parvarchaea]; o__YLA114; f__; g__; s__	No	No	No	No	0	0	0	0	0	0	0	0	0	0	0	0	0	0	0	0	0	0	0	0	0	0	0	0	0	0	0	0	0	0	0	0	0	0	0	0	0	0	0	0	0	0	1	0
OTU3793	k__Archaea; p__[Parvarchaeota]; c__[Parvarchaea]; o__YLA114; f__; g__; s__	No	No	No	No	0	0	0	0	0	0	0	0	0	0	0	0	0	0	0	0	0	0	0	0	0	0	0	0	0	0	0	0	0	0	0	0	0	0	0	0	0	0	0	1	0	0.5	0	0
OTU11102	k__Archaea; p__[Parvarchaeota]; c__[Parvarchaea]; o__YLA114; f__; g__; s__	No	No	No	No	0	0	0	0	1	0	0.5	0	0	0	0	0	0	0	0	0	0	0	0	0	0	0	0	0	0	0	0	0	0	0	0	0	0	0	0	0	0	0	0	0	0	0	0	0
OTU8242	k__Archaea; p__[Parvarchaeota]; c__[Parvarchaea]; o__YLA114; f__; g__; s__	No	No	No	No	0	0	0	0	0	0	0	0	0	0	0	0	0	0	0	0	0	0	0	0	0	0	0	0	0	0	0	0	0	0	0	0	0	0	0	0	0	0	0	0	0	0	1	0
OTU6024	k__Archaea; p__[Parvarchaeota]; c__[Parvarchaea]; o__YLA114; f__; g__; s__	No	No	No	No	0	0	0	0	0	0	0	0	0	0	0	0	0	0	0	0	0	0	0	0	0	0	0	0	0	0	0	0	0	0	0	0	0	0	0	0	0	0	0	0	0	0	0	0
OTU5943	k__Archaea; p__[Parvarchaeota]; c__[Parvarchaea]; o__YLA114; f__; g__; s__	No	No	No	No	0	0	0	0	0	0	0	0	0	0	0	0	0	0	0	0	0	0	0	0	0	0	0	0	0	0	0	0	0	0	0	0	0	0	0	0	0	1	0.5	0	0	0	0	0
OTU6698	k__Archaea; p__[Parvarchaeota]; c__[Parvarchaea]; o__YLA114; f__; g__; s__	No	No	No	No	0	0	0	0	0	0	0	0	0	0	0	0	0	0	0	0	0	1	0	0.5	0	0	0	0	0	0	0	0	0	0	0	0	0	0	0	0	0	0	0	0	0	0	1	0
OTU11278	k__Archaea; p__[Parvarchaeota]; c__[Parvarchaea]; o__YLA114; f__; g__; s__	No	No	No	No	0	0	0	0	0	0	0	0	0	0	0	0	0	0	0	0	0	0	0	0	0	0	0	0	0	0	0	0	0	0	0	0	0	0	0	0	0	0	0	0	0	0	1	0
OTU5984	k__Archaea; p__[Parvarchaeota]; c__[Parvarchaea]; o__YLA114; f__; g__; s__	No	No	No	No	0	0	0	0	0	1	0.5	0	0	0	0	0	0	0	0	0	0	0	0	0	0	0	0	0	0	0	0	0	0	0	0	0	0	0	0	0	0	0	0	0	0	0	0	0
OTU14080	k__Archaea; p__[Parvarchaeota]; c__[Parvarchaea]; o__YLA114; f__; g__; s__	No	No	No	No	0	0	0	0	0	0	0	0	0	0	0	0	0	1	0	0	0	0	0	0	0	0	0	0	0	0	0	0	0	0	0	0	0	0	0	0	0	0	0	0	0	0	0	0
OTU10495	k__Archaea; p__[Parvarchaeota]; c__[Parvarchaea]; o__YLA114; f__; g__; s__	No	No	No	No	0	0	0	0	0	1	0.5	0	0	0	0	0	0	0	0	0	0	0	0	0	0	0	0	0	0	0	0	0	0	0	0	0	0	0	0	0	0	0	0	0	0	0	0	0
OTU9448	k__Archaea; p__[Parvarchaeota]; c__[Parvarchaea]; o__YLA114; f__; g__; s__	No	No	No	No	0	0	0	0	0	0	0	0	0	0	0	0	0	0	0	0	0	0	0	0	0	0	0	0	0	0	0	0	0	0	0	0	0	0	0	0	0	0	0	0	0	0	0	1
OTU3439	k__Archaea; p__[Parvarchaeota]; c__[Parvarchaea]; o__YLA114; f__; g__; s__	No	No	No	No	0	0	0	0	0	0	0	0	0	0	0	0	0	0	0	0	0	0	0	0	0	0	0	0	0	0	0	0	0	0	0	0	0	0	1	0.5	0	0	0	0	0	0	0	0
OTU5399	k__Archaea; p__[Parvarchaeota]; c__[Parvarchaea]; o__YLA114; f__; g__; s__	No	No	No	No	0	0	0	0	0	0	0	0	0	0	0	0	0	0	0	0	0	0	1	0.5	0	0	0	0	0	0	0	0	0	0	0	0	0	0	0	0	0	0	0	0	0	0	0	0
OTU11950	k__Archaea; p__[Parvarchaeota]; c__[Parvarchaea]; o__YLA114; f__; g__; s__	No	No	No	No	0	0	0	0	0	0	0	0	0	0	0	0	0	1	0	0	0	0	0	0	0	0	0	0	0	0	0	0	0	0	0	0	0	0	0	0	0	0	0	0	0	0	0	0
OTU4168	k__Archaea; p__[Parvarchaeota]; c__[Parvarchaea]; o__YLA114; f__; g__; s__	No	No	No	No	0	0	0	0	0	0	0	0	0	0	0	1	0.5	0	0	0	0	0	0	0	0	0	0	0	0	0	0	0	0	0	0	0	0	0	0	0	0	0	0	0	0	0	0	0
OTU4034	k__Archaea; p__[Parvarchaeota]; c__[Parvarchaea]; o__YLA114; f__; g__; s__	No	No	No	No	0	0	0	0	0	0	0	0	0	0	0	0	0	0	0	0	0	0	0	0	0	0	0	0	0	0	0	0	0	0	0	0	0	0	1	0.5	0	0	0	0	0	0	0	0
OTU5333	k__Archaea; p__[Parvarchaeota]; c__[Parvarchaea]; o__YLA114; f__; g__; s__	No	No	No	No	0	0	0	0	0	0	0	0	0	0	0	0	0	0	0	0	0	0	0	0	0	0	0	0	0	0	0	0	0	0	0	0	0	0	0	0	0	0	0	0	0	0	1	0
OTU5764	k__Archaea; p__[Parvarchaeota]; c__[Parvarchaea]; o__YLA114; f__; g__; s__	No	No	No	No	0	0	0	0	0	0	0	0	0	0	0	0	0	0	0	0	0	0	0	0	0	0	0	0	0	0	0	0	0	0	0	0	0	0	0	0	0	0	0	0	0	0	0	0
OTU5335	k__Archaea; p__[Parvarchaeota]; c__[Parvarchaea]; o__YLA114; f__; g__; s__	No	No	No	No	0	0	0	0	0	0	0	0	0	0	0	0	0	0	0	0	0	0	0	0	0	0	0	0	0	0	0	0	0	0	0	0	0	0	0	0	0	0	0	0	0	0	0	0
OTU10119	k__Archaea; p__[Parvarchaeota]; c__[Parvarchaea]; o__YLA114; f__; g__; s__	No	No	No	No	0	0	0	0	0	0	0	0	0	0	0	0	0	0	0	0	0	0	0	0	0	0	0	0	0	0	0	0	0	0	0	0	1	0	0	0	0	0	0	0	0	0	0	0
OTU5812	k__Archaea; p__[Parvarchaeota]; c__[Parvarchaea]; o__YLA114; f__; g__; s__	No	No	No	No	0	0	0	0	0	0	0	0	0	0	0	0	0	0	0	0	0	0	0	0	0	0	0	0	0	0	0	0	0	0	0	0	0	0	0	0	0	0	0	0	0	0	1	0
OTU4871	k__Archaea; p__[Parvarchaeota]; c__[Parvarchaea]; o__YLA114; f__; g__; s__	No	No	No	No	0	0	0	0	0	0	0	0	0	0	0	0	0	0	0	0	0	0	0	0	0	0	0	0	0	0	0	0	0	0	0	0	0	0	0	0	0	0	0	0	0	0	0	0
OTU7639	k__Archaea; p__[Parvarchaeota]; c__[Parvarchaea]; o__YLA114; f__; g__; s__	No	No	No	No	0	0	0	0	0	0	0	0	0	0	0	0	0	0	0	0	0	0	0	0	0	0	0	0	0	0	0	0	0	0	0	0	0	0	0	0	0	0	0	0	0	0	0	0
OTU10976	k__Archaea; p__[Parvarchaeota]; c__[Parvarchaea]; o__YLA114; f__; g__; s__	No	No	No	No	0	0	0	0	0	0	0	0	0	0	0	0	0	0	0	0	0	0	0	0	0	0	0	0	0	0	0	0	0	0	0	0	0	0	0	0	0	0	0	0	0	0	0	0
OTU9055	k__Archaea; p__[Parvarchaeota]; c__[Parvarchaea]; o__YLA114; f__; g__; s__	No	No	No	No	0	0	0	0	0	0	0	0	0	0	0	0	0	0	0	0	0	0	1	0.5	0	0	0	0	0	0	0	0	0	0	0	0	0	0	0	0	0	0	0	0	0	0	0	0
OTU9431	k__Archaea; p__[Parvarchaeota]; c__[Parvarchaea]; o__YLA114; f__; g__; s__	No	No	No	No	0	0	0	0	0	0	0	0	0	0	0	0	0	0	0	0	0	0	0	0	0	0	0	0	0	0	0	0	0	0	0	0	0	0	0	0	0	0	0	0	0	0	0	0
OTU13709	k__Archaea; p__[Parvarchaeota]; c__[Parvarchaea]; o__YLA114; f__; g__; s__	No	No	No	No	0	0	0	0	0	0	0	0	1	0.5	0	0	0	0	0	0	0	0	0	0	0	0	0	0	0	0	0	0	0	0	0	0	0	0	0	0	0	0	0	0	0	0	0	0
OTU13632	k__Archaea; p__[Parvarchaeota]; c__[Parvarchaea]; o__YLA114; f__; g__; s__	No	No	No	No	0	0	0	0	0	0	0	0	0	0	0	0	0	0	0	0	0	1	0	0.5	0	0	0	0	0	0	0	0	0	0	0	0	0	0	0	0	0	0	0	0	0	0	0	0
OTU14743	k__Archaea; p__[Parvarchaeota]; c__[Parvarchaea]; o__YLA114; f__; g__; s__	No	No	No	No	0	0	0	0	0	0	0	0	0	0	0	0	0	0	0	0	0	0	0	0	0	0	0	0	0	0	0	0	0	0	0	0	0	0	0	0	0	0	0	0	0	0	0	0
OTU7144	k__Archaea; p__[Parvarchaeota]; c__[Parvarchaea]; o__YLA114; f__; g__; s__	No	No	No	No	0	0	0	0	0	1	0.5	0	0	0	0	0	0	0	0	0	0	0	0	0	0	0	0	0	0	0	0	0	0	0	0	0	0	0	0	0	0	0	0	0	0	0	0	0
OTU5544	k__Archaea; p__[Parvarchaeota]; c__[Parvarchaea]; o__YLA114; f__; g__; s__	No	No	No	No	0	0	0	0	0	0	0	0	0	0	0	0	0	0	0	0	0	0	0	0	0	0	0	0	0	0	0	0	0	0	0	0	0	0	0	0	0	0	0	1	0	0.5	0	0
OTU5347	k__Archaea; p__[Parvarchaeota]; c__[Parvarchaea]; o__YLA114; f__; g__; s__	No	No	No	No	0	0	0	0	0	0	0	0	0	0	0	0	0	0	0	0	0	0	0	0	0	0	0	0	0	0	0	0	0	0	0	0	0	0	0	0	0	0	0	0	0	0	0	0
OTU8722	k__Archaea; p__[Parvarchaeota]; c__[Parvarchaea]; o__YLA114; f__; g__; s__	No	No	No	No	0	0	0	0	0	1	0.5	0	0	0	0	0	0	0	0	0	0	0	0	0	0	0	0	0	0	0	0	0	0	0	0	0	0	0	0	0	0	0	0	0	0	0	0	0
OTU7530	k__Archaea; p__[Parvarchaeota]; c__[Parvarchaea]; o__YLA114; f__; g__; s__	No	No	No	No	0	0	0	0	1	0	0.5	0	0	0	0	0	0	0	0	0	0	0	0	0	0	0	0	0	0	0	0	0	0	0	0	0	0	0	0	0	0	0	0	0	0	0	0	0
OTU9549	k__Archaea; p__[Parvarchaeota]; c__[Parvarchaea]; o__YLA114; f__; g__; s__	No	No	No	No	0	0	0	0	0	0	0	0	0	0	0	0	0	0	0	0	0	0	0	0	0	0	0	0	0	0	1	0	0.5	0	0	0	0	0	0	0	0	0	0	0	0	0	0	0
OTU8955	k__Archaea; p__[Parvarchaeota]; c__[Parvarchaea]; o__YLA114; f__; g__; s__	No	No	No	No	0	0	0	0	0	0	0	0	0	0	0	0	0	0	0	0	0	0	0	0	0	0	0	0	0	0	0	0	0	0	0	0	0	0	0	0	0	0	0	0	0	0	0	0
OTU6926	k__Archaea; p__[Parvarchaeota]; c__[Parvarchaea]; o__YLA114; f__; g__; s__	No	No	No	No	0	0	0	0	0	0	0	0	0	0	0	0	0	0	0	0	0	0	0	0	0	0	0	0	0	0	0	0	0	0	0	0	0	0	0	0	0	0	0	0	0	0	0	0
OTU9350	k__Archaea; p__[Parvarchaeota]; c__[Parvarchaea]; o__YLA114; f__; g__; s__	No	No	No	No	0	0	0	0	0	0	0	0	0	0	0	0	0	0	0	0	0	0	0	0	0	0	0	0	0	0	0	0	0	0	0	0	0	0	0	0	0	1	0.5	0	0	0	0	0
OTU6758	k__Archaea; p__[Parvarchaeota]; c__[Parvarchaea]; o__YLA114; f__; g__; s__	No	No	No	No	0	0	0	0	0	0	0	0	0	0	0	0	0	0	0	0	0	0	1	0.5	0	0	0	0	0	0	0	0	0	0	0	0	0	0	0	0	0	0	0	0	0	0	0	0
OTU4877	k__Archaea; p__[Parvarchaeota]; c__[Parvarchaea]; o__YLA114; f__; g__; s__	No	No	No	No	0	0	0	0	0	0	0	0	0	0	0	0	0	1	0	0	0	0	0	0	0	0	0	0	0	0	0	0	0	0	0	0	0	0	0	0	0	0	0	0	0	0	0	0
OTU10259	k__Archaea; p__[Parvarchaeota]; c__[Parvarchaea]; o__YLA114; f__; g__; s__	No	No	No	No	0	0	0	0	1	0	0.5	0	0	0	0	0	0	0	0	0	0	0	0	0	0	0	0	0	0	0	0	0	0	0	0	0	0	0	0	0	0	0	0	0	0	0	0	0
OTU9494	k__Archaea; p__[Parvarchaeota]; c__[Parvarchaea]; o__YLA114; f__; g__; s__	No	No	No	No	0	0	0	0	0	0	0	0	0	0	0	0	0	0	0	0	0	0	0	0	0	0	0	0	0	0	0	0	0	0	0	0	0	0	0	0	0	0	0	0	0	0	0	0
OTU12022	k__Archaea; p__[Parvarchaeota]; c__[Parvarchaea]; o__YLA114; f__; g__; s__	No	No	No	No	0	0	0	0	0	0	0	0	0	0	0	0	0	0	0	0	0	0	0	0	0	0	0	0	0	0	0	0	0	0	0	0	0	0	0	0	0	0	0	0	0	0	1	0
OTU5223	k__Archaea; p__[Parvarchaeota]; c__[Parvarchaea]; o__YLA114; f__; g__; s__	No	No	No	No	0	0	0	0	1	0	0.5	0	0	0	0	0	0	0	0	0	0	0	0	0	0	0	0	0	0	0	0	0	0	0	0	0	0	0	0	0	0	0	0	0	0	0	0	0
OTU4403	k__Archaea; p__[Parvarchaeota]; c__[Parvarchaea]; o__YLA114; f__; g__; s__	No	No	No	No	0	0	0	0	0	0	0	0	0	0	0	0	0	0	0	0	0	0	0	0	0	0	0	0	0	0	0	0	0	0	0	0	0	0	0	0	0	1	0.5	0	0	0	0	0
OTU6747	k__Archaea; p__[Parvarchaeota]; c__[Parvarchaea]; o__YLA114; f__; g__; s__	No	No	No	No	0	0	0	0	0	0	0	0	0	0	0	0	0	0	0	0	0	0	1	0.5	0	0	0	0	0	0	0	0	0	0	0	0	0	0	0	0	0	0	0	0	0	0	0	0
OTU10587	k__Archaea; p__[Parvarchaeota]; c__[Parvarchaea]; o__YLA114; f__; g__; s__	No	No	No	No	0	0	0	0	0	0	0	0	0	0	0	0	0	0	0	0	0	0	0	0	0	0	0	0	0	0	0	0	0	0	0	0	0	0	0	0	0	0	0	0	0	0	0	0
OTU14045	k__Archaea; p__[Parvarchaeota]; c__[Parvarchaea]; o__YLA114; f__; g__; s__	No	No	No	No	0	0	0	0	0	0	0	0	0	0	0	0	0	0	0	0	0	0	0	0	0	0	0	0	0	0	0	0	0	0	0	0	0	0	0	0	0	0	0	0	0	0	0	0
OTU7265	k__Archaea; p__[Parvarchaeota]; c__[Parvarchaea]; o__YLA114; f__; g__; s__	No	No	No	No	0	0	0	0	0	0	0	0	0	0	0	0	0	0	0	0	0	0	0	0	0	0	0	0	0	0	0	0	0	0	0	0	0	0	0	0	0	0	0	0	0	0	0	0
OTU8827	k__Archaea; p__[Parvarchaeota]; c__[Parvarchaea]; o__YLA114; f__; g__; s__	No	No	No	No	0	0	0	0	0	0	0	0	0	0	0	0	0	0	1	0	0.5	0	0	0	0	0	0	0	0	0	0	0	0	0	0	0	0	0	0	0	0	0	0	0	0	0	0	0
OTU9525	k__Archaea; p__[Parvarchaeota]; c__[Parvarchaea]; o__YLA114; f__; g__; s__	No	No	No	No	0	0	0	0	1	0	0.5	0	0	0	0	0	0	0	0	0	0	0	0	0	0	0	0	0	0	0	0	0	0	0	0	0	0	0	0	0	0	0	0	0	0	0	0	0
OTU6663	k__Archaea; p__[Parvarchaeota]; c__[Parvarchaea]; o__YLA114; f__; g__; s__	No	No	No	No	0	0	0	0	0	0	0	0	0	0	0	0	0	0	0	0	0	0	0	0	0	0	0	0	0	0	0	0	0	0	0	0	0	0	0	0	0	0	0	0	0	0	0	0
OTU12999	k__Archaea; p__[Parvarchaeota]; c__[Parvarchaea]; o__YLA114; f__; g__; s__	No	No	No	No	0	0	0	0	0	0	0	0	0	0	0	0	0	0	0	0	0	0	0	0	0	0	0	0	0	0	0	0	0	0	0	0	0	0	0	0	0	0	0	0	0	0	0	0
OTU6670	k__Archaea; p__[Parvarchaeota]; c__[Parvarchaea]; o__YLA114; f__; g__; s__	No	No	No	No	0	0	0	0	0	0	0	0	0	0	0	0	0	0	0	0	0	0	0	0	0	0	0	0	0	0	0	0	0	0	0	0	0	0	0	0	0	0	0	0	0	0	0	0
OTU6704	k__Archaea; p__[Parvarchaeota]; c__[Parvarchaea]; o__YLA114; f__; g__; s__	No	No	No	No	0	0	0	0	1	0	0.5	0	0	0	0	0	0	0	0	0	0	0	0	0	0	0	0	0	0	0	0	0	0	0	0	0	0	0	0	0	0	0	0	0	0	0	0	0
OTU6085	k__Archaea; p__[Parvarchaeota]; c__[Parvarchaea]; o__YLA114; f__; g__; s__	No	No	No	No	0	0	0	0	0	0	0	0	0	0	0	0	0	0	0	0	0	0	0	0	0	0	0	0	0	0	0	0	0	0	0	0	0	0	0	0	0	1	0.5	0	0	0	0	0
OTU14543	k__Archaea; p__[Parvarchaeota]; c__[Parvarchaea]; o__YLA114; f__; g__; s__	No	No	No	No	0	0	0	0	0	1	0.5	0	0	0	0	0	0	0	0	0	0	0	0	0	0	0	0	0	0	0	0	0	0	0	0	0	0	0	0	0	0	0	0	0	0	0	0	0
OTU14706	k__Archaea; p__[Parvarchaeota]; c__[Parvarchaea]; o__YLA114; f__; g__; s__	No	No	No	No	0	0	0	0	0	0	0	0	0	0	0	0	0	0	0	0	0	0	0	0	0	0	0	0	0	0	0	0	0	0	0	0	0	0	0	0	0	0	0	0	1	0.5	0	0
OTU14151	k__Archaea; p__[Parvarchaeota]; c__[Parvarchaea]; o__YLA114; f__; g__; s__	No	No	No	No	0	0	0	0	0	0	0	0	0	0	0	0	0	0	1	0	0.5	0	0	0	0	0	0	0	0	0	0	0	0	0	0	0	0	0	0	0	0	0	0	0	0	0	0	0
OTU8124	k__Archaea; p__[Parvarchaeota]; c__[Parvarchaea]; o__YLA114; f__; g__; s__	No	No	No	No	0	0	0	0	0	0	0	0	0	0	0	0	0	0	0	0	0	0	1	0.5	0	0	0	0	0	0	0	0	0	0	0	0	0	0	0	0	0	0	0	0	0	0	0	0
OTU9818	k__Archaea; p__[Parvarchaeota]; c__[Parvarchaea]; o__YLA114; f__; g__; s__	No	No	No	No	0	0	0	0	1	0	0.5	0	0	0	0	0	0	0	0	0	0	0	0	0	0	0	0	0	0	0	0	0	0	0	0	0	0	0	0	0	0	0	0	0	0	0	0	0
OTU13521	k__Archaea; p__[Parvarchaeota]; c__[Parvarchaea]; o__YLA114; f__; g__; s__	No	No	No	No	0	0	0	0	1	0	0.5	0	0	0	0	0	0	0	0	0	0	0	0	0	0	0	0	0	0	0	0	0	0	0	0	0	0	0	0	0	0	0	0	0	0	0	0	0
OTU13426	k__Archaea; p__[Parvarchaeota]; c__[Parvarchaea]; o__YLA114; f__; g__; s__	No	No	No	No	0	0	0	0	0	1	0.5	0	0	0	0	0	0	0	0	0	0	0	0	0	0	0	0	0	0	0	0	0	0	0	0	0	0	0	0	0	0	0	0	0	0	0	0	0
OTU5647	k__Archaea; p__[Parvarchaeota]; c__[Parvarchaea]; o__YLA114; f__; g__; s__	No	No	No	No	0	0	0	0	0	0	0	0	0	0	0	0	0	0	0	0	0	0	0	0	0	0	0	0	0	0	0	0	0	0	0	0	0	0	0	0	1	0	0.5	0	0	0	0	0
OTU15323	k__Archaea; p__[Parvarchaeota]; c__[Parvarchaea]; o__YLA114; f__; g__; s__	No	No	No	No	0	1	0	0.5	0	0	0	0	0	0	0	0	0	0	0	0	0	0	0	0	0	0	0	0	0	0	0	0	0	0	0	0	0	0	0	0	0	0	0	0	0	0	0	0
OTU13978	k__Archaea; p__[Parvarchaeota]; c__[Parvarchaea]; o__YLA114; f__; g__; s__	No	No	No	No	0	0	0	0	0	0	0	0	0	0	0	0	0	0	0	0	0	0	1	0.5	0	0	0	0	0	0	0	0	0	0	0	0	0	0	0	0	0	0	0	0	0	0	0	0
OTU11481	k__Archaea; p__[Parvarchaeota]; c__[Parvarchaea]; o__YLA114; f__; g__; s__	No	No	No	No	0	0	0	0	0	0	0	0	0	0	0	0	0	0	0	0	0	0	0	0	0	0	0	0	0	0	0	0	0	0	0	0	0	0	0	0	0	0	0	0	0	0	0	0
OTU14760	k__Archaea; p__[Parvarchaeota]; c__[Parvarchaea]; o__YLA114; f__; g__; s__	No	No	No	No	0	0	0	0	0	1	0.5	0	0	0	0	0	0	0	0	0	0	0	0	0	0	0	0	0	0	0	0	0	0	0	0	0	0	0	0	0	0	0	0	0	0	0	0	0
OTU13448	k__Archaea; p__[Parvarchaeota]; c__[Parvarchaea]; o__YLA114; f__; g__; s__	No	No	No	No	0	0	0	0	0	0	0	0	0	0	0	0	0	0	0	0	0	0	0	0	0	0	0	0	0	0	0	1	0.5	0	0	0	0	0	0	0	0	0	0	0	0	0	0	0
OTU6427	k__Archaea; p__[Parvarchaeota]; c__[Parvarchaea]; o__YLA114; f__; g__; s__	No	No	No	No	0	0	0	0	0	0	0	0	0	0	0	0	0	0	0	0	0	0	0	0	0	0	0	0	0	0	0	0	0	0	0	0	0	0	0	0	0	0	0	0	0	0	0	0
OTU15119	k__Archaea; p__[Parvarchaeota]; c__[Parvarchaea]; o__YLA114; f__; g__; s__	No	No	No	No	0	0	0	0	0	0	0	0	0	0	0	0	0	0	0	0	0	0	0	0	0	0	0	0	0	0	0	0	0	0	0	0	0	0	0	0	0	0	0	0	0	0	0	0
OTU7327	k__Archaea; p__[Parvarchaeota]; c__[Parvarchaea]; o__YLA114; f__; g__; s__	No	No	No	No	0	0	0	0	0	0	0	0	0	0	0	0	0	0	0	0	0	0	0	0	0	0	0	0	0	0	0	0	0	0	0	0	0	0	0	0	0	0	0	0	0	0	0	0
OTU10975	k__Archaea; p__[Parvarchaeota]; c__[Parvarchaea]; o__YLA114; f__; g__; s__	No	No	No	No	0	0	0	0	0	0	0	0	0	0	0	0	0	0	0	0	0	0	0	0	0	0	0	0	0	0	0	0	0	0	0	0	0	0	0	0	0	0	0	1	0	0.5	0	0
OTU6419	k__Archaea; p__[Parvarchaeota]; c__[Parvarchaea]; o__YLA114; f__; g__; s__	No	No	No	No	0	0	0	0	0	0	0	0	0	0	0	0	0	0	0	0	0	0	0	0	0	0	0	0	0	0	0	0	0	0	0	0	0	0	0	0	0	0	0	1	0	0.5	0	0
OTU8398	k__Archaea; p__[Parvarchaeota]; c__[Parvarchaea]; o__YLA114; f__; g__; s__	No	No	No	No	0	0	0	0	0	0	0	0	0	0	0	0	0	0	0	0	0	0	1	0.5	0	0	0	0	0	0	0	0	0	0	0	0	0	0	0	0	0	0	0	0	0	0	0	0
OTU7131	k__Archaea; p__[Parvarchaeota]; c__[Parvarchaea]; o__YLA114; f__; g__; s__	No	No	No	No	0	0	0	0	0	0	0	0	0	0	0	0	0	1	0	0	0	0	0	0	0	0	0	0	0	0	0	0	0	0	0	0	0	0	0	0	0	0	0	0	0	0	0	0
OTU10470	k__Archaea; p__[Parvarchaeota]; c__[Parvarchaea]; o__YLA114; f__; g__; s__	No	No	No	No	0	0	0	0	1	0	0.5	0	0	0	0	0	0	0	0	0	0	0	0	0	0	0	0	0	0	0	0	0	0	0	0	0	0	0	0	0	0	0	0	0	0	0	0	0
OTU14994	k__Archaea; p__[Parvarchaeota]; c__[Parvarchaea]; o__YLA114; f__; g__; s__	No	No	No	No	0	0	0	0	0	0	0	0	0	0	0	0	0	0	0	0	0	0	0	0	0	0	0	0	0	0	0	1	0.5	0	0	0	0	0	0	0	0	0	0	0	0	0	0	0
OTU14920	k__Archaea; p__[Parvarchaeota]; c__[Parvarchaea]; o__YLA114; f__; g__; s__	No	No	No	No	0	0	0	0	1	0	0.5	0	0	0	0	0	0	0	0	0	0	0	0	0	0	0	0	0	0	0	0	0	0	0	0	0	0	0	0	0	0	0	0	0	0	0	0	0
OTU13132	k__Archaea; p__[Parvarchaeota]; c__[Parvarchaea]; o__YLA114; f__; g__; s__	No	No	No	No	0	0	0	0	0	0	0	0	0	0	0	0	0	0	0	0	0	0	0	0	0	0	0	0	0	0	0	0	0	0	0	0	0	0	0	0	0	0	0	0	0	0	0	0
OTU5759	k__Archaea; p__Crenarchaeota	No	No	No	No	0	0	0	0	0	0	0	0	0	0	0	0	0	0	0	0	0	0	0	0	0	0	0	1	0	0.5	1	0	0.5	0	0	0	0	0	0	0	0	0	0	0	0	0	0	0
OTU1931	k__Archaea; p__Crenarchaeota; c__; o__; f__; g__; s__	No	No	No	No	0	0	0	0	1	0	0.5	0	0	0	0	0	0	0	0	0	0	0	0	0	1	0	0.5	2	0	1	0	0	0	2	0	1	0	0	0	0	0	0	0	0	0	0	0	0
OTU797	k__Archaea; p__Crenarchaeota; c__MBGA; o__; f__; g__; s__	No	No	No	No	0	0	0	0	0	0	0	0	0	0	1	1	1	0	1	0	0.5	0	0	0	0	3	1.5	1	0	0.5	1	0	0.5	2	0	1	0	1	0	0.5	1	1	1	0	0	0	0	0
OTU2175	k__Archaea; p__Crenarchaeota; c__MBGA; o__; f__; g__; s__	No	No	No	No	0	0	2	1	0	0	0	0	0	0	0	1	0.5	0	0	0	0	0	0	0	0	1	0.5	0	0	0	1	1	1	0	1	0.5	0	1	3	2	0	0	0	0	1	0.5	0	0
OTU1968	k__Archaea; p__Crenarchaeota; c__MBGA; o__; f__; g__; s__	No	No	No	No	0	0	0	0	0	0	0	0	0	0	0	0	0	0	0	0	0	0	0	0	1	1	1	0	0	0	0	0	0	0	0	0	0	1	0	0.5	1	1	1	0	0	0	0	0
OTU1879	k__Archaea; p__Crenarchaeota; c__MBGA; o__; f__; g__; s__	No	No	No	No	0	0	1	0.5	0	0	0	0	0	0	0	0	0	0	0	0	0	0	1	0.5	0	0	0	0	0	0	1	0	0.5	0	0	0	0	0	0	0	0	1	0.5	0	0	0	0	0
OTU1706	k__Archaea; p__Crenarchaeota; c__MBGA; o__; f__; g__; s__	No	No	No	No	0	0	0	0	0	0	0	0	0	0	0	0	0	0	0	0	0	0	0	0	0	1	0.5	0	2	1	1	0	0.5	0	0	0	0	1	0	0.5	0	0	0	0	0	0	0	0
OTU2928	k__Archaea; p__Crenarchaeota; c__MBGA; o__; f__; g__; s__	No	No	No	No	0	0	0	0	0	0	0	0	0	0	0	0	0	0	0	0	0	0	0	0	0	0	0	0	0	0	0	0	0	0	0	0	0	0	1	0.5	0	0	0	0	1	0.5	0	0
OTU7243	k__Archaea; p__Crenarchaeota; c__MBGA; o__; f__; g__; s__	No	No	No	No	0	0	0	0	0	0	0	0	0	0	0	0	0	0	0	1	0.5	0	0	0	0	1	0.5	0	0	0	0	0	0	1	0	0.5	0	0	0	0	0	0	0	0	0	0	0	0
OTU4730	k__Archaea; p__Crenarchaeota; c__MBGA; o__; f__; g__; s__	No	No	No	No	0	0	0	0	0	0	0	0	0	0	0	0	0	0	0	0	0	0	0	0	0	0	0	0	0	0	1	0	0.5	0	0	0	0	0	0	0	0	0	0	0	0	0	0	0
OTU3528	k__Archaea; p__Crenarchaeota; c__MBGA; o__; f__; g__; s__	No	No	No	No	0	0	0	0	0	0	0	0	0	0	0	0	0	0	0	0	0	0	0	0	0	1	0.5	0	0	0	0	0	0	0	0	0	0	0	0	0	0	0	0	0	0	0	0	0
OTU7027	k__Archaea; p__Crenarchaeota; c__MBGA; o__; f__; g__; s__	No	No	No	No	0	0	0	0	0	0	0	0	0	0	0	0	0	0	0	0	0	0	0	0	0	0	0	0	0	0	0	0	0	0	0	0	1	0	0	0	0	0	0	0	0	0	0	0
OTU5041	k__Archaea; p__Crenarchaeota; c__MBGA; o__; f__; g__; s__	No	No	No	No	0	0	0	0	0	0	0	0	0	0	0	0	0	0	0	0	0	0	0	0	0	0	0	1	0	0.5	0	0	0	0	0	0	0	0	0	0	0	0	0	0	0	0	0	0
OTU11021	k__Archaea; p__Crenarchaeota; c__MBGA; o__; f__; g__; s__	No	No	No	No	0	0	0	0	0	0	0	0	0	0	0	0	0	0	0	0	0	0	0	0	0	0	0	0	0	0	0	0	0	0	1	0.5	0	0	0	0	0	0	0	0	0	0	0	0
OTU4106	k__Archaea; p__Crenarchaeota; c__MBGA; o__; f__; g__; s__	No	No	No	No	0	0	0	0	0	0	0	0	0	0	0	0	0	0	0	0	0	0	0	0	0	0	0	1	1	1	0	0	0	0	0	0	0	0	0	0	0	0	0	0	0	0	0	0
OTU4332	k__Archaea; p__Crenarchaeota; c__MBGA; o__; f__; g__; s__	No	No	No	No	0	0	0	0	0	0	0	0	0	0	0	0	0	0	0	0	0	0	0	0	0	0	0	0	1	0.5	0	0	0	0	0	0	0	0	0	0	0	0	0	0	0	0	0	0
OTU7687	k__Archaea; p__Crenarchaeota; c__MBGA; o__; f__; g__; s__	No	No	No	No	0	0	0	0	0	0	0	0	0	0	0	0	0	0	0	0	0	0	0	0	0	0	0	0	1	0.5	0	0	0	0	0	0	0	0	0	0	0	0	0	0	0	0	0	0
OTU5605	k__Archaea; p__Crenarchaeota; c__MBGA; o__; f__; g__; s__	No	No	No	No	0	0	0	0	0	0	0	0	0	0	0	0	0	0	0	0	0	0	0	0	0	0	0	0	0	0	0	0	0	0	0	0	0	0	0	0	0	0	0	0	0	0	0	0
OTU4931	k__Archaea; p__Crenarchaeota; c__MBGA; o__NRP-J; f__; g__; s__	No	No	No	No	0	0	0	0	0	0	0	0	0	0	0	0	0	0	0	0	0	0	0	0	0	0	0	0	1	0.5	0	0	0	0	0	0	0	0	0	0	0	0	0	0	0	0	0	0
OTU613	k__Archaea; p__Crenarchaeota; c__MBGB; o__; f__; g__; s__	No	No	No	No	1	1	0	0.5	0	0	0	0	0	0	1	1	1	2	3	1	2	0	0	0	5	3	4	1	1	1	1	6	3.5	0	2	1	1	5	2	3.5	8	7	7.5	1	0	0.5	0	0
OTU1380	k__Archaea; p__Crenarchaeota; c__MBGB; o__; f__; g__; s__	No	No	No	No	0	0	0	0	2	0	1	0	0	0	0	0	0	0	0	0	0	0	0	0	0	0	0	0	0	0	0	0	0	4	0	2	0	0	1	0.5	0	0	0	0	0	0	0	0
OTU7441	k__Archaea; p__Crenarchaeota; c__MBGB; o__; f__; g__; s__	No	No	No	No	0	0	0	0	0	0	0	0	0	0	0	0	0	0	0	0	0	0	0	0	0	0	0	2	0	1	1	0	0.5	0	0	0	0	0	0	0	0	0	0	0	0	0	1	0
OTU7449	k__Archaea; p__Crenarchaeota; c__MBGB; o__; f__; g__; s__	No	No	No	No	0	0	0	0	0	0	0	0	0	0	0	0	0	0	0	0	0	0	0	0	0	0	0	0	0	0	0	0	0	0	0	0	0	0	0	0	0	0	0	0	0	0	1	0
OTU14780	k__Archaea; p__Crenarchaeota; c__MBGB; o__; f__; g__; s__	No	No	No	No	0	0	0	0	0	0	0	0	0	0	0	0	0	1	0	0	0	0	0	0	0	0	0	0	0	0	0	0	0	0	0	0	0	0	1	0.5	0	1	0.5	0	0	0	0	0
OTU4840	k__Archaea; p__Crenarchaeota; c__MBGB; o__; f__; g__; s__	No	No	No	No	0	0	0	0	0	0	0	0	0	0	0	0	0	0	0	0	0	0	0	0	0	0	0	0	0	0	0	0	0	5	0	2.5	0	0	0	0	0	0	0	0	0	0	0	0
OTU9802	k__Archaea; p__Crenarchaeota; c__MBGB; o__; f__; g__; s__	No	No	No	No	0	0	0	0	0	0	0	0	0	0	0	0	0	0	0	0	0	1	0	0.5	0	0	0	0	0	0	0	1	0.5	0	0	0	0	0	0	0	0	0	0	0	0	0	0	0
OTU4983	k__Archaea; p__Crenarchaeota; c__MBGB; o__; f__; g__; s__	No	No	No	No	0	0	0	0	0	0	0	0	0	0	0	0	0	0	0	0	0	0	0	0	0	0	0	0	0	0	0	0	0	0	0	0	1	0	0	0	0	0	0	0	0	0	0	0
OTU2059	k__Archaea; p__Crenarchaeota; c__MBGB; o__; f__; g__; s__	No	No	No	No	0	0	0	0	0	1	0.5	0	0	0	0	0	0	0	1	0	0.5	0	0	0	0	0	0	0	0	0	0	0	0	0	0	0	0	1	0	0.5	0	0	0	0	0	0	0	0
OTU4772	k__Archaea; p__Crenarchaeota; c__MBGB; o__; f__; g__; s__	No	No	No	No	0	0	0	0	0	0	0	0	0	0	0	0	0	0	0	0	0	0	0	0	0	0	0	0	0	0	0	0	0	0	0	0	0	0	0	0	0	0	0	0	0	0	0	0
OTU8128	k__Archaea; p__Crenarchaeota; c__MBGB; o__; f__; g__; s__	No	No	No	No	0	0	0	0	0	0	0	0	0	0	0	0	0	0	0	0	0	0	0	0	0	0	0	0	0	0	0	0	0	0	0	0	0	0	0	0	0	0	0	0	0	0	0	0
OTU14103	k__Archaea; p__Crenarchaeota; c__MBGB; o__; f__; g__; s__	No	No	No	No	0	0	0	0	0	0	0	0	0	0	0	0	0	0	0	0	0	0	0	0	0	0	0	0	0	0	0	0	0	0	0	0	0	0	0	0	0	0	0	0	0	0	1	0
OTU9249	k__Archaea; p__Crenarchaeota; c__MBGB; o__; f__; g__; s__	No	No	No	No	0	0	1	0.5	0	0	0	0	0	0	0	0	0	0	0	0	0	0	0	0	0	0	0	0	0	0	0	0	0	0	0	0	0	0	0	0	0	0	0	0	0	0	0	0
OTU600	k__Archaea; p__Crenarchaeota; c__MCG; o__; f__; g__; s__	No	No	No	No	5	0	1	0.5	0	0	0	0	1	0.5	2	3	2.5	0	4	1	2.5	1	0	0.5	7	7	7	7	6	6.5	0	3	1.5	2	6	4	7	7	6	6.5	2	2	2	2	2	2	0	0
OTU494	k__Archaea; p__Crenarchaeota; c__MCG; o__; f__; g__; s__	No	No	No	No	0	2	4	3	0	0	0	2	0	1	1	0	0.5	0	2	0	1	0	0	0	4	4	4	4	3	3.5	0	0	0	10	2	6	3	1	0	0.5	1	0	0.5	1	0	0.5	0	0
OTU563	k__Archaea; p__Crenarchaeota; c__MCG; o__; f__; g__; s__	No	No	No	No	2	2	1	1.5	0	0	0	0	1	0.5	0	0	0	0	0	0	0	0	0	0	3	0	1.5	5	3	4	0	0	0	2	1	1.5	1	2	0	1	1	0	0.5	1	0	0.5	0	0
OTU1249	k__Archaea; p__Crenarchaeota; c__MCG; o__; f__; g__; s__	No	No	No	No	2	0	0	0	0	0	0	1	0	0.5	0	1	0.5	0	2	0	1	0	0	0	0	0	0	0	1	0.5	1	0	0.5	0	0	0	0	0	2	1	1	3	2	1	0	0.5	0	0
OTU831	k__Archaea; p__Crenarchaeota; c__MCG; o__; f__; g__; s__	No	No	No	No	0	0	1	0.5	0	0	0	1	1	1	0	0	0	0	1	0	0.5	0	0	0	1	0	0.5	1	0	0.5	0	0	0	0	0	0	2	1	0	0.5	0	1	0.5	0	0	0	0	0
OTU2130	k__Archaea; p__Crenarchaeota; c__MCG; o__; f__; g__; s__	No	No	No	No	0	0	0	0	0	0	0	0	0	0	0	1	0.5	0	1	2	1.5	0	0	0	2	0	1	2	1	1.5	0	0	0	0	0	0	0	0	0	0	1	0	0.5	0	1	0.5	0	0
OTU1142	k__Archaea; p__Crenarchaeota; c__MCG; o__; f__; g__; s__	No	No	No	No	1	0	0	0	0	0	0	0	0	0	0	0	0	0	0	0	0	0	0	0	2	1	1.5	1	2	1.5	0	0	0	0	0	0	0	0	0	0	0	0	0	0	0	0	0	0
OTU1407	k__Archaea; p__Crenarchaeota; c__MCG; o__; f__; g__; s__	No	No	No	No	2	0	0	0	0	0	0	0	0	0	0	1	0.5	0	0	0	0	0	0	0	0	1	0.5	0	1	0.5	0	0	0	0	1	0.5	0	0	0	0	1	0	0.5	0	0	0	0	0
OTU3100	k__Archaea; p__Crenarchaeota; c__MCG; o__; f__; g__; s__	No	No	No	No	0	0	1	0.5	1	0	0.5	0	0	0	1	3	2	0	0	0	0	0	0	0	1	0	0.5	0	1	0.5	0	0	0	0	0	0	1	0	0	0	0	0	0	0	0	0	0	0
OTU2826	k__Archaea; p__Crenarchaeota; c__MCG; o__; f__; g__; s__	No	No	No	No	0	0	0	0	0	0	0	0	0	0	1	1	1	1	0	0	0	0	0	0	1	0	0.5	1	1	1	0	0	0	0	0	0	0	0	0	0	0	1	0.5	0	0	0	0	0
OTU1835	k__Archaea; p__Crenarchaeota; c__MCG; o__; f__; g__; s__	No	No	No	No	0	0	0	0	0	0	0	0	0	0	0	0	0	0	0	0	0	0	0	0	1	0	0.5	2	0	1	0	0	0	2	0	1	0	0	0	0	0	0	0	0	0	0	0	0
OTU5615	k__Archaea; p__Crenarchaeota; c__MCG; o__; f__; g__; s__	No	No	No	No	1	0	0	0	0	0	0	0	0	0	0	0	0	0	0	0	0	0	0	0	1	0	0.5	0	1	0.5	0	0	0	1	0	0.5	1	0	0	0	0	0	0	0	0	0	0	1
OTU3333	k__Archaea; p__Crenarchaeota; c__MCG; o__; f__; g__; s__	No	No	No	No	0	0	0	0	0	0	0	0	0	0	0	1	0.5	0	0	0	0	0	0	0	0	1	0.5	0	1	0.5	0	0	0	2	0	1	0	0	0	0	0	0	0	0	0	0	0	0
OTU2567	k__Archaea; p__Crenarchaeota; c__MCG; o__; f__; g__; s__	No	No	No	No	0	0	0	0	0	0	0	0	0	0	0	0	0	0	0	0	0	0	0	0	0	0	0	0	0	0	0	0	0	0	0	0	1	0	0	0	0	0	0	0	0	0	0	0
OTU3063	k__Archaea; p__Crenarchaeota; c__MCG; o__; f__; g__; s__	No	No	No	No	0	0	0	0	0	0	0	0	0	0	0	0	0	0	0	0	0	0	0	0	2	0	1	1	0	0.5	0	0	0	1	0	0.5	0	0	0	0	0	0	0	0	0	0	0	0
OTU4184	k__Archaea; p__Crenarchaeota; c__MCG; o__; f__; g__; s__	No	No	No	No	0	0	0	0	0	0	0	0	1	0.5	0	0	0	0	1	0	0.5	0	0	0	0	1	0.5	0	0	0	0	0	0	0	2	1	0	0	0	0	0	0	0	0	0	0	0	0
OTU2441	k__Archaea; p__Crenarchaeota; c__MCG; o__; f__; g__; s__	No	No	No	No	0	1	0	0.5	0	0	0	2	0	1	0	0	0	0	0	0	0	0	0	0	0	1	0.5	0	0	0	0	0	0	0	0	0	0	0	0	0	0	0	0	0	0	0	0	0
OTU5371	k__Archaea; p__Crenarchaeota; c__MCG; o__; f__; g__; s__	No	No	No	No	1	0	0	0	0	0	0	1	0	0.5	0	0	0	0	0	0	0	0	0	0	0	0	0	0	0	0	1	0	0.5	0	0	0	1	0	0	0	0	0	0	0	0	0	0	0
OTU3551	k__Archaea; p__Crenarchaeota; c__MCG; o__; f__; g__; s__	No	No	No	No	0	0	0	0	0	0	0	0	0	0	0	0	0	0	0	0	0	0	0	0	0	1	0.5	0	0	0	0	0	0	0	1	0.5	0	1	0	0.5	0	0	0	0	0	0	0	0
OTU2527	k__Archaea; p__Crenarchaeota; c__MCG; o__; f__; g__; s__	No	No	No	No	0	0	0	0	0	0	0	0	0	0	0	0	0	0	0	0	0	0	0	0	0	0	0	0	0	0	0	0	0	0	0	0	0	0	0	0	0	0	0	0	0	0	0	0
OTU6538	k__Archaea; p__Crenarchaeota; c__MCG; o__; f__; g__; s__	No	No	No	No	0	0	0	0	0	0	0	0	0	0	0	0	0	0	0	0	0	0	0	0	0	0	0	0	0	0	0	0	0	0	1	0.5	0	3	0	1.5	0	0	0	0	0	0	0	0
OTU3379	k__Archaea; p__Crenarchaeota; c__MCG; o__; f__; g__; s__	No	No	No	No	1	0	0	0	0	0	0	0	0	0	0	0	0	0	0	0	0	0	0	0	0	0	0	0	0	0	1	0	0.5	1	0	0.5	0	0	0	0	0	0	0	0	0	0	0	0
OTU3072	k__Archaea; p__Crenarchaeota; c__MCG; o__; f__; g__; s__	No	No	No	No	0	0	0	0	0	0	0	0	0	0	0	0	0	0	0	0	0	0	0	0	1	0	0.5	0	0	0	1	0	0.5	0	0	0	0	1	0	0.5	0	0	0	0	0	0	0	0
OTU9190	k__Archaea; p__Crenarchaeota; c__MCG; o__; f__; g__; s__	No	No	No	No	0	0	0	0	0	0	0	0	0	0	0	0	0	0	0	0	0	0	0	0	0	0	0	0	0	0	0	0	0	0	0	0	0	0	0	0	0	0	0	0	0	0	0	0
OTU3142	k__Archaea; p__Crenarchaeota; c__MCG; o__; f__; g__; s__	No	No	No	No	0	0	0	0	0	0	0	0	0	0	0	0	0	0	0	1	0.5	0	0	0	1	0	0.5	0	0	0	0	0	0	0	0	0	0	0	1	0.5	0	0	0	1	0	0.5	0	0
OTU7227	k__Archaea; p__Crenarchaeota; c__MCG; o__; f__; g__; s__	No	No	No	No	0	0	0	0	1	0	0.5	0	0	0	0	0	0	0	0	0	0	0	0	0	0	0	0	0	0	0	0	0	0	0	2	1	0	0	0	0	0	0	0	0	0	0	0	0
OTU11054	k__Archaea; p__Crenarchaeota; c__MCG; o__; f__; g__; s__	No	No	No	No	0	0	0	0	0	0	0	0	0	0	0	0	0	1	0	0	0	0	1	0.5	0	1	0.5	0	0	0	0	0	0	0	0	0	0	0	0	0	0	0	0	0	0	0	0	0
OTU5597	k__Archaea; p__Crenarchaeota; c__MCG; o__; f__; g__; s__	No	No	No	No	0	0	0	0	0	0	0	0	0	0	0	0	0	0	0	0	0	0	0	0	0	0	0	0	1	0.5	0	0	0	0	1	0.5	0	0	0	0	0	0	0	0	0	0	0	0
OTU5133	k__Archaea; p__Crenarchaeota; c__MCG; o__; f__; g__; s__	No	No	No	No	0	0	0	0	0	0	0	0	0	0	0	0	0	0	0	0	0	0	0	0	0	0	0	0	2	1	0	0	0	0	0	0	0	0	0	0	0	0	0	0	0	0	0	0
OTU5078	k__Archaea; p__Crenarchaeota; c__MCG; o__; f__; g__; s__	No	No	No	No	0	0	0	0	0	0	0	0	0	0	0	0	0	1	0	0	0	0	0	0	0	0	0	0	0	0	0	0	0	0	0	0	0	0	0	0	0	0	0	0	0	0	1	0
OTU6074	k__Archaea; p__Crenarchaeota; c__MCG; o__; f__; g__; s__	No	No	No	No	0	1	0	0.5	0	0	0	0	0	0	0	0	0	0	0	0	0	0	0	0	0	1	0.5	0	0	0	0	0	0	0	0	0	0	0	0	0	0	0	0	0	0	0	0	0
OTU11156	k__Archaea; p__Crenarchaeota; c__MCG; o__; f__; g__; s__	No	No	No	No	0	0	0	0	0	0	0	1	0	0.5	0	0	0	0	0	0	0	1	0	0.5	0	0	0	1	0	0.5	0	0	0	0	0	0	0	0	0	0	0	0	0	0	0	0	0	0
OTU12198	k__Archaea; p__Crenarchaeota; c__MCG; o__; f__; g__; s__	No	No	No	No	0	0	0	0	0	0	0	0	0	0	0	0	0	0	0	0	0	0	0	0	0	0	0	0	0	0	0	0	0	0	0	0	1	0	0	0	0	0	0	0	0	0	0	0
OTU5573	k__Archaea; p__Crenarchaeota; c__MCG; o__; f__; g__; s__	No	No	No	No	0	0	0	0	0	0	0	0	0	0	0	0	0	0	0	0	0	0	0	0	1	0	0.5	0	0	0	0	0	0	0	0	0	0	0	0	0	0	0	0	0	0	0	0	0
OTU10980	k__Archaea; p__Crenarchaeota; c__MCG; o__; f__; g__; s__	No	No	No	No	0	0	0	0	0	0	0	0	0	0	0	0	0	0	0	0	0	0	0	0	0	0	0	0	1	0.5	0	0	0	0	0	0	0	0	0	0	0	0	0	0	0	0	0	0
OTU3651	k__Archaea; p__Crenarchaeota; c__MCG; o__; f__; g__; s__	No	No	No	No	0	0	0	0	0	0	0	0	0	0	0	0	0	0	1	0	0.5	0	0	0	0	0	0	0	0	0	0	0	0	0	0	0	0	0	0	0	0	0	0	0	0	0	0	0
OTU13310	k__Archaea; p__Crenarchaeota; c__MCG; o__; f__; g__; s__	No	No	No	No	0	0	0	0	0	0	0	0	0	0	0	0	0	0	0	0	0	0	0	0	1	1	1	0	0	0	0	0	0	0	0	0	0	0	0	0	0	0	0	0	0	0	0	0
OTU2263	k__Archaea; p__Crenarchaeota; c__MCG; o__; f__; g__; s__	No	No	No	No	0	0	0	0	0	0	0	0	0	0	0	0	0	0	0	0	0	0	0	0	0	0	0	0	0	0	0	0	0	0	0	0	0	0	0	0	1	0	0.5	0	0	0	0	0
OTU4164	k__Archaea; p__Crenarchaeota; c__MCG; o__; f__; g__; s__	No	No	No	No	0	0	0	0	0	0	0	0	0	0	0	0	0	0	0	0	0	0	0	0	0	0	0	0	0	0	0	0	0	0	0	0	0	0	0	0	1	0	0.5	0	0	0	0	0
OTU5706	k__Archaea; p__Crenarchaeota; c__MCG; o__; f__; g__; s__	No	No	No	No	0	0	0	0	0	0	0	0	0	0	0	0	0	0	0	0	0	0	0	0	0	0	0	0	2	1	0	0	0	0	0	0	0	0	0	0	0	0	0	0	0	0	0	0
OTU5459	k__Archaea; p__Crenarchaeota; c__MCG; o__; f__; g__; s__	No	No	No	No	0	0	0	0	0	0	0	0	0	0	0	0	0	0	0	0	0	0	0	0	0	1	0.5	0	0	0	0	0	0	0	0	0	0	0	0	0	0	0	0	0	0	0	0	0
OTU3684	k__Archaea; p__Crenarchaeota; c__MCG; o__; f__; g__; s__	No	No	No	No	0	0	0	0	0	1	0.5	0	0	0	0	0	0	0	0	0	0	0	0	0	0	0	0	0	0	0	0	0	0	0	0	0	0	0	0	0	0	0	0	0	0	0	0	0
OTU3804	k__Archaea; p__Crenarchaeota; c__MCG; o__; f__; g__; s__	No	No	No	No	0	0	0	0	0	0	0	0	0	0	0	0	0	0	0	0	0	0	0	0	0	0	0	0	0	0	0	0	0	0	0	0	0	0	0	0	0	0	0	0	0	0	0	0
OTU5136	k__Archaea; p__Crenarchaeota; c__MCG; o__; f__; g__; s__	No	No	No	No	0	0	0	0	0	0	0	0	0	0	0	0	0	0	0	0	0	0	0	0	0	0	0	0	0	0	0	0	0	0	0	0	0	1	0	0.5	0	0	0	0	0	0	0	0
OTU9308	k__Archaea; p__Crenarchaeota; c__MCG; o__; f__; g__; s__	No	No	No	No	0	0	0	0	0	0	0	0	0	0	0	0	0	1	0	0	0	0	0	0	1	0	0.5	0	0	0	0	0	0	0	0	0	0	0	0	0	0	0	0	0	0	0	0	0
OTU4878	k__Archaea; p__Crenarchaeota; c__MCG; o__; f__; g__; s__	No	No	No	No	0	0	0	0	0	0	0	0	0	0	0	0	0	0	0	0	0	0	0	0	0	1	0.5	0	0	0	0	0	0	0	0	0	0	0	0	0	0	0	0	0	0	0	0	0
OTU7472	k__Archaea; p__Crenarchaeota; c__MCG; o__; f__; g__; s__	No	No	No	No	0	0	0	0	0	0	0	0	0	0	0	0	0	0	0	0	0	0	0	0	0	0	0	0	1	0.5	0	0	0	0	0	0	0	0	0	0	0	0	0	0	0	0	0	0
OTU5369	k__Archaea; p__Crenarchaeota; c__MCG; o__; f__; g__; s__	No	No	No	No	0	0	0	0	0	0	0	0	0	0	0	0	0	0	0	0	0	0	0	0	0	0	0	0	0	0	0	0	0	0	0	0	0	0	0	0	0	0	0	0	1	0.5	0	0
OTU12562	k__Archaea; p__Crenarchaeota; c__MCG; o__; f__; g__; s__	No	No	No	No	0	0	0	0	0	0	0	0	0	0	0	0	0	0	0	0	0	0	0	0	0	0	0	0	0	0	0	0	0	0	0	0	0	0	0	0	0	0	0	1	0	0.5	0	0
OTU9031	k__Archaea; p__Crenarchaeota; c__MCG; o__; f__; g__; s__	No	No	No	No	0	0	0	0	0	0	0	0	0	0	0	0	0	0	0	0	0	0	0	0	0	0	0	1	0	0.5	0	0	0	0	0	0	0	0	0	0	0	0	0	0	0	0	0	0
OTU7982	k__Archaea; p__Crenarchaeota; c__MCG; o__; f__; g__; s__	No	No	No	No	0	0	0	0	0	0	0	0	0	0	0	0	0	0	0	0	0	0	0	0	0	0	0	0	1	0.5	0	0	0	0	0	0	1	0	0	0	0	0	0	0	0	0	0	0
OTU9000	k__Archaea; p__Crenarchaeota; c__MCG; o__; f__; g__; s__	No	No	No	No	0	0	0	0	0	0	0	0	0	0	0	0	0	0	0	0	0	0	0	0	0	0	0	0	0	0	0	0	0	0	0	0	0	0	0	0	0	1	0.5	0	0	0	0	0
OTU8550	k__Archaea; p__Crenarchaeota; c__MCG; o__; f__; g__; s__	No	No	No	No	0	0	0	0	0	0	0	0	0	0	0	0	0	0	0	0	0	0	0	0	0	0	0	0	0	0	0	0	0	0	0	0	0	0	0	0	0	0	0	0	0	0	0	0
OTU9684	k__Archaea; p__Crenarchaeota; c__MCG; o__; f__; g__; s__	No	No	No	No	0	0	0	0	1	0	0.5	0	0	0	0	0	0	0	0	0	0	0	0	0	0	0	0	0	0	0	0	0	0	0	0	0	0	0	0	0	0	1	0.5	0	0	0	0	0
OTU3977	k__Archaea; p__Crenarchaeota; c__MCG; o__; f__; g__; s__	No	No	No	No	0	0	0	0	0	0	0	0	0	0	0	0	0	0	0	0	0	0	0	0	0	0	0	0	0	0	0	0	0	0	0	0	1	0	0	0	0	0	0	0	0	0	0	0
OTU14489	k__Archaea; p__Crenarchaeota; c__MCG; o__; f__; g__; s__	No	No	No	No	0	0	0	0	0	0	0	0	0	0	0	0	0	0	0	0	0	0	0	0	0	0	0	0	0	0	0	0	0	0	0	0	0	0	0	0	0	0	0	0	0	0	0	0
OTU6696	k__Archaea; p__Crenarchaeota; c__MCG; o__; f__; g__; s__	No	No	No	No	1	1	0	0.5	0	0	0	0	0	0	0	0	0	0	0	0	0	0	0	0	0	0	0	0	0	0	0	0	0	0	0	0	0	0	0	0	0	0	0	0	0	0	0	0
OTU9015	k__Archaea; p__Crenarchaeota; c__MCG; o__; f__; g__; s__	No	No	No	No	0	0	0	0	0	0	0	0	0	0	0	0	0	0	1	0	0.5	0	0	0	0	0	0	0	0	0	0	0	0	0	0	0	0	0	0	0	0	0	0	0	0	0	0	0
OTU10271	k__Archaea; p__Crenarchaeota; c__MCG; o__; f__; g__; s__	No	No	No	No	0	0	0	0	0	0	0	0	0	0	0	0	0	1	0	0	0	0	0	0	0	0	0	0	0	0	0	0	0	0	0	0	0	0	0	0	0	0	0	0	0	0	0	0
OTU11833	k__Archaea; p__Crenarchaeota; c__MCG; o__; f__; g__; s__	No	No	No	No	0	0	0	0	0	0	0	0	0	0	0	0	0	0	0	0	0	0	0	0	0	0	0	1	0	0.5	0	0	0	0	0	0	0	0	0	0	0	0	0	0	0	0	0	0
OTU12607	k__Archaea; p__Crenarchaeota; c__MCG; o__; f__; g__; s__	No	No	No	No	0	0	0	0	0	0	0	0	0	0	0	0	0	0	0	0	0	0	0	0	0	0	0	1	0	0.5	0	0	0	0	0	0	0	0	0	0	0	0	0	0	0	0	0	0
OTU8255	k__Archaea; p__Crenarchaeota; c__MCG; o__; f__; g__; s__	No	No	No	No	0	0	0	0	0	0	0	0	0	0	0	1	0.5	0	0	0	0	0	0	0	0	0	0	0	0	0	0	0	0	0	0	0	0	0	0	0	0	0	0	0	0	0	0	0
OTU4276	k__Archaea; p__Crenarchaeota; c__MCG; o__; f__; g__; s__	No	No	No	No	0	0	0	0	0	0	0	0	0	0	0	0	0	0	0	0	0	0	0	0	0	0	0	0	0	0	0	0	0	0	0	0	0	0	0	0	0	0	0	0	0	0	0	0
OTU14798	k__Archaea; p__Crenarchaeota; c__MCG; o__; f__; g__; s__	No	No	No	No	0	0	0	0	0	0	0	0	0	0	0	0	0	0	0	0	0	0	0	0	0	0	0	0	1	0.5	0	0	0	0	0	0	0	0	0	0	0	0	0	0	0	0	0	0
OTU13968	k__Archaea; p__Crenarchaeota; c__MCG; o__; f__; g__; s__	No	No	No	No	0	0	0	0	0	0	0	0	0	0	0	0	0	0	0	0	0	0	0	0	0	0	0	0	0	0	0	0	0	0	0	0	1	0	0	0	0	0	0	0	0	0	0	0
OTU12257	k__Archaea; p__Crenarchaeota; c__MCG; o__; f__; g__; s__	No	No	No	No	0	0	0	0	0	0	0	0	0	0	0	0	0	0	0	0	0	0	0	0	0	0	0	0	0	0	0	0	0	0	0	0	1	0	0	0	0	0	0	0	0	0	0	0
OTU7114	k__Archaea; p__Crenarchaeota; c__MCG; o__; f__; g__; s__	No	No	No	No	0	0	0	0	0	0	0	0	0	0	0	0	0	0	0	0	0	0	0	0	0	0	0	0	0	0	0	0	0	0	0	0	0	0	0	0	0	0	0	0	0	0	0	0
OTU11728	k__Archaea; p__Crenarchaeota; c__MCG; o__; f__; g__; s__	No	No	No	No	0	0	0	0	0	0	0	0	0	0	0	0	0	0	0	0	0	0	0	0	0	0	0	0	0	0	0	0	0	0	0	0	0	0	0	0	0	0	0	0	0	0	0	0
OTU8519	k__Archaea; p__Crenarchaeota; c__MCG; o__; f__; g__; s__	No	No	No	No	0	0	0	0	0	0	0	0	0	0	0	0	0	0	0	0	0	0	0	0	0	0	0	0	0	0	0	1	0.5	0	0	0	0	0	0	0	0	0	0	0	0	0	0	0
OTU12306	k__Archaea; p__Crenarchaeota; c__MCG; o__; f__; g__; s__	No	No	No	No	0	0	0	0	0	0	0	0	0	0	0	1	0.5	0	0	0	0	0	0	0	0	0	0	0	0	0	0	0	0	0	0	0	0	0	0	0	0	0	0	0	0	0	0	0
OTU12916	k__Archaea; p__Crenarchaeota; c__MCG; o__; f__; g__; s__	No	No	No	No	0	1	0	0.5	0	0	0	0	0	0	0	0	0	0	0	0	0	0	0	0	0	0	0	0	0	0	0	0	0	0	0	0	0	0	0	0	0	0	0	0	0	0	0	0
OTU13321	k__Archaea; p__Crenarchaeota; c__MCG; o__; f__; g__; s__	No	No	No	No	0	0	0	0	0	0	0	0	0	0	0	0	0	0	0	0	0	0	0	0	0	0	0	0	0	0	0	0	0	0	0	0	0	0	0	0	0	0	0	0	0	0	0	0
OTU13801	k__Archaea; p__Crenarchaeota; c__MCG; o__; f__; g__; s__	No	No	No	No	0	0	0	0	0	0	0	0	0	0	0	0	0	0	0	0	0	0	0	0	0	0	0	0	0	0	0	1	0.5	0	0	0	0	0	0	0	0	0	0	0	0	0	0	0
OTU14265	k__Archaea; p__Crenarchaeota; c__MCG; o__; f__; g__; s__	No	No	No	No	0	0	0	0	0	0	0	0	0	0	0	0	0	0	0	0	0	0	0	0	0	0	0	1	0	0.5	0	0	0	0	0	0	0	0	0	0	0	0	0	0	0	0	0	0
OTU12284	k__Archaea; p__Crenarchaeota; c__MCG; o__; f__; g__; s__	No	No	No	No	0	0	0	0	0	0	0	0	0	0	0	0	0	0	0	0	0	0	0	0	0	0	0	0	1	0.5	0	0	0	0	0	0	0	0	0	0	0	0	0	0	0	0	0	0
OTU11087	k__Archaea; p__Crenarchaeota; c__MCG; o__; f__; g__; s__	No	No	No	No	1	0	0	0	0	0	0	0	0	0	0	0	0	0	0	0	0	0	0	0	0	0	0	0	0	0	0	0	0	0	0	0	0	0	0	0	0	0	0	0	0	0	0	0
OTU10293	k__Archaea; p__Crenarchaeota; c__MCG; o__; f__; g__; s__	No	No	No	No	0	1	0	0.5	0	0	0	0	0	0	0	0	0	0	0	0	0	0	0	0	0	0	0	0	0	0	0	0	0	0	0	0	0	0	0	0	0	0	0	0	0	0	0	0
OTU12196	k__Archaea; p__Crenarchaeota; c__MCG; o__; f__; g__; s__	No	No	No	No	0	0	0	0	0	0	0	0	0	0	0	0	0	0	0	0	0	0	0	0	0	0	0	0	0	0	0	0	0	0	0	0	0	0	0	0	1	0	0.5	0	0	0	0	0
OTU11731	k__Archaea; p__Crenarchaeota; c__MCG; o__; f__; g__; s__	No	No	No	No	0	0	0	0	0	0	0	0	0	0	0	0	0	0	0	0	0	0	0	0	0	0	0	0	0	0	0	0	0	0	0	0	0	0	0	0	0	0	0	0	1	0.5	0	0
OTU110	k__Archaea; p__Crenarchaeota; c__MCG; o__pGrfC26; f__; g__; s__	No	No	No	No	7	4	2	3	1	0	0.5	4	5	4.5	1	10	5.5	2	8	3	5.5	2	0	1	12	9	10.5	17	10	13.5	5	7	6	10	9	9.5	5	8	4	6	12	8	10	2	2	2	1	1
OTU999	k__Archaea; p__Crenarchaeota; c__MCG; o__pGrfC26; f__; g__; s__	No	No	No	No	15	6	5	5.5	2	2	2	3	6	4.5	1	3	2	1	13	11	12	6	2	4	1	1	1	3	0	1.5	9	17	13	5	11	8	3	12	20	16	4	2	3	9	4	6.5	3	2
OTU106	k__Archaea; p__Crenarchaeota; c__MCG; o__pGrfC26; f__; g__; s__	No	No	No	No	3	0	1	0.5	0	0	0	0	1	0.5	9	13	11	1	5	3	4	0	0	0	7	12	9.5	10	5	7.5	4	5	4.5	7	2	4.5	7	12	12	12	12	8	10	0	1	0.5	0	0
OTU9975	k__Archaea; p__Crenarchaeota; c__MCG; o__pGrfC26; f__; g__; s__	No	No	No	No	0	0	0	0	0	0	0	0	2	1	4	6	5	1	1	1	1	0	1	0.5	11	14	12.5	22	26	24	0	1	0.5	5	0	2.5	14	2	2	2	9	6	7.5	0	0	0	0	0
OTU251	k__Archaea; p__Crenarchaeota; c__MCG; o__pGrfC26; f__; g__; s__	No	No	No	No	3	0	0	0	0	0	0	0	0	0	0	0	0	0	1	0	0.5	0	0	0	0	0	0	0	0	0	0	0	0	31	1	16	0	21	21	21	0	0	0	0	0	0	0	0
OTU392	k__Archaea; p__Crenarchaeota; c__MCG; o__pGrfC26; f__; g__; s__	No	No	No	No	0	0	0	0	2	0	1	0	2	1	1	2	1.5	0	0	1	0.5	0	0	0	1	4	2.5	8	2	5	4	0	2	5	1	3	4	1	3	2	1	1	1	3	3	3	0	0
OTU14771	k__Archaea; p__Crenarchaeota; c__MCG; o__pGrfC26; f__; g__; s__	No	No	No	No	0	0	0	0	0	0	0	0	0	0	2	9	5.5	0	0	0	0	0	0	0	0	4	2	10	8	9	0	0	0	0	0	0	13	1	0	0.5	4	1	2.5	0	0	0	0	0
OTU404	k__Archaea; p__Crenarchaeota; c__MCG; o__pGrfC26; f__; g__; s__	No	No	No	No	1	1	0	0.5	1	0	0.5	0	0	0	1	0	0.5	1	4	5	4.5	1	0	0.5	5	4	4.5	1	2	1.5	2	2	2	7	3	5	2	2	7	4.5	4	0	2	2	4	3	0	0
OTU258	k__Archaea; p__Crenarchaeota; c__MCG; o__pGrfC26; f__; g__; s__	No	No	No	No	0	0	0	0	7	4	5.5	0	0	0	0	0	0	2	2	1	1.5	5	1	3	0	1	0.5	0	0	0	1	0	0.5	0	1	0.5	0	0	2	1	0	1	0.5	5	1	3	2	0
OTU275	k__Archaea; p__Crenarchaeota; c__MCG; o__pGrfC26; f__; g__; s__	No	No	No	No	3	1	0	0.5	0	0	0	0	0	0	0	0	0	0	5	0	2.5	0	0	0	0	0	0	0	6	3	3	3	3	0	4	2	0	9	12	10.5	0	0	0	2	1	1.5	0	0
OTU456	k__Archaea; p__Crenarchaeota; c__MCG; o__pGrfC26; f__; g__; s__	No	No	No	No	0	0	0	0	0	0	0	0	0	0	1	2	1.5	0	0	0	0	0	0	0	4	2	3	8	2	5	0	0	0	24	0	12	4	0	0	0	1	2	1.5	0	0	0	0	0
OTU235	k__Archaea; p__Crenarchaeota; c__MCG; o__pGrfC26; f__; g__; s__	No	No	No	No	4	1	0	0.5	0	0	0	1	0	0.5	1	1	1	0	1	3	2	0	0	0	4	0	2	3	2	2.5	2	2	2	5	1	3	0	2	6	4	0	1	0.5	2	0	1	0	0
OTU14016	k__Archaea; p__Crenarchaeota; c__MCG; o__pGrfC26; f__; g__; s__	No	No	No	No	1	1	3	2	3	1	2	1	1	1	2	2	2	1	1	1	1	1	3	2	2	0	1	0	0	0	0	0	0	1	0	0.5	0	6	3	4.5	4	1	2.5	2	1	1.5	1	1
OTU467	k__Archaea; p__Crenarchaeota; c__MCG; o__pGrfC26; f__; g__; s__	No	No	No	No	0	0	0	0	0	0	0	0	0	0	3	2	2.5	0	0	0	0	0	0	0	4	4	4	4	7	5.5	0	0	0	7	0	3.5	3	2	0	1	3	3	3	0	0	0	0	0
OTU742	k__Archaea; p__Crenarchaeota; c__MCG; o__pGrfC26; f__; g__; s__	No	No	No	No	1	0	0	0	0	0	0	0	0	0	2	2	2	0	0	0	0	0	0	0	4	3	3.5	6	5	5.5	0	0	0	0	4	2	5	0	0	0	3	1	2	0	0	0	0	0
OTU1691	k__Archaea; p__Crenarchaeota; c__MCG; o__pGrfC26; f__; g__; s__	No	No	No	No	2	0	0	0	0	0	0	0	0	0	1	3	2	0	1	0	0.5	0	1	0.5	5	2	3.5	3	0	1.5	0	0	0	0	1	0.5	0	0	0	0	3	4	3.5	0	0	0	0	0
OTU734	k__Archaea; p__Crenarchaeota; c__MCG; o__pGrfC26; f__; g__; s__	No	No	No	No	0	0	0	0	0	0	0	0	0	0	2	4	3	0	0	0	0	0	0	0	5	3	4	6	2	4	0	0	0	3	0	1.5	2	0	0	0	4	4	4	0	0	0	0	0
OTU15319	k__Archaea; p__Crenarchaeota; c__MCG; o__pGrfC26; f__; g__; s__	No	No	No	No	0	1	1	1	0	0	0	1	0	0.5	2	2	2	0	1	1	1	0	0	0	0	1	0.5	4	4	4	0	0	0	0	1	0.5	1	1	1	1	1	1	1	0	2	1	0	0
OTU4440	k__Archaea; p__Crenarchaeota; c__MCG; o__pGrfC26; f__; g__; s__	No	No	No	No	0	0	0	0	0	0	0	0	0	0	3	6	4.5	0	0	0	0	0	0	0	5	2	3.5	1	0	0.5	0	0	0	5	1	3	1	0	0	0	7	3	5	1	0	0.5	0	0
OTU9665	k__Archaea; p__Crenarchaeota; c__MCG; o__pGrfC26; f__; g__; s__	No	No	No	No	0	0	0	0	0	0	0	0	0	0	2	2	2	1	0	0	0	0	0	0	3	2	2.5	0	1	0.5	0	0	0	0	1	0.5	1	1	1	1	5	0	2.5	0	1	0.5	0	0
OTU12753	k__Archaea; p__Crenarchaeota; c__MCG; o__pGrfC26; f__; g__; s__	No	No	No	No	2	0	0	0	0	0	0	0	0	0	1	0	0.5	0	3	3	3	0	0	0	0	2	1	0	0	0	4	3	3.5	3	2	2.5	0	4	7	5.5	0	0	0	0	0	0	0	0
OTU1085	k__Archaea; p__Crenarchaeota; c__MCG; o__pGrfC26; f__; g__; s__	No	No	No	No	2	0	0	0	0	0	0	0	0	0	0	2	1	0	0	1	0.5	0	0	0	3	7	5	0	4	2	1	1	1	0	0	0	1	0	2	1	0	1	0.5	1	0	0.5	0	0
OTU726	k__Archaea; p__Crenarchaeota; c__MCG; o__pGrfC26; f__; g__; s__	No	No	No	No	1	0	2	1	0	0	0	0	1	0.5	1	1	1	0	1	0	0.5	0	0	0	2	1	1.5	4	2	3	0	0	0	1	0	0.5	0	0	0	0	1	1	1	0	0	0	0	0
OTU693	k__Archaea; p__Crenarchaeota; c__MCG; o__pGrfC26; f__; g__; s__	No	No	No	No	1	0	0	0	0	0	0	0	0	0	1	2	1.5	0	2	0	1	0	0	0	1	2	1.5	2	0	1	2	3	2.5	0	2	1	0	0	3	1.5	0	0	0	0	0	0	0	0
OTU871	k__Archaea; p__Crenarchaeota; c__MCG; o__pGrfC26; f__; g__; s__	No	No	No	No	0	0	0	0	0	0	0	0	0	0	2	0	1	0	0	0	0	0	0	0	2	0	1	0	4	2	0	0	0	0	0	0	1	0	0	0	3	3	3	0	0	0	0	0
OTU13371	k__Archaea; p__Crenarchaeota; c__MCG; o__pGrfC26; f__; g__; s__	No	No	No	No	0	0	0	0	0	0	0	0	0	0	1	2	1.5	0	1	0	0.5	0	0	0	1	1	1	0	1	0.5	1	0	0.5	0	1	0.5	2	1	0	0.5	2	1	1.5	0	0	0	1	1
OTU824	k__Archaea; p__Crenarchaeota; c__MCG; o__pGrfC26; f__; g__; s__	No	No	No	No	0	0	0	0	0	0	0	0	0	0	1	0	0.5	0	0	2	1	0	0	0	1	1	1	2	4	3	0	0	0	0	0	0	0	2	1	1.5	0	0	0	0	0	0	0	0
OTU9920	k__Archaea; p__Crenarchaeota; c__MCG; o__pGrfC26; f__; g__; s__	No	No	No	No	0	0	0	0	0	0	0	0	0	0	1	1	1	0	1	1	1	0	0	0	0	1	0.5	2	0	1	0	0	0	1	0	0.5	1	1	1	1	5	0	2.5	0	0	0	0	0
OTU704	k__Archaea; p__Crenarchaeota; c__MCG; o__pGrfC26; f__; g__; s__	No	No	No	No	0	0	0	0	0	0	0	0	0	0	0	2	1	0	0	0	0	0	0	0	1	3	2	3	1	2	0	0	0	0	0	0	2	0	0	0	1	1	1	0	0	0	0	0
OTU6822	k__Archaea; p__Crenarchaeota; c__MCG; o__pGrfC26; f__; g__; s__	No	No	No	No	1	0	0	0	0	0	0	0	0	0	0	0	0	0	0	0	0	0	0	0	1	3	2	0	5	2.5	0	0	0	0	0	0	0	0	0	0	0	0	0	0	0	0	0	0
OTU14751	k__Archaea; p__Crenarchaeota; c__MCG; o__pGrfC26; f__; g__; s__	No	No	No	No	0	0	0	0	0	0	0	0	0	0	0	0	0	0	1	0	0.5	0	0	0	0	0	0	0	0	0	0	0	0	1	0	0.5	1	0	0	0	4	2	3	0	0	0	0	0
OTU13490	k__Archaea; p__Crenarchaeota; c__MCG; o__pGrfC26; f__; g__; s__	No	No	No	No	0	0	0	0	0	0	0	0	0	0	0	0	0	0	0	0	0	0	0	0	0	0	0	1	0	0.5	0	0	0	1	0	0.5	1	0	1	0.5	1	0	0.5	0	0	0	0	0
OTU2573	k__Archaea; p__Crenarchaeota; c__MCG; o__pGrfC26; f__; g__; s__	No	No	No	No	0	1	0	0.5	1	0	0.5	0	0	0	0	0	0	0	0	0	0	0	0	0	0	0	0	0	0	0	0	1	0.5	1	0	0.5	0	1	2	1.5	0	0	0	0	0	0	0	0
OTU2589	k__Archaea; p__Crenarchaeota; c__MCG; o__pGrfC26; f__; g__; s__	No	No	No	No	0	0	0	0	0	0	0	0	0	0	0	0	0	0	1	2	1.5	0	0	0	0	0	0	0	0	0	0	0	0	0	1	0.5	1	0	0	0	0	0	0	0	0	0	0	0
OTU14693	k__Archaea; p__Crenarchaeota; c__MCG; o__pGrfC26; f__; g__; s__	No	No	No	No	1	0	0	0	0	0	0	0	0	0	0	0	0	0	1	0	0.5	0	0	0	0	0	0	0	0	0	0	1	0.5	5	0	2.5	0	0	0	0	1	0	0.5	0	0	0	0	0
OTU4021	k__Archaea; p__Crenarchaeota; c__MCG; o__pGrfC26; f__; g__; s__	No	No	No	No	0	0	0	0	0	0	0	0	0	0	0	0	0	0	0	0	0	0	0	0	1	0	0.5	1	1	1	0	0	0	0	0	0	1	0	0	0	0	0	0	0	1	0.5	0	0
OTU6424	k__Archaea; p__Crenarchaeota; c__MCG; o__pGrfC26; f__; g__; s__	No	No	No	No	0	0	0	0	0	0	0	0	0	0	0	0	0	0	0	0	0	0	0	0	0	0	0	0	0	0	0	0	0	0	0	0	0	0	0	0	2	0	1	0	0	0	0	0
OTU12104	k__Archaea; p__Crenarchaeota; c__MCG; o__pGrfC26; f__; g__; s__	No	No	No	No	0	0	0	0	0	0	0	0	0	0	0	0	0	0	0	0	0	0	0	0	0	1	0.5	1	0	0.5	0	0	0	0	0	0	0	0	0	0	0	0	0	0	0	0	0	0
OTU11403	k__Archaea; p__Crenarchaeota; c__MCG; o__pGrfC26; f__; g__; s__	No	No	No	No	0	0	0	0	0	0	0	0	0	0	0	0	0	0	0	0	0	0	0	0	0	0	0	0	0	0	0	0	0	0	1	0.5	0	0	0	0	0	0	0	0	0	0	0	0
OTU14092	k__Archaea; p__Crenarchaeota; c__MCG; o__pGrfC26; f__; g__; s__	No	No	No	No	0	0	0	0	0	0	0	0	0	0	0	0	0	0	0	0	0	0	0	0	0	0	0	0	0	0	0	0	0	1	0	0.5	0	0	0	0	0	0	0	0	0	0	0	0
OTU13682	k__Archaea; p__Crenarchaeota; c__MCG; o__pGrfC26; f__; g__; s__	No	No	No	No	0	0	0	0	0	0	0	0	0	0	0	0	0	0	0	0	0	0	0	0	0	0	0	0	0	0	0	0	0	0	0	0	0	0	0	0	0	0	0	0	0	0	0	0
OTU1708	k__Archaea; p__Crenarchaeota; c__Thermoprotei; o__; f__; g__; s__	No	No	No	No	0	0	0	0	0	0	0	0	0	0	0	0	0	0	0	0	0	1	0	0.5	1	0	0.5	0	0	0	0	0	0	1	0	0.5	1	0	0	0	0	0	0	0	0	0	2	0
OTU868	k__Archaea; p__Crenarchaeota; c__Thermoprotei; o__; f__; g__; s__	No	No	No	No	0	0	0	0	0	0	0	0	0	0	0	2	1	1	0	0	0	0	0	0	0	1	0.5	0	1	0.5	0	1	0.5	0	1	0.5	2	0	0	0	0	0	0	0	1	0.5	0	0
OTU2040	k__Archaea; p__Crenarchaeota; c__THSCG; o__; f__; g__; s__	No	No	No	No	0	0	0	0	0	0	0	0	0	0	0	0	0	0	0	0	0	0	0	0	0	0	0	1	0	0.5	0	0	0	0	0	0	1	0	0	0	0	0	0	0	0	0	0	0
OTU200	k__Archaea; p__Euryarchaeota	No	No	No	No	1	0	0	0	0	0	0	1	1	1	1	2	1.5	2	10	3	6.5	1	3	2	5	4	4.5	5	17	11	7	4	5.5	1	5	3	4	7	2	4.5	0	0	0	2	2	2	0	0
OTU12272	k__Archaea; p__Euryarchaeota	No	No	No	No	7	0	0	0	0	0	0	0	0	0	0	0	0	0	2	2	2	0	0	0	0	1	0.5	0	2	1	4	0	2	0	5	2.5	0	7	4	5.5	0	0	0	1	2	1.5	0	0
OTU683	k__Archaea; p__Euryarchaeota	No	No	No	No	0	0	0	0	0	0	0	0	0	0	0	0	0	5	0	0	0	3	5	4	0	0	0	0	0	0	0	0	0	0	0	0	0	0	0	0	0	0	0	0	0	0	4	0
OTU1014	k__Archaea; p__Euryarchaeota	No	No	No	No	0	3	0	1.5	0	0	0	1	0	0.5	0	0	0	2	1	0	0.5	2	0	1	1	0	0.5	0	0	0	0	0	0	0	0	0	0	0	0	0	0	0	0	1	0	0.5	0	0
OTU894	k__Archaea; p__Euryarchaeota	No	No	No	No	0	0	0	0	0	0	0	0	0	0	0	0	0	0	0	0	0	0	0	0	0	0	0	1	0	0.5	0	0	0	1	2	1.5	0	5	5	5	0	0	0	0	0	0	0	0
OTU1415	k__Archaea; p__Euryarchaeota	No	No	No	No	1	0	0	0	1	0	0.5	0	0	0	0	0	0	0	0	0	0	0	0	0	0	0	0	0	0	0	0	2	1	1	1	1	0	0	1	0.5	0	0	0	0	1	0.5	1	0
OTU1441	k__Archaea; p__Euryarchaeota	No	No	No	No	0	0	0	0	0	0	0	0	0	0	1	0	0.5	0	0	0	0	0	0	0	0	1	0.5	0	0	0	0	0	0	0	0	0	2	0	1	0.5	1	2	1.5	1	0	0.5	0	0
OTU1481	k__Archaea; p__Euryarchaeota	No	No	No	No	1	0	0	0	0	0	0	0	1	0.5	0	0	0	0	1	1	1	0	0	0	0	0	0	0	0	0	1	1	1	0	3	1.5	0	0	1	0.5	3	0	1.5	0	0	0	0	0
OTU1442	k__Archaea; p__Euryarchaeota	No	No	No	No	0	0	0	0	1	0	0.5	0	0	0	0	0	0	0	0	0	0	1	0	0.5	0	0	0	0	0	0	0	0	0	0	0	0	0	0	0	0	0	0	0	0	0	0	0	3
OTU1673	k__Archaea; p__Euryarchaeota	No	No	No	No	0	0	1	0.5	0	0	0	1	1	1	0	0	0	1	0	1	0.5	5	0	2.5	0	0	0	0	0	0	0	1	0.5	0	0	0	0	0	1	0.5	0	0	0	1	0	0.5	0	0
OTU1394	k__Archaea; p__Euryarchaeota	No	No	No	No	0	0	0	0	1	0	0.5	0	0	0	0	0	0	0	0	0	0	1	1	1	0	0	0	0	0	0	1	0	0.5	1	0	0.5	0	0	0	0	0	0	0	0	0	0	0	0
OTU2253	k__Archaea; p__Euryarchaeota	No	No	No	No	0	0	1	0.5	0	0	0	0	0	0	0	0	0	0	0	0	0	0	1	0.5	0	0	0	0	2	1	0	0	0	0	0	0	0	0	0	0	0	0	0	0	0	0	0	0
OTU1966	k__Archaea; p__Euryarchaeota	No	No	No	No	0	1	0	0.5	0	0	0	1	0	0.5	0	0	0	2	0	0	0	0	1	0.5	0	0	0	0	0	0	0	0	0	0	0	0	0	0	0	0	0	0	0	0	0	0	0	0
OTU12506	k__Archaea; p__Euryarchaeota	No	No	No	No	0	0	0	0	2	2	2	0	0	0	0	0	0	1	0	1	0.5	0	0	0	0	0	0	0	0	0	0	0	0	0	0	0	0	0	0	0	0	0	0	0	0	0	0	0
OTU9138	k__Archaea; p__Euryarchaeota	No	No	No	No	0	0	0	0	1	1	1	0	0	0	0	0	0	3	0	0	0	0	0	0	0	0	0	0	0	0	0	0	0	0	0	0	0	0	0	0	0	0	0	0	0	0	0	0
OTU1535	k__Archaea; p__Euryarchaeota	No	No	No	No	1	0	0	0	0	0	0	0	0	0	0	0	0	0	3	1	2	0	0	0	0	0	0	0	0	0	0	0	0	0	0	0	0	0	0	0	0	0	0	1	0	0.5	0	0
OTU3199	k__Archaea; p__Euryarchaeota	No	No	No	No	0	0	0	0	0	0	0	0	0	0	0	0	0	0	0	0	0	0	0	0	0	1	0.5	0	0	0	0	2	1	0	0	0	0	0	0	0	0	0	0	0	3	1.5	0	0
OTU2691	k__Archaea; p__Euryarchaeota	No	No	No	No	0	0	0	0	0	0	0	0	0	0	0	0	0	0	0	0	0	0	0	0	0	0	0	2	0	1	0	0	0	0	0	0	1	0	0	0	0	0	0	0	0	0	0	0
OTU2584	k__Archaea; p__Euryarchaeota	No	No	No	No	0	0	0	0	0	0	0	0	0	0	0	0	0	1	0	1	0.5	0	0	0	0	0	0	0	0	0	0	1	0.5	0	0	0	0	1	0	0.5	0	0	0	0	0	0	0	0
OTU2569	k__Archaea; p__Euryarchaeota	No	No	No	No	1	2	0	1	0	0	0	0	0	0	0	0	0	0	0	0	0	0	0	0	0	0	0	0	0	0	0	0	0	0	1	0.5	0	0	0	0	0	0	0	0	0	0	0	0
OTU4627	k__Archaea; p__Euryarchaeota	No	No	No	No	0	0	0	0	0	0	0	0	1	0.5	0	0	0	0	0	0	0	1	0	0.5	0	0	0	0	0	0	0	0	0	0	0	0	0	0	0	0	0	0	0	0	0	0	0	0
OTU3943	k__Archaea; p__Euryarchaeota	No	No	No	No	0	0	0	0	0	0	0	0	0	0	0	0	0	0	0	0	0	0	0	0	0	0	0	0	0	0	1	0	0.5	3	0	1.5	0	0	0	0	0	0	0	0	0	0	0	0
OTU3177	k__Archaea; p__Euryarchaeota	No	No	No	No	0	0	0	0	0	0	0	0	0	0	0	0	0	0	0	0	0	1	0	0.5	0	0	0	0	0	0	0	0	0	0	0	0	0	0	0	0	0	0	0	0	0	0	0	0
OTU2313	k__Archaea; p__Euryarchaeota	No	No	No	No	0	0	0	0	0	0	0	0	0	0	0	0	0	0	0	0	0	0	0	0	0	0	0	0	3	1.5	0	0	0	1	0	0.5	0	0	0	0	0	0	0	0	0	0	0	0
OTU6582	k__Archaea; p__Euryarchaeota	No	No	No	No	1	0	0	0	0	1	0.5	0	0	0	0	0	0	0	0	0	0	0	0	0	0	0	0	0	0	0	0	0	0	0	1	0.5	0	0	0	0	0	0	0	0	0	0	0	0
OTU2921	k__Archaea; p__Euryarchaeota	No	No	No	No	0	0	0	0	0	0	0	0	0	0	0	0	0	0	0	0	0	0	0	0	0	0	0	0	0	0	0	0	0	3	0	1.5	0	0	0	0	0	0	0	0	0	0	0	0
OTU2711	k__Archaea; p__Euryarchaeota	No	No	No	No	0	0	0	0	0	0	0	0	0	0	0	0	0	0	0	0	0	0	0	0	0	0	0	0	0	0	0	0	0	0	0	0	0	0	0	0	0	0	0	0	1	0.5	0	0
OTU13304	k__Archaea; p__Euryarchaeota	No	No	No	No	0	0	0	0	3	0	1.5	0	0	0	0	0	0	0	0	0	0	0	0	0	0	0	0	0	0	0	0	0	0	0	0	0	0	0	0	0	0	0	0	0	0	0	0	0
OTU2045	k__Archaea; p__Euryarchaeota	No	No	No	No	0	0	0	0	0	0	0	2	0	1	0	0	0	0	0	0	0	0	0	0	0	0	0	0	0	0	0	0	0	0	0	0	0	0	0	0	0	0	0	0	0	0	0	0
OTU4679	k__Archaea; p__Euryarchaeota	No	No	No	No	0	0	0	0	0	0	0	0	0	0	0	0	0	0	0	0	0	1	1	1	0	0	0	0	0	0	0	0	0	0	0	0	0	0	0	0	0	0	0	0	0	0	0	0
OTU5226	k__Archaea; p__Euryarchaeota	No	No	No	No	0	0	0	0	0	0	0	0	0	0	0	0	0	0	0	0	0	0	0	0	0	0	0	0	0	0	0	0	0	0	1	0.5	0	0	0	0	0	0	0	0	0	0	0	0
OTU2180	k__Archaea; p__Euryarchaeota	No	No	No	No	0	0	0	0	0	0	0	0	0	0	0	0	0	0	0	0	0	0	1	0.5	0	0	0	0	0	0	0	0	0	0	0	0	0	0	1	0.5	0	0	0	1	0	0.5	0	0
OTU4733	k__Archaea; p__Euryarchaeota	No	No	No	No	0	0	0	0	0	0	0	0	0	0	0	0	0	0	0	0	0	0	0	0	0	0	0	0	0	0	1	1	1	0	0	0	0	0	0	0	0	0	0	1	0	0.5	0	0
OTU10636	k__Archaea; p__Euryarchaeota	No	No	No	No	0	0	0	0	0	0	0	0	0	0	0	0	0	0	0	0	0	0	0	0	0	0	0	0	0	0	0	0	0	0	0	0	0	0	0	0	0	0	0	0	0	0	0	0
OTU7188	k__Archaea; p__Euryarchaeota	No	No	No	No	1	0	0	0	0	0	0	0	1	0.5	0	0	0	0	0	0	0	0	0	0	0	0	0	0	0	0	0	0	0	0	0	0	0	0	0	0	0	0	0	0	0	0	0	0
OTU5645	k__Archaea; p__Euryarchaeota	No	No	No	No	0	0	0	0	0	0	0	0	0	0	0	0	0	0	0	0	0	0	0	0	0	0	0	0	0	0	0	0	0	0	0	0	0	0	0	0	0	0	0	0	0	0	0	0
OTU9296	k__Archaea; p__Euryarchaeota	No	No	No	No	0	0	0	0	0	1	0.5	0	0	0	0	0	0	0	0	0	0	0	0	0	0	0	0	0	0	0	0	0	0	0	0	0	0	0	0	0	0	0	0	0	0	0	0	0
OTU4353	k__Archaea; p__Euryarchaeota	No	No	No	No	0	0	0	0	0	0	0	0	0	0	0	0	0	0	0	0	0	0	0	0	0	0	0	1	0	0.5	0	0	0	0	0	0	0	0	0	0	0	0	0	0	0	0	0	0
OTU9600	k__Archaea; p__Euryarchaeota	No	No	No	No	0	0	0	0	0	0	0	2	0	1	0	0	0	0	0	0	0	0	0	0	0	0	0	0	0	0	0	0	0	0	0	0	0	0	0	0	0	0	0	0	0	0	0	0
OTU9597	k__Archaea; p__Euryarchaeota	No	No	No	No	0	0	0	0	0	0	0	0	0	0	0	0	0	0	1	0	0.5	0	0	0	0	0	0	0	0	0	0	0	0	0	0	0	0	0	0	0	0	0	0	0	0	0	0	0
OTU9806	k__Archaea; p__Euryarchaeota	No	No	No	No	0	0	0	0	0	0	0	0	0	0	0	0	0	0	0	0	0	0	0	0	0	0	0	0	0	0	0	0	0	1	0	0.5	0	0	0	0	0	0	0	0	0	0	0	0
OTU9575	k__Archaea; p__Euryarchaeota	No	No	No	No	0	0	0	0	0	0	0	0	0	0	0	0	0	0	0	0	0	0	0	0	0	0	0	0	0	0	0	1	0.5	0	0	0	0	0	0	0	0	0	0	0	0	0	0	0
OTU6397	k__Archaea; p__Euryarchaeota	No	No	No	No	0	0	0	0	0	0	0	0	0	0	0	0	0	0	0	0	0	0	0	0	0	0	0	0	0	0	0	0	0	1	0	0.5	0	0	0	0	0	0	0	0	0	0	0	0
OTU11751	k__Archaea; p__Euryarchaeota	No	No	No	No	0	0	0	0	0	1	0.5	0	0	0	0	0	0	0	0	0	0	0	0	0	0	0	0	0	0	0	0	0	0	0	0	0	0	0	0	0	0	0	0	0	0	0	0	0
OTU15120	k__Archaea; p__Euryarchaeota	No	No	No	No	0	0	0	0	0	0	0	0	0	0	0	0	0	0	0	0	0	0	0	0	0	0	0	0	0	0	0	0	0	0	0	0	0	0	0	0	0	0	0	0	0	0	1	0
OTU8440	k__Archaea; p__Euryarchaeota	No	No	No	No	0	0	0	0	0	0	0	0	0	0	0	0	0	0	1	0	0.5	0	0	0	0	0	0	0	0	0	0	0	0	0	0	0	0	0	0	0	0	0	0	0	0	0	0	0
OTU14268	k__Archaea; p__Euryarchaeota	No	No	No	No	0	0	0	0	1	0	0.5	0	0	0	0	0	0	0	0	0	0	0	0	0	0	0	0	0	0	0	0	0	0	0	0	0	0	0	0	0	0	0	0	0	0	0	0	0
OTU520	k__Archaea; p__Euryarchaeota; c__DSEG	No	No	No	No	6	0	0	0	2	0	1	0	0	0	0	1	0.5	3	2	2	2	0	4	2	2	0	1	1	0	0.5	2	0	1	2	1	1.5	0	0	3	1.5	3	1	2	2	0	1	0	0
OTU540	k__Archaea; p__Euryarchaeota; c__DSEG	No	No	No	No	0	12	16	14	0	0	0	0	1	0.5	1	0	0.5	0	0	0	0	0	0	0	0	0	0	0	0	0	0	0	0	0	0	0	0	0	0	0	0	0	0	1	0	0.5	0	0
OTU1170	k__Archaea; p__Euryarchaeota; c__DSEG	No	No	No	No	1	0	0	0	0	0	0	0	0	0	0	0	0	0	0	0	0	0	0	0	1	0	0.5	0	0	0	0	0	0	2	2	2	0	5	0	2.5	0	0	0	0	0	0	0	0
OTU1917	k__Archaea; p__Euryarchaeota; c__DSEG	No	No	No	No	0	1	2	1.5	0	0	0	1	0	0.5	0	0	0	0	0	0	0	0	0	0	0	0	0	0	0	0	0	0	0	0	0	0	0	0	1	0.5	0	0	0	0	0	0	0	0
OTU9739	k__Archaea; p__Euryarchaeota; c__DSEG	No	No	No	No	0	0	0	0	0	0	0	0	0	0	0	0	0	0	0	0	0	0	0	0	0	0	0	0	0	0	0	0	0	2	0	1	0	0	0	0	0	0	0	0	0	0	0	0
OTU522	k__Archaea; p__Euryarchaeota; c__DSEG; o__104A5; f__; g__; s__	No	No	No	No	2	1	0	0.5	0	0	0	6	1	3.5	0	2	1	0	0	0	0	0	0	0	1	0	0.5	0	2	1	0	0	0	0	1	0.5	0	1	1	1	2	3	2.5	0	2	1	0	0
OTU1678	k__Archaea; p__Euryarchaeota; c__DSEG; o__104A5; f__; g__; s__	No	No	No	No	3	0	0	0	0	0	0	0	0	0	1	0	0.5	0	0	1	0.5	0	0	0	0	0	0	0	0	0	0	1	0.5	2	0	1	0	0	0	0	0	0	0	2	0	1	0	0
OTU1551	k__Archaea; p__Euryarchaeota; c__DSEG; o__104A5; f__; g__; s__	No	No	No	No	0	0	0	0	0	0	0	0	0	0	0	0	0	1	0	0	0	0	1	0.5	0	0	0	0	0	0	0	0	0	0	0	0	0	0	0	0	0	0	0	0	0	0	1	0
OTU1619	k__Archaea; p__Euryarchaeota; c__DSEG; o__104A5; f__; g__; s__	No	No	No	No	0	0	1	0.5	0	0	0	2	0	1	0	0	0	0	0	0	0	0	0	0	0	0	0	0	0	0	0	0	0	0	1	0.5	0	2	0	1	0	0	0	0	0	0	0	0
OTU2315	k__Archaea; p__Euryarchaeota; c__DSEG; o__104A5; f__; g__; s__	No	No	No	No	0	0	0	0	4	0	2	0	0	0	0	0	0	0	1	0	0.5	0	0	0	0	0	0	0	0	0	0	2	1	0	0	0	0	0	0	0	0	0	0	0	1	0.5	0	0
OTU4059	k__Archaea; p__Euryarchaeota; c__DSEG; o__104A5; f__; g__; s__	No	No	No	No	0	0	0	0	0	0	0	0	0	0	0	0	0	0	0	0	0	0	0	0	0	0	0	0	0	0	0	0	0	0	0	0	0	0	0	0	0	0	0	0	0	0	1	0
OTU3796	k__Archaea; p__Euryarchaeota; c__DSEG; o__104A5; f__; g__; s__	No	No	No	No	0	0	0	0	0	0	0	0	0	0	0	0	0	0	0	0	0	0	0	0	0	0	0	0	0	0	0	0	0	0	0	0	0	0	0	0	2	0	1	0	0	0	0	0
OTU7150	k__Archaea; p__Euryarchaeota; c__DSEG; o__104A5; f__; g__; s__	No	No	No	No	0	0	0	0	0	0	0	0	0	0	0	0	0	1	0	0	0	0	0	0	0	0	0	0	0	0	0	0	0	0	0	0	0	0	0	0	0	0	0	0	0	0	0	0
OTU5735	k__Archaea; p__Euryarchaeota; c__DSEG; o__104A5; f__; g__; s__	No	No	No	No	1	0	0	0	0	0	0	0	0	0	0	0	0	0	0	0	0	0	0	0	0	0	0	0	0	0	0	0	0	1	0	0.5	0	0	0	0	0	0	0	0	0	0	0	0
OTU3094	k__Archaea; p__Euryarchaeota; c__DSEG; o__104A5; f__; g__; s__	No	No	No	No	0	0	0	0	0	0	0	0	0	0	0	0	0	0	1	0	0.5	0	0	0	0	0	0	0	0	0	1	0	0.5	0	0	0	0	0	0	0	0	0	0	0	0	0	0	0
OTU5609	k__Archaea; p__Euryarchaeota; c__DSEG; o__104A5; f__; g__; s__	No	No	No	No	0	0	0	0	0	0	0	0	0	0	0	0	0	0	0	0	0	0	0	0	0	0	0	0	0	0	0	1	0.5	0	0	0	0	0	0	0	0	0	0	0	0	0	0	0
OTU7582	k__Archaea; p__Euryarchaeota; c__DSEG; o__104A5; f__; g__; s__	No	No	No	No	1	0	0	0	0	0	0	0	0	0	0	0	0	0	0	0	0	0	0	0	0	0	0	0	0	0	0	0	0	0	0	0	0	0	0	0	0	0	0	0	0	0	0	0
OTU9435	k__Archaea; p__Euryarchaeota; c__DSEG; o__104A5; f__; g__; s__	No	No	No	No	0	0	0	0	0	0	0	0	0	0	0	0	0	0	0	0	0	0	0	0	0	0	0	0	0	0	0	0	0	0	0	0	0	0	0	0	0	0	0	0	0	0	0	0
OTU14465	k__Archaea; p__Euryarchaeota; c__DSEG; o__104A5; f__; g__; s__	No	No	No	No	0	0	0	0	0	0	0	0	0	0	0	0	0	0	0	0	0	0	0	0	0	0	0	0	0	0	0	0	0	0	0	0	0	0	0	0	0	0	0	0	0	0	0	0
OTU11186	k__Archaea; p__Euryarchaeota; c__DSEG; o__104A5; f__; g__; s__	No	No	No	No	0	0	0	0	0	0	0	0	0	0	0	0	0	0	0	0	0	0	0	0	1	0	0.5	0	0	0	0	0	0	0	0	0	0	0	0	0	0	0	0	0	0	0	0	0
OTU10074	k__Archaea; p__Euryarchaeota; c__DSEG; o__104A5; f__; g__; s__	No	No	No	No	0	0	0	0	0	0	0	0	0	0	0	0	0	0	0	0	0	0	0	0	0	0	0	0	0	0	1	0	0.5	0	0	0	0	0	0	0	0	0	0	0	0	0	0	0
OTU6683	k__Archaea; p__Euryarchaeota; c__DSEG; o__104A5; f__; g__; s__	No	No	No	No	0	0	0	0	0	0	0	0	0	0	0	0	0	0	0	0	0	0	0	0	0	0	0	0	0	0	0	0	0	0	0	0	0	1	0	0.5	0	0	0	0	0	0	0	0
OTU259	k__Archaea; p__Euryarchaeota; c__DSEG; o__ArcA07; f__; g__; s__	No	No	No	No	5	0	0	0	0	0	0	0	0	0	0	0	0	0	8	1	4.5	0	0	0	0	0	0	0	0	0	2	0	1	1	3	2	0	4	10	7	0	0	0	5	4	4.5	0	0
OTU409	k__Archaea; p__Euryarchaeota; c__DSEG; o__ArcA07; f__; g__; s__	No	No	No	No	0	0	0	0	0	0	0	0	0	0	2	1	1.5	0	2	0	1	0	0	0	4	2	3	11	8	9.5	0	0	0	1	1	1	0	4	2	3	1	1	1	0	0	0	0	0
OTU402	k__Archaea; p__Euryarchaeota; c__DSEG; o__ArcA07; f__; g__; s__	No	No	No	No	0	0	0	0	0	0	0	0	0	0	2	3	2.5	0	0	0	0	0	0	0	6	5	5.5	8	4	6	0	0	0	0	0	0	5	0	0	0	0	0	0	0	0	0	0	0
OTU555	k__Archaea; p__Euryarchaeota; c__DSEG; o__ArcA07; f__; g__; s__	No	No	No	No	1	4	0	2	0	1	0.5	0	0	0	2	2	2	1	0	0	0	0	1	0.5	0	1	0.5	0	0	0	0	0	0	0	0	0	4	0	0	0	0	1	0.5	1	2	1.5	0	0
OTU417	k__Archaea; p__Euryarchaeota; c__DSEG; o__ArcA07; f__; g__; s__	No	No	No	No	1	0	0	0	0	0	0	0	0	0	2	0	1	0	0	0	0	0	0	0	2	1	1.5	6	3	4.5	0	0	0	0	1	0.5	6	1	1	1	0	0	0	0	0	0	0	0
OTU1162	k__Archaea; p__Euryarchaeota; c__DSEG; o__ArcA07; f__; g__; s__	No	No	No	No	3	0	0	0	0	0	0	0	0	0	0	0	0	0	0	1	0.5	0	0	0	0	0	0	0	0	0	1	3	2	0	1	0.5	0	3	2	2.5	0	0	0	0	0	0	0	0
OTU840	k__Archaea; p__Euryarchaeota; c__DSEG; o__ArcA07; f__; g__; s__	No	No	No	No	1	0	0	0	0	0	0	0	0	0	1	0	0.5	0	1	0	0.5	0	0	0	0	0	0	3	1	2	0	0	0	1	0	0.5	2	0	0	0	0	0	0	0	0	0	0	0
OTU908	k__Archaea; p__Euryarchaeota; c__DSEG; o__ArcA07; f__; g__; s__	No	No	No	No	0	0	1	0.5	0	0	0	0	0	0	1	1	1	0	0	2	1	0	0	0	0	0	0	0	0	0	0	1	0.5	0	4	2	0	2	0	1	0	0	0	0	0	0	0	0
OTU958	k__Archaea; p__Euryarchaeota; c__DSEG; o__ArcA07; f__; g__; s__	No	No	No	No	0	0	0	0	0	0	0	0	0	0	1	1	1	0	0	0	0	0	0	0	0	0	0	1	0	0.5	0	0	0	0	0	0	0	0	0	0	7	1	4	0	0	0	0	0
OTU727	k__Archaea; p__Euryarchaeota; c__DSEG; o__ArcA07; f__; g__; s__	No	No	No	No	0	2	0	1	0	0	0	0	1	0.5	0	0	0	1	0	0	0	0	1	0.5	0	0	0	0	0	0	0	0	0	0	1	0.5	0	0	0	0	0	0	0	0	1	0.5	0	0
OTU1542	k__Archaea; p__Euryarchaeota; c__DSEG; o__ArcA07; f__; g__; s__	No	No	No	No	0	0	0	0	0	0	0	0	1	0.5	0	0	0	0	0	0	0	0	1	0.5	0	0	0	0	0	0	0	1	0.5	0	0	0	0	0	2	1	1	0	0.5	1	0	0.5	0	0
OTU2244	k__Archaea; p__Euryarchaeota; c__DSEG; o__ArcA07; f__; g__; s__	No	No	No	No	0	0	0	0	0	0	0	0	0	0	0	0	0	0	2	1	1.5	0	0	0	0	0	0	0	0	0	0	0	0	2	3	2.5	0	1	0	0.5	0	0	0	1	1	1	0	0
OTU2062	k__Archaea; p__Euryarchaeota; c__DSEG; o__ArcA07; f__; g__; s__	No	No	No	No	0	0	0	0	1	0	0.5	0	0	0	0	0	0	0	0	0	0	0	0	0	0	0	0	0	0	0	0	0	0	0	0	0	0	0	0	0	3	2	2.5	0	1	0.5	0	0
OTU1402	k__Archaea; p__Euryarchaeota; c__DSEG; o__ArcA07; f__; g__; s__	No	No	No	No	1	0	0	0	0	0	0	0	0	0	0	0	0	1	0	1	0.5	0	0	0	0	1	0.5	0	0	0	0	0	0	0	0	0	0	0	0	0	1	0	0.5	0	0	0	0	0
OTU3584	k__Archaea; p__Euryarchaeota; c__DSEG; o__ArcA07; f__; g__; s__	No	No	No	No	0	0	0	0	0	0	0	0	0	0	1	0	0.5	0	1	0	0.5	0	0	0	0	0	0	0	0	0	0	0	0	0	0	0	1	0	0	0	1	1	1	0	0	0	0	0
OTU12710	k__Archaea; p__Euryarchaeota; c__DSEG; o__ArcA07; f__; g__; s__	No	No	No	No	0	0	0	0	0	0	0	0	0	0	0	0	0	0	1	0	0.5	0	0	0	0	0	0	0	0	0	0	0	0	6	0	3	0	0	0	0	0	0	0	0	0	0	0	0
OTU2341	k__Archaea; p__Euryarchaeota; c__DSEG; o__ArcA07; f__; g__; s__	No	No	No	No	0	0	0	0	0	0	0	0	1	0.5	0	0	0	0	0	0	0	0	0	0	1	1	1	2	0	1	0	0	0	0	0	0	0	0	0	0	0	1	0.5	0	0	0	0	0
OTU1289	k__Archaea; p__Euryarchaeota; c__DSEG; o__ArcA07; f__; g__; s__	No	No	No	No	2	0	0	0	0	0	0	0	0	0	0	0	0	0	0	0	0	0	0	0	0	0	0	0	0	0	1	0	0.5	1	1	1	0	0	0	0	0	0	0	0	0	0	0	0
OTU12148	k__Archaea; p__Euryarchaeota; c__DSEG; o__ArcA07; f__; g__; s__	No	No	No	No	0	0	0	0	0	0	0	0	0	0	0	0	0	0	0	0	0	0	0	0	0	0	0	0	0	0	0	0	0	1	1	1	0	0	0	0	1	0	0.5	0	0	0	0	0
OTU2284	k__Archaea; p__Euryarchaeota; c__DSEG; o__ArcA07; f__; g__; s__	No	No	No	No	0	0	0	0	0	0	0	0	0	0	0	0	0	0	0	0	0	0	0	0	0	0	0	0	0	0	0	0	0	8	0	4	0	0	0	0	0	0	0	0	0	0	0	0
OTU3502	k__Archaea; p__Euryarchaeota; c__DSEG; o__ArcA07; f__; g__; s__	No	No	No	No	0	0	0	0	0	0	0	0	0	0	0	0	0	0	0	0	0	0	0	0	0	0	0	0	0	0	0	0	0	5	0	2.5	0	0	1	0.5	0	0	0	0	0	0	0	0
OTU2430	k__Archaea; p__Euryarchaeota; c__DSEG; o__ArcA07; f__; g__; s__	No	No	No	No	0	0	0	0	0	0	0	0	0	0	0	0	0	0	0	0	0	0	0	0	0	0	0	0	0	0	0	1	0.5	1	0	0.5	0	1	0	0.5	0	0	0	0	0	0	0	0
OTU2002	k__Archaea; p__Euryarchaeota; c__DSEG; o__ArcA07; f__; g__; s__	No	No	No	No	2	0	0	0	0	0	0	0	0	0	0	0	0	0	0	0	0	0	0	0	0	0	0	0	0	0	0	0	0	4	0	2	0	0	0	0	0	0	0	0	0	0	0	0
OTU2289	k__Archaea; p__Euryarchaeota; c__DSEG; o__ArcA07; f__; g__; s__	No	No	No	No	0	0	0	0	0	0	0	0	0	0	0	0	0	0	0	0	0	0	0	0	2	1	1.5	0	0	0	0	0	0	0	0	0	0	1	0	0.5	0	0	0	0	0	0	0	0
OTU1138	k__Archaea; p__Euryarchaeota; c__DSEG; o__ArcA07; f__; g__; s__	No	No	No	No	0	0	0	0	0	0	0	0	0	0	0	0	0	0	2	0	1	0	0	0	0	0	0	0	0	0	0	0	0	0	1	0.5	0	2	0	1	0	0	0	1	1	1	0	0
OTU2740	k__Archaea; p__Euryarchaeota; c__DSEG; o__ArcA07; f__; g__; s__	No	No	No	No	0	0	0	0	0	0	0	0	0	0	1	0	0.5	0	0	0	0	0	0	0	0	0	0	0	0	0	0	1	0.5	0	0	0	0	2	0	1	0	1	0.5	0	0	0	0	0
OTU8484	k__Archaea; p__Euryarchaeota; c__DSEG; o__ArcA07; f__; g__; s__	No	No	No	No	0	0	0	0	0	0	0	0	0	0	0	1	0.5	0	0	0	0	0	0	0	0	0	0	0	0	0	0	0	0	3	0	1.5	0	0	0	0	0	1	0.5	0	0	0	0	0
OTU1568	k__Archaea; p__Euryarchaeota; c__DSEG; o__ArcA07; f__; g__; s__	No	No	No	No	3	0	0	0	0	0	0	0	0	0	0	0	0	0	0	1	0.5	0	0	0	0	0	0	0	0	0	0	0	0	0	0	0	0	0	0	0	0	0	0	0	0	0	0	0
OTU4090	k__Archaea; p__Euryarchaeota; c__DSEG; o__ArcA07; f__; g__; s__	No	No	No	No	0	0	0	0	0	0	0	0	0	0	1	1	1	0	0	0	0	0	0	0	0	0	0	0	0	0	0	0	0	0	0	0	0	0	0	0	0	0	0	0	0	0	0	0
OTU2047	k__Archaea; p__Euryarchaeota; c__DSEG; o__ArcA07; f__; g__; s__	No	No	No	No	0	0	0	0	0	0	0	0	0	0	0	0	0	0	0	0	0	0	0	0	3	0	1.5	0	0	0	0	0	0	0	0	0	1	0	0	0	0	0	0	0	0	0	0	0
OTU2732	k__Archaea; p__Euryarchaeota; c__DSEG; o__ArcA07; f__; g__; s__	No	No	No	No	1	0	0	0	0	0	0	0	0	0	0	0	0	0	0	1	0.5	0	0	0	0	0	0	0	0	0	0	1	0.5	0	0	0	0	1	0	0.5	0	0	0	0	0	0	0	0
OTU4017	k__Archaea; p__Euryarchaeota; c__DSEG; o__ArcA07; f__; g__; s__	No	No	No	No	0	0	0	0	0	0	0	0	0	0	0	0	0	0	0	0	0	0	0	0	0	0	0	2	0	1	0	0	0	0	0	0	0	0	0	0	1	0	0.5	0	0	0	0	0
OTU4251	k__Archaea; p__Euryarchaeota; c__DSEG; o__ArcA07; f__; g__; s__	No	No	No	No	0	0	0	0	0	0	0	0	0	0	0	0	0	0	0	0	0	0	0	0	0	1	0.5	0	0	0	0	0	0	0	0	0	0	0	0	0	0	0	0	0	1	0.5	0	0
OTU5026	k__Archaea; p__Euryarchaeota; c__DSEG; o__ArcA07; f__; g__; s__	No	No	No	No	0	0	0	0	1	1	1	0	0	0	0	0	0	0	0	0	0	0	0	0	0	0	0	0	0	0	0	0	0	0	0	0	0	0	0	0	0	0	0	0	1	0.5	0	0
OTU4614	k__Archaea; p__Euryarchaeota; c__DSEG; o__ArcA07; f__; g__; s__	No	No	No	No	0	0	0	0	0	0	0	0	0	0	0	0	0	0	0	0	0	0	0	0	0	0	0	0	0	0	0	0	0	2	1	1.5	0	0	0	0	0	0	0	0	0	0	0	0
OTU6382	k__Archaea; p__Euryarchaeota; c__DSEG; o__ArcA07; f__; g__; s__	No	No	No	No	0	0	0	0	0	0	0	0	0	0	1	0	0.5	0	0	0	0	0	0	0	0	0	0	0	0	0	0	0	0	0	0	0	0	0	0	0	0	0	0	0	1	0.5	0	0
OTU7471	k__Archaea; p__Euryarchaeota; c__DSEG; o__ArcA07; f__; g__; s__	No	No	No	No	0	0	0	0	0	0	0	0	0	0	0	0	0	0	0	0	0	0	0	0	0	0	0	0	0	0	0	0	0	0	0	0	0	0	0	0	0	0	0	0	2	1	0	0
OTU4936	k__Archaea; p__Euryarchaeota; c__DSEG; o__ArcA07; f__; g__; s__	No	No	No	No	0	0	0	0	0	0	0	1	0	0.5	0	0	0	1	0	0	0	0	0	0	0	0	0	0	0	0	0	0	0	0	0	0	0	0	0	0	0	0	0	0	0	0	0	0
OTU15045	k__Archaea; p__Euryarchaeota; c__DSEG; o__ArcA07; f__; g__; s__	No	No	No	No	0	0	0	0	1	0	0.5	0	0	0	0	0	0	0	0	0	0	0	0	0	0	0	0	0	0	0	0	0	0	0	0	0	0	0	0	0	0	0	0	0	0	0	0	0
OTU7686	k__Archaea; p__Euryarchaeota; c__DSEG; o__ArcA07; f__; g__; s__	No	No	No	No	0	1	0	0.5	0	0	0	0	0	0	0	0	0	0	0	0	0	0	0	0	0	0	0	0	0	0	0	0	0	1	0	0.5	0	0	0	0	0	0	0	0	0	0	0	0
OTU5412	k__Archaea; p__Euryarchaeota; c__DSEG; o__ArcA07; f__; g__; s__	No	No	No	No	0	0	0	0	0	0	0	0	0	0	0	0	0	0	0	0	0	0	0	0	0	0	0	0	0	0	0	0	0	0	0	0	0	0	0	0	1	1	1	0	0	0	0	0
OTU4488	k__Archaea; p__Euryarchaeota; c__DSEG; o__ArcA07; f__; g__; s__	No	No	No	No	0	0	0	0	0	0	0	0	0	0	0	0	0	0	0	0	0	0	0	0	0	0	0	0	1	0.5	0	0	0	0	0	0	0	0	0	0	0	0	0	0	0	0	0	0
OTU4968	k__Archaea; p__Euryarchaeota; c__DSEG; o__ArcA07; f__; g__; s__	No	No	No	No	0	0	0	0	0	0	0	0	0	0	0	0	0	0	0	0	0	0	0	0	0	0	0	0	0	0	0	0	0	0	0	0	0	0	0	0	0	0	0	0	0	0	0	0
OTU7086	k__Archaea; p__Euryarchaeota; c__DSEG; o__ArcA07; f__; g__; s__	No	No	No	No	0	0	0	0	0	0	0	0	0	0	0	0	0	0	0	0	0	0	0	0	0	0	0	0	0	0	0	1	0.5	0	0	0	0	0	0	0	0	0	0	0	0	0	0	0
OTU11256	k__Archaea; p__Euryarchaeota; c__DSEG; o__ArcA07; f__; g__; s__	No	No	No	No	0	0	0	0	0	0	0	0	0	0	0	0	0	0	0	0	0	0	0	0	0	0	0	0	0	0	0	0	0	1	0	0.5	0	0	0	0	0	0	0	0	0	0	0	0
OTU6109	k__Archaea; p__Euryarchaeota; c__DSEG; o__ArcA07; f__; g__; s__	No	No	No	No	0	0	0	0	0	0	0	0	0	0	0	0	0	0	0	0	0	0	0	0	0	0	0	0	0	0	0	0	0	0	0	0	0	0	0	0	0	1	0.5	0	0	0	0	0
OTU10340	k__Archaea; p__Euryarchaeota; c__DSEG; o__ArcA07; f__; g__; s__	No	No	No	No	0	0	0	0	0	0	0	0	0	0	0	0	0	0	0	0	0	0	0	0	0	0	0	0	0	0	1	0	0.5	0	0	0	0	0	0	0	0	0	0	0	0	0	0	0
OTU4977	k__Archaea; p__Euryarchaeota; c__DSEG; o__DHVE3; f__; g__; s__	No	No	No	No	0	0	0	0	0	0	0	1	0	0.5	0	0	0	0	0	0	0	0	0	0	0	0	0	0	0	0	1	0	0.5	0	0	0	0	0	0	0	0	0	0	0	0	0	0	0
OTU6154	k__Archaea; p__Euryarchaeota; c__DSEG; o__DHVE3; f__; g__; s__	No	No	No	No	0	0	0	0	0	0	0	0	0	0	0	0	0	0	0	0	0	0	0	0	0	0	0	0	0	0	0	0	0	1	0	0.5	0	0	0	0	0	0	0	0	0	0	0	0
OTU3725	k__Archaea; p__Euryarchaeota; c__Halobacteria; o__Halobacteriales; f__Halobacteriaceae	No	No	No	No	0	0	1	0.5	0	0	0	0	1	0.5	0	0	0	0	0	0	0	0	1	0.5	0	0	0	0	0	0	0	0	0	0	0	0	0	0	0	0	0	0	0	0	0	0	0	0
OTU10469	k__Archaea; p__Euryarchaeota; c__Halobacteria; o__Halobacteriales; f__Halobacteriaceae	No	No	No	No	0	0	0	0	0	0	0	0	0	0	0	0	0	0	0	0	0	0	0	0	0	0	0	0	0	0	0	0	0	0	0	0	0	0	0	0	0	0	0	0	0	0	0	0
OTU2656	k__Archaea; p__Euryarchaeota; c__Halobacteria; o__Halobacteriales; f__Halobacteriaceae	No	No	No	No	0	0	0	0	0	0	0	0	0	0	0	0	0	0	0	0	0	1	0	0.5	0	0	0	0	0	0	0	0	0	0	0	0	0	0	0	0	0	0	0	0	0	0	0	0
OTU299	k__Archaea; p__Euryarchaeota; c__Methanobacteria; o__Methanobacteriales; f__Methanobacteriaceae; g__Methanobacterium; s__	Yes	hydrogenotrophic	No	No	2	0	0	0	2	3	2.5	0	0	0	0	0	0	3	1	0	0.5	4	3	3.5	0	0	0	0	0	0	3	1	2	0	0	0	0	6	1	3.5	0	0	0	6	3	4.5	5	1
OTU541	k__Archaea; p__Euryarchaeota; c__Methanobacteria; o__Methanobacteriales; f__Methanobacteriaceae; g__Methanobacterium; s__	Yes	hydrogenotrophic	No	No	1	0	0	0	10	0	5	0	0	0	0	0	0	0	0	0	0	0	0	0	0	2	1	1	0	0.5	1	0	0.5	4	5	4.5	0	2	0	1	1	0	0.5	0	0	0	3	1
OTU986	k__Archaea; p__Euryarchaeota; c__Methanobacteria; o__Methanobacteriales; f__Methanobacteriaceae; g__Methanobacterium; s__	Yes	hydrogenotrophic	No	No	2	0	0	0	0	0	0	0	0	0	0	0	0	2	0	0	0	4	0	2	0	0	0	0	0	0	0	1	0.5	1	1	1	0	1	1	1	0	0	0	1	0	0.5	0	0
OTU10954	k__Archaea; p__Euryarchaeota; c__Methanobacteria; o__Methanobacteriales; f__Methanobacteriaceae; g__Methanobacterium; s__	Yes	hydrogenotrophic	No	No	0	0	0	0	0	0	0	0	0	0	0	0	0	0	0	0	0	0	0	0	0	1	0.5	0	0	0	0	0	0	0	0	0	0	0	0	0	0	0	0	0	0	0	0	0
OTU1124	k__Archaea; p__Euryarchaeota; c__Methanobacteria; o__Methanobacteriales; f__MSBL1; g__SAGMEG-1; s__	Yes	putative hydrogenotrophic	No	No	0	0	0	0	0	0	0	2	1	1.5	0	0	0	0	2	0	1	0	1	0.5	1	0	0.5	1	1	1	0	0	0	1	1	1	2	0	1	0.5	0	1	0.5	2	1	1.5	0	0
OTU1153	k__Archaea; p__Euryarchaeota; c__Methanobacteria; o__Methanobacteriales; f__MSBL1; g__SAGMEG-1; s__	Yes	putative hydrogenotrophic	No	No	0	0	0	0	0	0	0	0	0	0	0	0	0	1	2	1	1.5	0	0	0	0	0	0	0	0	0	0	0	0	0	0	0	0	2	1	1.5	1	0	0.5	0	1	0.5	0	0
OTU1941	k__Archaea; p__Euryarchaeota; c__Methanobacteria; o__Methanobacteriales; f__MSBL1; g__SAGMEG-1; s__	Yes	putative hydrogenotrophic	No	No	1	0	0	0	0	0	0	0	0	0	0	0	0	0	2	0	1	0	0	0	0	1	0.5	0	0	0	0	0	0	0	1	0.5	0	3	1	2	0	0	0	0	0	0	0	0
OTU1220	k__Archaea; p__Euryarchaeota; c__Methanobacteria; o__Methanobacteriales; f__MSBL1; g__SAGMEG-1; s__	Yes	putative hydrogenotrophic	No	No	0	1	1	1	0	0	0	1	0	0.5	0	1	0.5	0	0	1	0.5	0	0	0	0	0	0	0	0	0	0	0	0	0	0	0	0	0	1	0.5	0	0	0	0	0	0	0	0
OTU3669	k__Archaea; p__Euryarchaeota; c__Methanobacteria; o__Methanobacteriales; f__MSBL1; g__SAGMEG-1; s__	Yes	putative hydrogenotrophic	No	No	0	0	0	0	0	0	0	0	0	0	0	0	0	0	0	0	0	0	0	0	0	0	0	0	0	0	3	0	1.5	0	0	0	0	0	0	0	0	0	0	0	0	0	0	0
OTU5344	k__Archaea; p__Euryarchaeota; c__Methanobacteria; o__Methanobacteriales; f__MSBL1; g__SAGMEG-1; s__	Yes	putative hydrogenotrophic	No	No	0	0	0	0	0	0	0	0	0	0	0	0	0	0	0	0	0	0	0	0	0	0	0	0	0	0	0	0	0	0	0	0	0	0	0	0	1	0	0.5	0	0	0	0	0
OTU5547	k__Archaea; p__Euryarchaeota; c__Methanobacteria; o__Methanobacteriales; f__MSBL1; g__SAGMEG-1; s__	Yes	putative hydrogenotrophic	No	No	0	0	0	0	0	0	0	0	0	0	0	0	0	0	0	0	0	0	0	0	1	0	0.5	1	0	0.5	0	0	0	0	0	0	0	0	0	0	0	0	0	0	0	0	0	0
OTU2646	k__Archaea; p__Euryarchaeota; c__Methanomicrobia; o__Methanocellales; f__; g__; s__	Yes	putative hydrogenotrophic	No	No	2	0	0	0	0	0	0	1	0	0.5	0	0	0	0	0	0	0	1	0	0.5	1	0	0.5	0	0	0	0	1	0.5	0	1	0.5	1	0	0	0	1	1	1	0	0	0	1	0
OTU5313	k__Archaea; p__Euryarchaeota; c__Methanomicrobia; o__Methanocellales; f__Methanocellaceae; g__; s__	Yes	putative hydrogenotrophic	No	No	0	0	0	0	0	0	0	0	0	0	0	0	0	0	1	0	0.5	0	0	0	0	0	0	0	0	0	0	0	0	0	0	0	0	0	0	0	0	0	0	0	0	0	0	0
OTU1135	k__Archaea; p__Euryarchaeota; c__Methanomicrobia; o__Methanomicrobiales; f__; g__; s__	Yes	putative hydrogenotrophic	No	No	3	0	0	0	0	0	0	0	0	0	1	1	1	0	1	1	1	0	0	0	3	1	2	0	3	1.5	1	0	0.5	6	0	3	0	0	0	0	1	0	0.5	1	0	0.5	0	0
OTU12066	k__Archaea; p__Euryarchaeota; c__Methanomicrobia; o__Methanomicrobiales; f__; g__; s__	Yes	putative hydrogenotrophic	No	No	0	0	0	0	0	0	0	0	0	0	0	0	0	0	0	1	0.5	0	0	0	0	2	1	1	1	1	0	0	0	0	0	0	1	1	1	1	0	0	0	0	0	0	0	0
OTU7754	k__Archaea; p__Euryarchaeota; c__Methanomicrobia; o__Methanomicrobiales; f__; g__; s__	Yes	putative hydrogenotrophic	No	No	0	0	0	0	0	0	0	0	0	0	0	0	0	0	0	0	0	0	1	0.5	0	0	0	0	0	0	0	0	0	0	0	0	0	0	0	0	0	0	0	0	0	0	0	0
OTU1891	k__Archaea; p__Euryarchaeota; c__Methanomicrobia; o__Methanomicrobiales; f__Methanoregulaceae; g__; s__	Yes	putative hydrogenotrophic	No	No	0	0	0	0	0	0	0	0	0	0	0	0	0	0	1	1	1	0	0	0	0	0	0	0	0	0	1	0	0.5	1	0	0.5	1	0	0	0	0	0	0	0	0	0	0	0
OTU3873	k__Archaea; p__Euryarchaeota; c__Methanomicrobia; o__Methanomicrobiales; f__Methanoregulaceae; g__; s__	Yes	putative hydrogenotrophic	No	No	0	0	0	0	2	0	1	0	0	0	0	0	0	0	0	0	0	0	0	0	0	0	0	0	0	0	0	0	0	0	0	0	0	0	0	0	0	0	0	0	0	0	0	0
OTU28	k__Archaea; p__Euryarchaeota; c__Methanomicrobia; o__Methanomicrobiales; f__Methanoregulaceae; g__Candidatus Methanoregula; s__	Yes	hydrogenotrophic	No	No	39	0	0	0	12	8	10	0	0	0	0	2	1	1	23	24	23.5	7	4	5.5	4	0	2	6	1	3.5	36	23	29.5	53	27	40	1	33	36	34.5	1	2	1.5	29	18	23.5	1	0
OTU3581	k__Archaea; p__Euryarchaeota; c__Methanomicrobia; o__Methanomicrobiales; f__Methanoregulaceae; g__Candidatus Methanoregula; s__	Yes	hydrogenotrophic	No	No	13	3	1	2	47	9	28	0	0	0	2	2	2	5	34	8	21	16	16	16	0	1	0.5	2	1	1.5	23	12	17.5	11	17	14	3	40	24	32	3	8	5.5	16	20	18	4	11
OTU11095	k__Archaea; p__Euryarchaeota; c__Methanomicrobia; o__Methanomicrobiales; f__Methanoregulaceae; g__Candidatus Methanoregula; s__	Yes	hydrogenotrophic	No	No	9	1	6	3.5	2	3	2.5	0	2	1	0	0	0	4	4	9	6.5	6	3	4.5	1	2	1.5	0	0	0	7	5	6	0	1	0.5	0	3	3	3	3	10	6.5	6	3	4.5	10	3
OTU14008	k__Archaea; p__Euryarchaeota; c__Methanomicrobia; o__Methanomicrobiales; f__Methanoregulaceae; g__Candidatus Methanoregula; s__	Yes	hydrogenotrophic	No	No	0	0	0	0	2	6	4	0	0	0	0	0	0	0	1	0	0.5	0	2	1	0	0	0	0	0	0	0	2	1	0	1	0.5	0	0	1	0.5	0	0	0	0	0	0	0	1
OTU11620	k__Archaea; p__Euryarchaeota; c__Methanomicrobia; o__Methanomicrobiales; f__Methanoregulaceae; g__Candidatus Methanoregula; s__	Yes	hydrogenotrophic	No	No	1	0	0	0	10	0	5	0	0	0	0	0	0	0	1	0	0.5	0	0	0	0	0	0	0	0	0	0	0	0	2	0	1	0	2	0	1	0	0	0	0	3	1.5	0	0
OTU10202	k__Archaea; p__Euryarchaeota; c__Methanomicrobia; o__Methanomicrobiales; f__Methanoregulaceae; g__Candidatus Methanoregula; s__	Yes	hydrogenotrophic	No	No	0	0	0	0	1	0	0.5	0	0	0	0	0	0	0	2	0	1	1	0	0.5	0	0	0	0	0	0	2	2	2	1	0	0.5	0	1	0	0.5	0	0	0	0	0	0	2	0
OTU11085	k__Archaea; p__Euryarchaeota; c__Methanomicrobia; o__Methanomicrobiales; f__Methanoregulaceae; g__Candidatus Methanoregula; s__	Yes	hydrogenotrophic	No	No	0	0	0	0	0	0	0	0	0	0	0	0	0	0	0	0	0	0	0	0	0	0	0	0	0	0	0	0	0	0	0	0	0	0	0	0	0	0	0	1	0	0.5	0	0
OTU93	k__Archaea; p__Euryarchaeota; c__Methanomicrobia; o__Methanosarcinales; f__ANME-2D; g__; s__	No	No	No	Yes	3	0	0	0	0	0	0	2	2	2	3	24	13.5	2	0	1	0.5	3	2	2.5	11	19	15	9	10	9.5	4	0	2	1	4	2.5	16	0	0	0	27	13	20	1	1	1	0	0
OTU11516	k__Archaea; p__Euryarchaeota; c__Methanomicrobia; o__Methanosarcinales; f__ANME-2D; g__; s__	No	No	No	Yes	0	0	0	0	0	0	0	0	0	0	0	1	0.5	0	0	0	0	0	0	0	0	3	1.5	1	0	0.5	0	0	0	0	0	0	2	0	0	0	2	2	2	0	0	0	0	0
OTU361	k__Archaea; p__Euryarchaeota; c__Methanomicrobia; o__Methanosarcinales; f__Methanosaetaceae; g__Methanosaeta; s__	Yes	acetoclastic	No	No	3	1	0	0.5	3	3	3	0	1	0.5	2	0	1	3	2	2	2	5	5	5	0	2	1	0	0	0	0	2	1	2	1	1.5	0	0	0	0	0	0	0	0	0	0	1	5
OTU764	k__Archaea; p__Euryarchaeota; c__Methanomicrobia; o__Methanosarcinales; f__Methanosaetaceae; g__Methanosaeta; s__	Yes	acetoclastic	No	No	2	2	0	1	0	0	0	1	0	0.5	1	1	1	0	2	0	1	2	1	1.5	0	0	0	0	0	0	0	2	1	0	3	1.5	0	1	2	1.5	4	0	2	1	2	1.5	0	1
OTU9840	k__Archaea; p__Euryarchaeota; c__Methanomicrobia; o__Methanosarcinales; f__Methanosaetaceae; g__Methanosaeta; s__	Yes	acetoclastic	No	No	0	0	0	0	1	0	0.5	0	0	0	1	0	0.5	1	0	0	0	0	0	0	0	1	0.5	0	0	0	0	0	0	1	0	0.5	0	0	0	0	1	0	0.5	1	0	0.5	1	2
OTU10493	k__Archaea; p__Euryarchaeota; c__Methanomicrobia; o__Methanosarcinales; f__Methanosaetaceae; g__Methanosaeta; s__	Yes	acetoclastic	No	No	0	0	0	0	0	0	0	0	0	0	1	1	1	0	0	0	0	1	0	0.5	2	0	1	1	3	2	0	0	0	0	1	0.5	0	0	0	0	0	0	0	2	0	1	0	0
OTU2879	k__Archaea; p__Euryarchaeota; c__Methanomicrobia; o__Methanosarcinales; f__Methanosaetaceae; g__Methanosaeta; s__	Yes	acetoclastic	No	No	0	0	0	0	0	0	0	0	0	0	0	0	0	0	0	0	0	0	0	0	1	0	0.5	0	0	0	0	0	0	0	0	0	0	0	0	0	0	1	0.5	0	0	0	0	0
OTU1492	k__Archaea; p__Euryarchaeota; c__Methanomicrobia; o__Methanosarcinales; f__Methanosarcinaceae; g__Methanosarcina; s__	Yes	acetoclastic	No	No	1	0	0	0	0	0	0	0	0	0	0	0	0	1	0	0	0	0	0	0	0	0	0	0	0	0	0	0	0	0	0	0	1	0	0	0	1	0	0.5	0	0	0	0	0
OTU12879	k__Archaea; p__Euryarchaeota; c__Thermoplasmata; o__E2	No	No	No	No	0	0	0	0	0	0	0	0	2	1	1	0	0.5	0	0	0	0	0	0	0	0	0	0	5	2	3.5	0	0	0	1	1	1	1	0	0	0	0	0	0	0	0	0	0	0
OTU4811	k__Archaea; p__Euryarchaeota; c__Thermoplasmata; o__E2	No	No	No	No	0	0	0	0	0	0	0	0	0	0	0	0	0	0	0	0	0	0	0	0	0	1	0.5	0	0	0	0	0	0	0	0	0	0	0	0	0	0	0	0	0	0	0	0	0
OTU12668	k__Archaea; p__Euryarchaeota; c__Thermoplasmata; o__E2	No	No	No	No	1	0	0	0	0	0	0	0	0	0	0	0	0	0	0	0	0	0	0	0	0	0	0	0	0	0	0	0	0	0	0	0	0	0	0	0	0	0	0	0	0	0	0	0
OTU228	k__Archaea; p__Euryarchaeota; c__Thermoplasmata; o__E2; f__; g__; s__	No	No	No	No	2	15	14	14.5	0	0	0	1	0	0.5	0	0	0	0	1	0	0.5	0	0	0	2	0	1	0	0	0	1	3	2	0	0	0	0	0	2	1	0	0	0	0	0	0	0	0
OTU798	k__Archaea; p__Euryarchaeota; c__Thermoplasmata; o__E2; f__; g__; s__	No	No	No	No	1	0	0	0	0	8	4	0	1	0.5	0	0	0	6	1	0	0.5	2	3	2.5	0	0	0	0	0	0	1	0	0.5	10	0	5	0	0	0	0	1	2	1.5	1	0	0.5	0	1
OTU2718	k__Archaea; p__Euryarchaeota; c__Thermoplasmata; o__E2; f__; g__; s__	No	No	No	No	0	0	0	0	0	3	1.5	0	0	0	0	0	0	0	0	0	0	0	0	0	0	0	0	0	0	0	0	0	0	0	0	0	0	0	0	0	0	0	0	0	0	0	0	1
OTU2900	k__Archaea; p__Euryarchaeota; c__Thermoplasmata; o__E2; f__; g__; s__	No	No	No	No	0	0	0	0	0	0	0	0	0	0	0	0	0	0	0	0	0	0	0	0	0	4	2	0	0	0	0	0	0	0	0	0	0	0	0	0	0	0	0	0	0	0	0	0
OTU4524	k__Archaea; p__Euryarchaeota; c__Thermoplasmata; o__E2; f__; g__; s__	No	No	No	No	0	0	0	0	0	0	0	0	0	0	0	0	0	0	1	0	0.5	0	0	0	0	0	0	0	0	0	0	0	0	1	0	0.5	0	0	0	0	0	0	0	0	0	0	0	0
OTU4561	k__Archaea; p__Euryarchaeota; c__Thermoplasmata; o__E2; f__; g__; s__	No	No	No	No	0	0	0	0	0	0	0	0	0	0	0	0	0	0	0	0	0	0	0	0	0	0	0	0	0	0	2	0	1	0	1	0.5	0	0	0	0	0	0	0	0	0	0	0	0
OTU7576	k__Archaea; p__Euryarchaeota; c__Thermoplasmata; o__E2; f__; g__; s__	No	No	No	No	0	0	0	0	0	0	0	0	0	0	0	0	0	0	0	0	0	0	1	0.5	0	0	0	0	0	0	0	0	0	0	0	0	0	0	0	0	0	0	0	0	0	0	0	0
OTU6694	k__Archaea; p__Euryarchaeota; c__Thermoplasmata; o__E2; f__; g__; s__	No	No	No	No	0	0	0	0	0	1	0.5	0	0	0	0	0	0	0	0	0	0	0	0	0	0	0	0	0	0	0	0	0	0	0	0	0	0	0	1	0.5	0	0	0	0	0	0	0	0
OTU9776	k__Archaea; p__Euryarchaeota; c__Thermoplasmata; o__E2; f__; g__; s__	No	No	No	No	0	0	0	0	0	0	0	2	1	1.5	0	0	0	0	0	0	0	0	0	0	0	0	0	0	0	0	0	0	0	0	0	0	0	0	0	0	0	0	0	0	0	0	1	0
OTU4062	k__Archaea; p__Euryarchaeota; c__Thermoplasmata; o__E2; f__; g__; s__	No	No	No	No	0	0	0	0	0	1	0.5	0	0	0	0	0	0	0	0	0	0	0	0	0	0	0	0	0	0	0	0	0	0	0	0	0	0	0	0	0	0	0	0	0	0	0	0	0
OTU27	k__Archaea; p__Euryarchaeota; c__Thermoplasmata; o__E2; f__[Methanomassiliicoccaceae]; g__; s__	Yes (when Methanomassiliicoccaceae were included)	No	No	No	3	7	8	7.5	0	0	0	7	8	7.5	7	21	14	0	1	0	0.5	0	0	0	50	34	42	87	76	81.5	0	1	0.5	0	1	0.5	46	0	0	0	5	2	3.5	1	0	0.5	0	0
OTU125	k__Archaea; p__Euryarchaeota; c__Thermoplasmata; o__E2; f__[Methanomassiliicoccaceae]; g__; s__	Yes (when Methanomassiliicoccaceae were included)	No	No	No	4	0	4	2	6	3	4.5	0	1	0.5	0	0	0	16	10	5	7.5	9	9	9	1	0	0.5	0	2	1	8	13	10.5	2	6	4	1	7	7	7	3	5	4	14	16	15	12	1
OTU102	k__Archaea; p__Euryarchaeota; c__Thermoplasmata; o__E2; f__[Methanomassiliicoccaceae]; g__; s__	Yes (when Methanomassiliicoccaceae were included)	No	No	No	1	1	0	0.5	3	1	2	0	0	0	3	4	3.5	0	6	2	4	0	0	0	7	6	6.5	10	4	7	0	4	2	36	1	18.5	10	10	0	5	4	3	3.5	1	2	1.5	0	0
OTU510	k__Archaea; p__Euryarchaeota; c__Thermoplasmata; o__E2; f__[Methanomassiliicoccaceae]; g__; s__	Yes (when Methanomassiliicoccaceae were included)	No	No	No	3	0	0	0	0	0	0	0	0	0	0	2	1	0	1	0	0.5	0	0	0	2	4	3	1	0	0.5	0	0	0	29	4	16.5	1	0	0	0	1	2	1.5	0	1	0.5	0	0
OTU689	k__Archaea; p__Euryarchaeota; c__Thermoplasmata; o__E2; f__[Methanomassiliicoccaceae]; g__; s__	Yes (when Methanomassiliicoccaceae were included)	No	No	No	0	4	0	2	10	3	6.5	1	1	1	1	0	0.5	1	0	0	0	0	1	0.5	1	1	1	0	0	0	0	1	0.5	1	0	0.5	0	0	0	0	0	1	0.5	0	0	0	0	1
OTU736	k__Archaea; p__Euryarchaeota; c__Thermoplasmata; o__E2; f__[Methanomassiliicoccaceae]; g__; s__	Yes (when Methanomassiliicoccaceae were included)	No	No	No	0	0	0	0	0	0	0	1	0	0.5	0	0	0	0	5	1	3	0	0	0	1	1	1	1	2	1.5	1	0	0.5	3	1	2	0	0	1	0.5	0	0	0	1	1	1	0	0
OTU1311	k__Archaea; p__Euryarchaeota; c__Thermoplasmata; o__E2; f__[Methanomassiliicoccaceae]; g__; s__	Yes (when Methanomassiliicoccaceae were included)	No	No	No	0	0	0	0	2	4	3	0	1	0.5	0	0	0	0	0	0	0	0	0	0	0	0	0	0	0	0	0	0	0	1	0	0.5	0	0	0	0	0	0	0	0	0	0	0	2
OTU2013	k__Archaea; p__Euryarchaeota; c__Thermoplasmata; o__E2; f__[Methanomassiliicoccaceae]; g__; s__	Yes (when Methanomassiliicoccaceae were included)	No	No	No	0	0	0	0	0	0	0	0	0	0	0	0	0	0	0	0	0	0	0	0	0	1	0.5	0	0	0	0	0	0	0	0	0	0	0	0	0	0	0	0	0	0	0	0	0
OTU6371	k__Archaea; p__Euryarchaeota; c__Thermoplasmata; o__E2; f__[Methanomassiliicoccaceae]; g__; s__	Yes (when Methanomassiliicoccaceae were included)	No	No	No	1	0	0	0	0	0	0	0	0	0	0	0	0	0	0	1	0.5	0	0	0	0	0	0	0	0	0	0	0	0	0	3	1.5	0	1	0	0.5	0	0	0	0	0	0	0	0
OTU4372	k__Archaea; p__Euryarchaeota; c__Thermoplasmata; o__E2; f__[Methanomassiliicoccaceae]; g__; s__	Yes (when Methanomassiliicoccaceae were included)	No	No	No	0	0	0	0	1	0	0.5	0	0	0	0	0	0	0	0	0	0	0	0	0	0	0	0	0	0	0	0	0	0	0	0	0	0	0	0	0	0	0	0	0	0	0	0	0
OTU5734	k__Archaea; p__Euryarchaeota; c__Thermoplasmata; o__E2; f__[Methanomassiliicoccaceae]; g__; s__	Yes (when Methanomassiliicoccaceae were included)	No	No	No	0	0	0	0	0	0	0	0	0	0	0	0	0	0	0	0	0	0	0	0	0	0	0	0	0	0	0	0	0	0	0	0	0	0	0	0	0	0	0	1	0	0.5	0	0
OTU1328	k__Archaea; p__Euryarchaeota; c__Thermoplasmata; o__E2; f__[Methanomassiliicoccaceae]; g__Methanomassiliicoccus; s__	Yes (when Methanomassiliicoccaceae were included)	No	No	No	1	0	0	0	0	0	0	0	0	0	0	0	0	0	1	0	0.5	0	0	0	0	0	0	0	0	0	0	0	0	0	2	1	0	1	0	0.5	0	0	0	0	1	0.5	0	0
OTU9004	k__Archaea; p__Euryarchaeota; c__Thermoplasmata; o__E2; f__CCA47; g__; s__	No	No	No	No	0	0	0	0	0	0	0	0	0	0	0	0	0	0	0	0	0	0	0	0	0	0	0	0	0	0	0	0	0	0	0	0	0	0	0	0	0	0	0	0	0	0	0	1
OTU3	k__Archaea; p__Euryarchaeota; c__Thermoplasmata; o__E2; f__DHVEG-1; g__; s__	No	No	No	No	157	142	146	144	58	8	33	135	114	124.5	39	28	33.5	83	244	260	252	67	71	69	34	66	50	32	49	40.5	132	157	144.5	72	144	108	45	132	175	153.5	68	69	68.5	269	284	276.5	53	86
OTU13	k__Archaea; p__Euryarchaeota; c__Thermoplasmata; o__E2; f__DHVEG-1; g__; s__	No	No	No	No	43	0	0	0	17	1	9	1	1	1	11	17	14	8	88	67	77.5	5	8	6.5	11	8	9.5	17	7	12	68	62	65	31	26	28.5	12	82	82	82	8	14	11	64	92	78	4	15
OTU119	k__Archaea; p__Euryarchaeota; c__Thermoplasmata; o__E2; f__DHVEG-1; g__; s__	No	No	No	No	6	1	0	0.5	5	0	2.5	0	0	0	7	7	7	12	13	9	11	10	4	7	5	3	4	1	1	1	4	12	8	3	3	3	9	16	8	12	36	19	27.5	8	14	11	5	28
OTU4290	k__Archaea; p__Euryarchaeota; c__Thermoplasmata; o__E2; f__DHVEG-1; g__; s__	No	No	No	No	3	1	0	0.5	0	0	0	0	0	0	2	2	2	9	9	2	5.5	8	4	6	4	6	5	12	4	8	5	5	5	1	3	2	5	5	10	7.5	12	15	13.5	11	13	12	6	14
OTU88	k__Archaea; p__Euryarchaeota; c__Thermoplasmata; o__E2; f__DHVEG-1; g__; s__	No	No	No	No	5	0	0	0	1	0	0.5	0	0	0	0	3	1.5	0	10	6	8	0	0	0	7	4	5.5	3	7	5	2	9	5.5	20	3	11.5	0	38	29	33.5	0	0	0	2	3	2.5	0	0
OTU117	k__Archaea; p__Euryarchaeota; c__Thermoplasmata; o__E2; f__DHVEG-1; g__; s__	No	No	No	No	3	0	0	0	5	0	2.5	0	0	0	2	6	4	6	0	2	1	8	14	11	2	0	1	1	1	1	3	7	5	0	2	1	0	3	4	3.5	3	5	4	8	7	7.5	3	2
OTU278	k__Archaea; p__Euryarchaeota; c__Thermoplasmata; o__E2; f__DHVEG-1; g__; s__	No	No	No	No	3	1	3	2	8	0	4	0	0	0	1	0	0.5	10	2	2	2	16	9	12.5	0	1	0.5	0	0	0	2	2	2	0	2	1	1	6	4	5	3	3	3	4	3	3.5	3	5
OTU343	k__Archaea; p__Euryarchaeota; c__Thermoplasmata; o__E2; f__DHVEG-1; g__; s__	No	No	No	No	2	0	0	0	2	0	1	0	0	0	7	10	8.5	0	0	6	3	0	0	0	6	10	8	5	0	2.5	4	6	5	1	1	1	3	3	4	3.5	4	4	4	3	7	5	0	0
OTU491	k__Archaea; p__Euryarchaeota; c__Thermoplasmata; o__E2; f__DHVEG-1; g__; s__	No	No	No	No	6	0	0	0	0	0	0	0	1	0.5	1	1	1	3	2	3	2.5	5	6	5.5	1	0	0.5	0	0	0	8	3	5.5	0	5	2.5	0	3	3	3	2	2	2	6	15	10.5	2	3
OTU316	k__Archaea; p__Euryarchaeota; c__Thermoplasmata; o__E2; f__DHVEG-1; g__; s__	No	No	No	No	6	0	0	0	0	0	0	0	0	0	0	0	0	0	6	1	3.5	0	0	0	0	0	0	0	2	1	7	5	6	0	7	3.5	0	7	6	6.5	0	0	0	3	4	3.5	1	5
OTU11848	k__Archaea; p__Euryarchaeota; c__Thermoplasmata; o__E2; f__DHVEG-1; g__; s__	No	No	No	No	3	0	0	0	0	0	0	0	0	0	1	9	5	0	1	0	0.5	3	0	1.5	4	3	3.5	4	3	3.5	0	1	0.5	0	3	1.5	1	1	1	1	2	3	2.5	3	0	1.5	0	0
OTU2250	k__Archaea; p__Euryarchaeota; c__Thermoplasmata; o__E2; f__DHVEG-1; g__; s__	No	No	No	No	0	0	0	0	0	0	0	0	0	0	3	3	3	0	0	0	0	0	0	0	1	4	2.5	1	0	0.5	0	0	0	0	1	0.5	3	0	2	1	4	2	3	1	1	1	0	0
OTU833	k__Archaea; p__Euryarchaeota; c__Thermoplasmata; o__E2; f__DHVEG-1; g__; s__	No	No	No	No	0	0	0	0	3	0	1.5	0	0	0	1	2	1.5	0	1	0	0.5	2	1	1.5	0	0	0	1	1	1	0	0	0	0	0	0	2	0	0	0	2	3	2.5	1	0	0.5	1	0
OTU1629	k__Archaea; p__Euryarchaeota; c__Thermoplasmata; o__E2; f__DHVEG-1; g__; s__	No	No	No	No	1	0	0	0	0	1	0.5	0	0	0	0	0	0	1	0	1	0.5	2	0	1	0	0	0	0	0	0	3	6	4.5	0	2	1	0	1	1	1	1	0	0.5	0	2	1	0	1
OTU10735	k__Archaea; p__Euryarchaeota; c__Thermoplasmata; o__E2; f__DHVEG-1; g__; s__	No	No	No	No	0	0	0	0	0	0	0	0	0	0	0	0	0	0	2	1	1.5	0	0	0	0	0	0	0	1	0.5	0	0	0	10	1	5.5	0	0	0	0	0	0	0	2	0	1	0	0
OTU1198	k__Archaea; p__Euryarchaeota; c__Thermoplasmata; o__E2; f__DHVEG-1; g__; s__	No	No	No	No	0	0	0	0	0	0	0	0	0	0	0	0	0	2	0	0	0	1	1	1	0	0	0	0	0	0	2	3	2.5	0	1	0.5	0	3	0	1.5	0	0	0	0	0	0	0	0
OTU13219	k__Archaea; p__Euryarchaeota; c__Thermoplasmata; o__E2; f__DHVEG-1; g__; s__	No	No	No	No	0	0	0	0	1	0	0.5	0	0	0	0	0	0	0	0	0	0	0	0	0	0	0	0	0	0	0	0	0	0	0	1	0.5	0	0	0	0	0	0	0	1	1	1	0	2
OTU1284	k__Archaea; p__Euryarchaeota; c__Thermoplasmata; o__E2; f__DHVEG-1; g__; s__	No	No	No	No	1	0	0	0	0	0	0	0	0	0	0	0	0	0	0	1	0.5	0	0	0	0	0	0	0	0	0	1	0	0.5	0	1	0.5	2	0	0	0	0	3	1.5	0	0	0	0	0
OTU2785	k__Archaea; p__Euryarchaeota; c__Thermoplasmata; o__E2; f__DHVEG-1; g__; s__	No	No	No	No	0	0	0	0	0	0	0	0	0	0	0	0	0	0	0	0	0	0	0	0	0	0	0	0	0	0	0	0	0	0	0	0	0	0	0	0	0	0	0	0	0	0	0	1
OTU1555	k__Archaea; p__Euryarchaeota; c__Thermoplasmata; o__E2; f__DHVEG-1; g__; s__	No	No	No	No	0	0	0	0	0	0	0	0	0	0	0	0	0	0	0	0	0	0	0	0	0	0	0	0	0	0	0	1	0.5	0	0	0	0	0	0	0	0	0	0	1	1	1	0	0
OTU2929	k__Archaea; p__Euryarchaeota; c__Thermoplasmata; o__E2; f__DHVEG-1; g__; s__	No	No	No	No	0	0	0	0	0	0	0	0	0	0	0	0	0	0	0	0	0	0	0	0	0	0	0	0	0	0	1	0	0.5	0	0	0	0	0	0	0	0	0	0	1	0	0.5	0	0
OTU2009	k__Archaea; p__Euryarchaeota; c__Thermoplasmata; o__E2; f__DHVEG-1; g__; s__	No	No	No	No	0	0	0	0	0	0	0	0	0	0	0	0	0	0	0	0	0	1	0	0.5	0	0	0	0	0	0	0	0	0	1	0	0.5	0	1	0	0.5	0	1	0.5	0	0	0	0	0
OTU2360	k__Archaea; p__Euryarchaeota; c__Thermoplasmata; o__E2; f__DHVEG-1; g__; s__	No	No	No	No	0	0	0	0	0	0	0	0	0	0	0	0	0	0	1	0	0.5	0	0	0	0	0	0	0	0	0	2	0	1	0	0	0	0	0	1	0.5	0	0	0	0	0	0	0	0
OTU5392	k__Archaea; p__Euryarchaeota; c__Thermoplasmata; o__E2; f__DHVEG-1; g__; s__	No	No	No	No	0	0	0	0	1	0	0.5	0	0	0	0	0	0	0	0	0	0	0	0	0	0	0	0	0	0	0	0	0	0	0	0	0	0	0	1	0.5	0	0	0	1	0	0.5	0	0
OTU10874	k__Archaea; p__Euryarchaeota; c__Thermoplasmata; o__E2; f__DHVEG-1; g__; s__	No	No	No	No	0	0	0	0	0	0	0	0	0	0	0	0	0	0	0	1	0.5	0	0	0	0	0	0	0	0	0	0	0	0	0	0	0	0	0	0	0	0	1	0.5	1	0	0.5	0	0
OTU6628	k__Archaea; p__Euryarchaeota; c__Thermoplasmata; o__E2; f__DHVEG-1; g__; s__	No	No	No	No	0	0	0	0	0	0	0	0	0	0	0	1	0.5	0	0	0	0	0	0	0	0	0	0	0	0	0	0	0	0	1	0	0.5	0	0	0	0	1	0	0.5	0	0	0	0	0
OTU2893	k__Archaea; p__Euryarchaeota; c__Thermoplasmata; o__E2; f__DHVEG-1; g__; s__	No	No	No	No	0	0	0	0	0	0	0	0	0	0	0	0	0	0	0	0	0	0	0	0	0	0	0	0	0	0	0	1	0.5	0	0	0	0	0	0	0	0	0	0	0	0	0	0	0
OTU14286	k__Archaea; p__Euryarchaeota; c__Thermoplasmata; o__E2; f__DHVEG-1; g__; s__	No	No	No	No	0	0	0	0	0	0	0	0	0	0	1	0	0.5	0	0	0	0	0	0	0	0	0	0	0	0	0	0	0	0	0	0	0	0	0	0	0	0	0	0	0	0	0	0	0
OTU13854	k__Archaea; p__Euryarchaeota; c__Thermoplasmata; o__E2; f__DHVEG-1; g__; s__	No	No	No	No	0	0	0	0	0	0	0	0	0	0	0	0	0	0	0	1	0.5	0	0	0	0	0	0	0	0	0	0	0	0	0	0	0	0	0	0	0	0	0	0	0	0	0	0	0
OTU463	k__Archaea; p__Euryarchaeota; c__Thermoplasmata; o__E2; f__TMEG; g__; s__	No	No	No	No	0	1	1	1	0	0	0	0	1	0.5	0	0	0	3	1	1	1	4	2	3	0	0	0	0	0	0	2	1	1.5	0	0	0	0	1	1	1	0	0	0	2	4	3	2	0
OTU934	k__Archaea; p__Euryarchaeota; c__Thermoplasmata; o__E2; f__TMEG; g__; s__	No	No	No	No	0	0	0	0	0	0	0	0	0	0	0	0	0	1	2	1	1.5	1	1	1	0	0	0	0	0	0	1	0	0.5	3	0	1.5	1	1	1	1	1	3	2	1	1	1	0	0
OTU1488	k__Archaea; p__Euryarchaeota; c__Thermoplasmata; o__E2; f__TMEG; g__; s__	No	No	No	No	0	0	2	1	2	0	1	0	1	0.5	1	0	0.5	0	0	0	0	1	0	0.5	0	0	0	1	0	0.5	0	1	0.5	1	0	0.5	0	0	0	0	1	1	1	0	1	0.5	0	0
OTU741	k__Archaea; p__Euryarchaeota; c__Thermoplasmata; o__E2; f__TMEG; g__; s__	No	No	No	No	0	0	0	0	0	0	0	0	1	0.5	0	0	0	2	0	0	0	1	1	1	0	0	0	0	0	0	0	0	0	0	1	0.5	0	0	0	0	0	0	0	0	2	1	0	0
OTU8793	k__Archaea; p__Euryarchaeota; c__Thermoplasmata; o__E2; f__TMEG; g__; s__	No	No	No	No	0	0	0	0	0	0	0	1	0	0.5	0	0	0	1	0	1	0.5	0	0	0	0	0	0	0	0	0	0	0	0	0	0	0	0	0	1	0.5	0	0	0	0	0	0	0	0
OTU2594	k__Archaea; p__Euryarchaeota; c__Thermoplasmata; o__E2; f__TMEG; g__; s__	No	No	No	No	0	0	0	0	0	0	0	0	0	0	0	0	0	0	0	0	0	0	0	0	0	0	0	0	0	0	0	0	0	0	0	0	0	0	0	0	1	0	0.5	0	0	0	0	0
OTU8540	k__Archaea; p__Euryarchaeota; c__Thermoplasmata; o__E2; f__TMEG; g__; s__	No	No	No	No	0	0	0	0	0	0	0	0	0	0	0	0	0	0	0	0	0	0	0	0	0	0	0	1	0	0.5	0	0	0	0	0	0	0	0	0	0	0	0	0	0	0	0	0	0
OTU14197	k__Archaea; p__Euryarchaeota; c__Thermoplasmata; o__E2; f__TMEG; g__; s__	No	No	No	No	0	0	0	0	0	0	0	0	0	0	0	0	0	0	0	0	0	0	0	0	0	0	0	0	0	0	0	0	0	0	0	0	0	0	0	0	0	0	0	0	0	0	0	0
OTU11208	k__Archaea; p__Euryarchaeota; c__Thermoplasmata; o__E2; f__TMEG; g__; s__	No	No	No	No	0	0	0	0	0	0	0	0	0	0	0	0	0	1	0	0	0	0	0	0	0	0	0	0	0	0	0	0	0	0	0	0	0	0	0	0	0	0	0	0	0	0	0	0
OTU36	k__Bacteria	No	No	No	No	16	33	36	34.5	2	4	3	38	42	40	39	28	33.5	29	11	9	10	18	33	25.5	22	24	23	7	10	8.5	7	11	9	0	14	7	26	11	7	9	33	23	28	15	19	17	17	0
OTU56	k__Bacteria	No	No	No	No	10	21	22	21.5	15	22	18.5	17	13	15	2	1	1.5	12	13	8	10.5	12	5	8.5	2	1	1.5	4	3	3.5	6	9	7.5	6	8	7	4	8	4	6	3	3	3	9	14	11.5	2	3
OTU136	k__Bacteria	No	No	No	No	3	13	6	9.5	2	0	1	8	13	10.5	1	11	6	4	6	3	4.5	3	4	3.5	10	7	8.5	4	10	7	3	2	2.5	5	8	6.5	13	3	1	2	4	5	4.5	2	2	2	0	0
OTU345	k__Bacteria	No	No	No	No	0	2	3	2.5	0	0	0	5	2	3.5	0	0	0	2	0	0	0	0	0	0	2	0	1	0	0	0	0	0	0	0	0	0	10	0	0	0	0	0	0	2	0	1	0	0
OTU577	k__Bacteria	No	No	No	No	0	0	0	0	0	0	0	0	0	0	0	0	0	0	2	0	1	0	0	0	0	0	0	13	12	12.5	1	1	1	2	0	1	2	2	2	2	0	0	0	1	0	0.5	0	0
OTU477	k__Bacteria	No	No	No	No	6	0	2	1	0	0	0	0	1	0.5	0	0	0	0	1	4	2.5	0	0	0	2	1	1.5	0	0	0	1	2	1.5	1	3	2	0	6	5	5.5	0	0	0	1	1	1	0	0
OTU382	k__Bacteria	No	No	No	No	2	2	1	1.5	0	0	0	3	0	1.5	0	0	0	0	5	0	2.5	0	0	0	0	0	0	0	0	0	6	6	6	0	2	1	0	5	1	3	0	0	0	2	0	1	0	0
OTU406	k__Bacteria	No	No	No	No	2	0	0	0	4	1	2.5	0	0	0	0	3	1.5	4	2	0	1	0	0	0	0	0	0	3	0	1.5	1	1	1	0	3	1.5	0	1	0	0.5	2	0	1	7	5	6	0	0
OTU939	k__Bacteria	No	No	No	No	0	6	1	3.5	1	3	2	2	0	1	0	0	0	5	0	0	0	5	0	2.5	1	0	0.5	2	0	1	0	1	0.5	0	0	0	0	0	0	0	0	0	0	1	0	0.5	2	0
OTU6456	k__Bacteria	No	No	No	No	0	1	1	1	0	0	0	0	1	0.5	0	1	0.5	0	1	1	1	0	0	0	0	0	0	0	1	0.5	4	4	4	0	1	0.5	0	3	1	2	2	1	1.5	0	3	1.5	0	3
OTU812	k__Bacteria	No	No	No	No	0	1	1	1	4	1	2.5	1	0	0.5	0	0	0	1	0	0	0	1	5	3	1	0	0.5	0	0	0	0	0	0	0	0	0	0	2	0	1	0	0	0	0	0	0	2	0
OTU635	k__Bacteria	No	No	No	No	0	0	0	0	0	0	0	0	1	0.5	0	0	0	10	0	0	0	4	3	3.5	0	1	0.5	2	4	3	0	0	0	0	0	0	0	0	0	0	0	0	0	0	0	0	2	0
OTU15172	k__Bacteria	No	No	No	No	0	4	2	3	0	0	0	4	3	3.5	2	0	1	0	0	0	0	0	0	0	1	1	1	2	0	1	0	0	0	0	0	0	2	0	0	0	0	0	0	0	0	0	0	0
OTU639	k__Bacteria	No	No	No	No	0	2	3	2.5	1	1	1	0	1	0.5	0	0	0	0	3	2	2.5	0	0	0	0	0	0	0	1	0.5	0	0	0	0	0	0	0	0	2	1	0	0	0	0	1	0.5	0	0
OTU1913	k__Bacteria	No	No	No	No	1	1	4	2.5	0	0	0	4	3	3.5	0	0	0	3	1	0	0.5	0	0	0	1	0	0.5	0	0	0	0	1	0.5	0	0	0	0	0	0	0	0	2	1	0	0	0	0	0
OTU1210	k__Bacteria	No	No	No	No	0	1	1	1	1	0	0.5	1	0	0.5	1	0	0.5	1	0	1	0.5	0	0	0	0	0	0	0	0	0	0	0	0	2	1	1.5	0	0	0	0	0	0	0	1	1	1	5	1
OTU1154	k__Bacteria	No	No	No	No	0	4	3	3.5	1	0	0.5	1	0	0.5	0	0	0	1	0	1	0.5	2	0	1	3	1	2	2	1	1.5	0	0	0	1	0	0.5	0	0	0	0	0	0	0	0	0	0	0	0
OTU1063	k__Bacteria	No	No	No	No	2	3	1	2	0	0	0	0	1	0.5	0	0	0	3	0	2	1	1	2	1.5	1	0	0.5	0	1	0.5	1	0	0.5	1	2	1.5	2	1	0	0.5	0	0	0	0	0	0	0	1
OTU1164	k__Bacteria	No	No	No	No	0	2	0	1	1	0	0.5	2	1	1.5	0	0	0	0	1	2	1.5	2	0	1	1	0	0.5	0	0	0	1	2	1.5	0	0	0	0	1	4	2.5	0	0	0	0	3	1.5	0	0
OTU572	k__Bacteria	No	No	No	No	1	1	1	1	0	0	0	3	0	1.5	0	1	0.5	0	0	1	0.5	0	1	0.5	0	2	1	0	2	1	1	1	1	0	0	0	0	3	1	2	0	0	0	1	0	0.5	0	0
OTU866	k__Bacteria	No	No	No	No	1	0	1	0.5	0	0	0	0	1	0.5	0	0	0	1	1	0	0.5	0	0	0	0	0	0	1	2	1.5	1	1	1	0	1	0.5	0	0	0	0	5	1	3	1	1	1	0	0
OTU1726	k__Bacteria	No	No	No	No	0	0	0	0	0	0	0	0	2	1	0	0	0	2	1	0	0.5	0	1	0.5	0	0	0	2	4	3	2	0	1	0	0	0	0	1	0	0.5	0	0	0	0	0	0	1	0
OTU1253	k__Bacteria	No	No	No	No	4	1	2	1.5	0	0	0	2	1	1.5	0	0	0	2	1	2	1.5	1	0	0.5	0	0	0	0	0	0	0	0	0	0	4	2	0	0	0	0	0	0	0	0	1	0.5	0	0
OTU1001	k__Bacteria	No	No	No	No	0	0	0	0	0	0	0	0	0	0	0	0	0	0	0	0	0	0	0	0	0	0	0	0	0	0	0	0	0	16	0	8	1	0	0	0	0	0	0	0	0	0	0	0
OTU717	k__Bacteria	No	No	No	No	0	0	0	0	0	0	0	0	0	0	0	0	0	7	0	0	0	4	2	3	0	0	0	0	0	0	0	0	0	0	0	0	0	0	0	0	0	0	0	0	0	0	0	0
OTU643	k__Bacteria	No	No	No	No	2	0	0	0	0	0	0	0	0	0	2	0	1	0	0	0	0	0	0	0	2	1	1.5	4	1	2.5	0	0	0	5	0	2.5	0	0	0	0	1	0	0.5	0	0	0	0	0
OTU1047	k__Bacteria	No	No	No	No	2	0	0	0	0	0	0	2	1	1.5	0	0	0	0	4	2	3	0	0	0	0	0	0	0	0	0	0	3	1.5	0	1	0.5	0	3	1	2	0	0	0	0	2	1	0	0
OTU998	k__Bacteria	No	No	No	No	1	1	0	0.5	0	1	0.5	0	0	0	0	0	0	0	0	0	0	0	0	0	0	0	0	0	0	0	2	1	1.5	1	0	0.5	1	2	0	1	0	0	0	1	1	1	0	0
OTU1208	k__Bacteria	No	No	No	No	0	0	0	0	0	0	0	0	0	0	2	0	1	0	0	0	0	0	0	0	6	2	4	0	1	0.5	0	0	0	0	0	0	1	0	0	0	3	4	3.5	0	0	0	0	0
OTU4239	k__Bacteria	No	No	No	No	1	3	3	3	0	0	0	0	1	0.5	0	0	0	1	0	0	0	0	1	0.5	1	0	0.5	0	1	0.5	0	0	0	1	0	0.5	0	0	0	0	1	0	0.5	0	0	0	0	0
OTU765	k__Bacteria	No	No	No	No	2	1	1	1	0	0	0	1	2	1.5	1	0	0.5	0	0	0	0	1	0	0.5	1	1	1	1	0	0.5	0	0	0	0	1	0.5	1	1	0	0.5	1	1	1	0	0	0	0	0
OTU772	k__Bacteria	No	No	No	No	0	0	0	0	0	0	0	0	0	0	1	0	0.5	0	0	0	0	0	0	0	4	4	4	0	1	0.5	0	0	0	0	0	0	9	0	0	0	0	0	0	0	0	0	0	0
OTU1276	k__Bacteria	No	No	No	No	1	0	0	0	0	0	0	0	1	0.5	0	0	0	1	0	1	0.5	3	1	2	0	0	0	1	0	0.5	1	2	1.5	0	2	1	0	1	0	0.5	0	0	0	0	1	0.5	1	1
OTU1061	k__Bacteria	No	No	No	No	0	1	0	0.5	0	0	0	0	1	0.5	0	0	0	0	0	3	1.5	0	0	0	0	2	1	0	0	0	1	0	0.5	1	2	1.5	0	0	0	0	0	0	0	0	0	0	0	0
OTU1172	k__Bacteria	No	No	No	No	0	0	0	0	0	2	1	0	0	0	2	0	1	0	1	0	0.5	0	0	0	0	0	0	0	0	0	0	0	0	0	3	1.5	0	0	0	0	0	1	0.5	1	4	2.5	0	0
OTU1067	k__Bacteria	No	No	No	No	0	0	0	0	0	0	0	3	2	2.5	0	0	0	0	0	0	0	0	1	0.5	0	0	0	0	0	0	0	0	0	0	0	0	0	0	0	0	0	0	0	0	0	0	1	0
OTU774	k__Bacteria	No	No	No	No	0	0	1	0.5	0	0	0	2	0	1	0	0	0	0	3	4	3.5	0	0	0	0	1	0.5	0	0	0	1	1	1	0	3	1.5	0	1	0	0.5	1	0	0.5	1	1	1	0	0
OTU721	k__Bacteria	No	No	No	No	0	0	0	0	0	0	0	0	0	0	1	0	0.5	4	0	0	0	0	1	0.5	0	1	0.5	0	1	0.5	0	0	0	0	0	0	0	0	0	0	2	2	2	2	0	1	0	0
OTU881	k__Bacteria	No	No	No	No	2	1	1	1	0	1	0.5	2	1	1.5	0	0	0	0	1	0	0.5	0	0	0	0	0	0	0	1	0.5	0	0	0	0	0	0	0	1	2	1.5	0	0	0	0	1	0.5	0	0
OTU4527	k__Bacteria	No	No	No	No	0	2	2	2	0	0	0	3	0	1.5	0	0	0	3	0	0	0	2	1	1.5	0	0	0	0	0	0	1	2	1.5	0	0	0	0	0	0	0	0	0	0	1	1	1	0	0
OTU794	k__Bacteria	No	No	No	No	0	0	0	0	0	0	0	0	0	0	0	0	0	0	3	2	2.5	0	0	0	0	0	0	0	0	0	0	1	0.5	3	2	2.5	0	1	2	1.5	0	0	0	1	0	0.5	0	0
OTU12632	k__Bacteria	No	No	No	No	0	0	0	0	0	0	0	0	0	0	0	0	0	0	0	0	0	0	1	0.5	5	0	2.5	0	2	1	1	0	0.5	0	0	0	4	1	0	0.5	0	0	0	2	0	1	0	0
OTU738	k__Bacteria	No	No	No	No	0	0	0	0	0	0	0	1	1	1	0	1	0.5	0	0	0	0	0	0	0	1	1	1	2	3	2.5	0	0	0	0	1	0.5	0	2	1	1.5	0	0	0	0	0	0	0	0
OTU900	k__Bacteria	No	No	No	No	6	0	0	0	0	0	0	0	0	0	0	0	0	0	0	0	0	1	0	0.5	0	0	0	0	0	0	1	4	2.5	0	3	1.5	0	0	3	1.5	0	0	0	0	0	0	0	0
OTU11656	k__Bacteria	No	No	No	No	1	0	0	0	2	0	1	0	0	0	0	0	0	0	1	5	3	0	0	0	0	0	0	0	1	0.5	1	0	0.5	0	1	0.5	0	1	1	1	0	0	0	1	0	0.5	0	1
OTU1938	k__Bacteria	No	No	No	No	0	0	2	1	1	0	0.5	1	1	1	0	0	0	2	0	2	1	1	1	1	0	0	0	0	0	0	1	0	0.5	0	0	0	0	0	0	0	0	0	0	1	0	0.5	0	0
OTU819	k__Bacteria	No	No	No	No	0	0	0	0	0	0	0	0	0	0	0	1	0.5	3	0	0	0	3	3	3	0	0	0	0	0	0	0	0	0	0	0	0	0	0	0	0	1	0	0.5	0	0	0	1	0
OTU8321	k__Bacteria	No	No	No	No	0	0	1	0.5	1	2	1.5	1	2	1.5	1	0	0.5	0	0	0	0	0	1	0.5	0	0	0	0	0	0	0	0	0	0	0	0	0	0	0	0	0	1	0.5	0	0	0	0	0
OTU914	k__Bacteria	No	No	No	No	0	1	1	1	0	0	0	2	0	1	0	0	0	2	0	0	0	1	1	1	0	2	1	0	0	0	0	1	0.5	0	0	0	0	0	0	0	2	0	1	0	1	0.5	1	0
OTU938	k__Bacteria	No	No	No	No	0	2	2	2	0	0	0	0	0	0	0	0	0	0	0	0	0	0	0	0	0	1	0.5	0	0	0	0	1	0.5	0	1	0.5	0	0	0	0	2	0	1	0	0	0	0	0
OTU11541	k__Bacteria	No	No	No	No	2	1	3	2	0	0	0	0	0	0	0	0	0	1	2	0	1	1	0	0.5	0	0	0	1	0	0.5	0	1	0.5	0	0	0	0	0	0	0	0	0	0	1	1	1	0	0
OTU1113	k__Bacteria	No	No	No	No	1	0	0	0	0	0	0	0	0	0	0	0	0	0	0	0	0	0	0	0	0	0	0	0	0	0	1	1	1	0	4	2	0	1	0	0.5	0	0	0	2	0	1	0	0
OTU1337	k__Bacteria	No	No	No	No	0	3	3	3	0	0	0	2	0	1	1	0	0.5	0	0	0	0	0	1	0.5	1	0	0.5	0	0	0	0	1	0.5	0	0	0	0	0	0	0	0	0	0	1	0	0.5	0	0
OTU969	k__Bacteria	No	No	No	No	1	0	0	0	0	0	0	0	0	0	0	0	0	0	0	0	0	0	0	0	0	0	0	0	0	0	1	3	2	1	3	2	0	1	1	1	0	0	0	2	1	1.5	0	0
OTU1019	k__Bacteria	No	No	No	No	0	0	0	0	0	0	0	0	0	0	0	0	0	0	0	0	0	0	0	0	7	1	4	1	0	0.5	0	0	0	1	0	0.5	1	0	0	0	0	0	0	0	0	0	0	0
OTU1980	k__Bacteria	No	No	No	No	0	0	1	0.5	0	0	0	2	0	1	2	1	1.5	0	1	0	0.5	0	0	0	0	1	0.5	0	0	0	0	0	0	0	0	0	0	0	1	0.5	0	1	0.5	0	2	1	0	0
OTU684	k__Bacteria	No	No	No	No	5	0	0	0	0	0	0	0	0	0	0	0	0	0	2	0	1	0	0	0	0	0	0	0	0	0	1	3	2	0	1	0.5	0	1	1	1	0	0	0	0	0	0	0	0
OTU904	k__Bacteria	No	No	No	No	1	0	0	0	0	0	0	0	0	0	0	0	0	0	0	0	0	0	0	0	0	0	0	0	0	0	0	0	0	0	1	0.5	0	4	4	4	0	0	0	0	0	0	0	0
OTU778	k__Bacteria	No	No	No	No	0	0	0	0	0	0	0	0	0	0	0	2	1	0	1	0	0.5	0	0	0	0	0	0	0	0	0	0	1	0.5	0	0	0	0	2	0	1	0	0	0	1	1	1	0	0
OTU828	k__Bacteria	No	No	No	No	1	0	0	0	0	0	0	0	0	0	0	0	0	0	1	0	0.5	0	0	0	0	0	0	1	3	2	0	0	0	1	1	1	2	0	1	0.5	0	0	0	0	0	0	0	0
OTU1660	k__Bacteria	No	No	No	No	0	0	0	0	1	1	1	0	0	0	0	0	0	0	1	0	0.5	0	0	0	0	0	0	0	0	0	1	0	0.5	0	0	0	0	1	0	0.5	0	0	0	1	2	1.5	0	1
OTU913	k__Bacteria	No	No	No	No	0	0	1	0.5	0	0	0	2	1	1.5	0	0	0	1	0	0	0	2	2	2	0	0	0	0	0	0	0	0	0	0	0	0	0	0	0	0	1	0	0.5	0	0	0	0	0
OTU1213	k__Bacteria	No	No	No	No	0	0	0	0	0	0	0	0	0	0	1	1	1	4	0	0	0	2	0	1	0	0	0	1	0	0.5	0	0	0	0	0	0	0	0	0	0	0	1	0.5	0	0	0	0	0
OTU858	k__Bacteria	No	No	No	No	0	0	0	0	0	0	0	0	0	0	0	0	0	0	2	0	1	0	0	0	0	0	0	0	0	0	1	1	1	0	0	0	0	0	0	0	0	0	0	0	0	0	0	0
OTU1029	k__Bacteria	No	No	No	No	0	0	2	1	0	0	0	1	0	0.5	0	0	0	0	0	1	0.5	0	0	0	0	0	0	0	0	0	0	0	0	0	0	0	0	0	0	0	0	1	0.5	2	0	1	0	0
OTU1559	k__Bacteria	No	No	No	No	1	1	0	0.5	0	0	0	1	1	1	0	0	0	0	0	1	0.5	0	1	0.5	1	1	1	0	0	0	0	0	0	0	1	0.5	0	0	1	0.5	0	0	0	1	0	0.5	0	0
OTU7364	k__Bacteria	No	No	No	No	0	1	0	0.5	0	0	0	2	1	1.5	0	1	0.5	0	0	0	0	0	0	0	0	0	0	0	0	0	0	1	0.5	0	0	0	0	1	0	0.5	1	1	1	0	0	0	0	0
OTU3066	k__Bacteria	No	No	No	No	0	0	0	0	0	1	0.5	0	0	0	0	1	0.5	0	0	0	0	0	0	0	0	0	0	0	0	0	0	0	0	0	0	0	0	0	0	0	2	0	1	0	0	0	0	0
OTU10331	k__Bacteria	No	No	No	No	1	0	0	0	0	0	0	0	0	0	0	0	0	0	3	2	2.5	0	0	0	0	0	0	0	4	2	0	2	1	0	1	0.5	0	0	0	0	0	0	0	0	0	0	0	0
OTU9969	k__Bacteria	No	No	No	No	0	0	0	0	0	0	0	0	1	0.5	0	0	0	0	0	0	0	0	0	0	0	0	0	0	0	0	0	0	0	0	0	0	0	3	0	1.5	1	0	0.5	1	0	0.5	0	0
OTU1511	k__Bacteria	No	No	No	No	0	1	3	2	0	0	0	0	0	0	0	0	0	1	0	0	0	0	0	0	0	0	0	0	0	0	1	0	0.5	0	0	0	0	0	1	0.5	0	0	0	0	0	0	0	0
OTU2362	k__Bacteria	No	No	No	No	0	0	3	1.5	3	1	2	0	0	0	0	0	0	1	0	0	0	0	0	0	0	0	0	0	0	0	0	0	0	0	0	0	0	0	0	0	0	0	0	0	0	0	0	0
OTU970	k__Bacteria	No	No	No	No	0	0	0	0	0	0	0	0	0	0	0	0	0	0	0	0	0	0	0	0	2	0	1	3	1	2	0	0	0	1	0	0.5	1	0	0	0	0	0	0	0	0	0	0	0
OTU1233	k__Bacteria	No	No	No	No	1	1	0	0.5	0	0	0	1	1	1	0	0	0	0	0	1	0.5	0	0	0	0	1	0.5	0	0	0	3	0	1.5	0	0	0	0	0	0	0	0	0	0	0	0	0	0	0
OTU1520	k__Bacteria	No	No	No	No	0	1	0	0.5	0	0	0	0	0	0	0	0	0	0	1	0	0.5	2	0	1	0	0	0	0	0	0	1	0	0.5	0	0	0	0	0	0	0	0	0	0	1	0	0.5	0	0
OTU3317	k__Bacteria	No	No	No	No	0	0	0	0	1	0	0.5	0	0	0	0	0	0	0	0	1	0.5	0	0	0	0	0	0	0	0	0	1	0	0.5	0	3	1.5	0	1	0	0.5	0	0	0	2	0	1	0	0
OTU10594	k__Bacteria	No	No	No	No	0	0	0	0	1	0	0.5	0	0	0	0	0	0	0	0	0	0	0	0	0	0	0	0	0	0	0	1	0	0.5	6	0	3	0	0	0	0	0	0	0	0	1	0.5	1	0
OTU2454	k__Bacteria	No	No	No	No	1	0	0	0	0	0	0	0	0	0	0	0	0	0	1	0	0.5	0	0	0	0	0	0	0	0	0	1	1	1	4	1	2.5	0	0	2	1	0	0	0	1	0	0.5	0	0
OTU1837	k__Bacteria	No	No	No	No	1	0	1	0.5	0	0	0	1	0	0.5	1	0	0.5	1	1	0	0.5	0	0	0	0	0	0	0	0	0	1	4	2.5	0	0	0	0	0	0	0	0	0	0	0	0	0	0	0
OTU2176	k__Bacteria	No	No	No	No	0	2	1	1.5	0	0	0	0	0	0	0	0	0	0	0	1	0.5	0	0	0	0	0	0	0	0	0	1	2	1.5	0	0	0	1	0	0	0	1	0	0.5	0	3	1.5	0	0
OTU1809	k__Bacteria	No	No	No	No	0	0	0	0	0	0	0	0	0	0	0	0	0	0	0	0	0	0	0	0	0	0	0	0	0	0	0	0	0	9	0	4.5	0	0	0	0	0	0	0	0	0	0	0	0
OTU1815	k__Bacteria	No	No	No	No	0	0	0	0	0	0	0	0	0	0	1	0	0.5	0	1	0	0.5	0	0	0	1	0	0.5	0	0	0	0	0	0	0	0	0	2	1	0	0.5	0	0	0	1	0	0.5	0	0
OTU1565	k__Bacteria	No	No	No	No	0	0	0	0	0	0	0	2	0	1	2	0	1	0	0	0	0	0	0	0	2	1	1.5	0	0	0	0	0	0	0	0	0	0	0	0	0	0	0	0	1	0	0.5	0	0
OTU1611	k__Bacteria	No	No	No	No	0	0	0	0	0	0	0	0	0	0	0	0	0	0	0	0	0	0	0	0	0	0	0	0	2	1	0	0	0	0	0	0	3	0	1	0.5	0	0	0	0	0	0	0	0
OTU1335	k__Bacteria	No	No	No	No	0	1	0	0.5	0	0	0	0	1	0.5	0	0	0	0	0	0	0	0	0	0	0	0	0	0	0	0	0	1	0.5	0	1	0.5	0	0	1	0.5	0	0	0	0	0	0	0	0
OTU1529	k__Bacteria	No	No	No	No	0	0	0	0	0	0	0	0	0	0	0	1	0.5	2	0	0	0	1	2	1.5	0	0	0	0	0	0	0	0	0	0	0	0	0	0	0	0	0	1	0.5	0	0	0	0	0
OTU1509	k__Bacteria	No	No	No	No	1	0	0	0	0	0	0	1	1	1	0	0	0	0	1	0	0.5	0	0	0	0	0	0	0	0	0	1	0	0.5	0	0	0	0	1	1	1	0	0	0	0	0	0	0	0
OTU2848	k__Bacteria	No	No	No	No	2	0	0	0	0	0	0	0	0	0	0	0	0	0	0	0	0	1	0	0.5	0	0	0	0	0	0	0	0	0	0	0	0	0	0	1	0.5	0	1	0.5	0	0	0	0	0
OTU2370	k__Bacteria	No	No	No	No	1	0	0	0	2	1	1.5	0	0	0	0	0	0	1	0	0	0	1	1	1	0	0	0	0	0	0	0	0	0	0	1	0.5	0	0	1	0.5	0	0	0	0	1	0.5	0	0
OTU7903	k__Bacteria	No	No	No	No	0	1	0	0.5	2	0	1	3	3	3	0	0	0	0	0	0	0	0	0	0	0	0	0	0	0	0	0	0	0	0	0	0	0	0	0	0	0	0	0	0	0	0	0	0
OTU2102	k__Bacteria	No	No	No	No	0	0	1	0.5	0	0	0	1	1	1	0	0	0	0	0	0	0	0	0	0	0	0	0	0	0	0	0	0	0	0	1	0.5	0	0	0	0	0	0	0	0	1	0.5	0	0
OTU2113	k__Bacteria	No	No	No	No	0	1	1	1	0	0	0	0	0	0	0	0	0	0	0	0	0	0	0	0	0	0	0	0	0	0	1	0	0.5	0	0	0	0	1	0	0.5	0	0	0	1	1	1	0	0
OTU1374	k__Bacteria	No	No	No	No	0	0	0	0	0	0	0	0	1	0.5	0	2	1	0	0	0	0	0	0	0	1	1	1	0	0	0	0	0	0	0	0	0	0	0	0	0	0	0	0	0	0	0	0	0
OTU1298	k__Bacteria	No	No	No	No	0	0	0	0	0	0	0	0	0	0	0	0	0	0	1	3	2	0	0	0	0	0	0	0	0	0	0	0	0	0	1	0.5	0	2	0	1	0	0	0	1	0	0.5	0	0
OTU1288	k__Bacteria	No	No	No	No	0	2	1	1.5	0	0	0	0	1	0.5	1	1	1	0	0	0	0	0	0	0	0	0	0	0	0	0	1	0	0.5	0	2	1	0	0	0	0	0	0	0	0	1	0.5	0	0
OTU3501	k__Bacteria	No	No	No	No	0	0	0	0	0	0	0	0	0	0	0	0	0	1	3	0	1.5	0	0	0	0	0	0	0	0	0	0	0	0	0	0	0	0	1	0	0.5	0	0	0	1	0	0.5	0	0
OTU9689	k__Bacteria	No	No	No	No	0	0	0	0	0	0	0	0	0	0	0	0	0	1	0	0	0	0	0	0	0	0	0	0	0	0	0	0	0	0	0	0	0	0	0	0	1	0	0.5	0	0	0	0	1
OTU2344	k__Bacteria	No	No	No	No	0	0	0	0	0	0	0	0	0	0	0	0	0	1	0	0	0	0	1	0.5	0	0	0	0	0	0	0	0	0	5	0	2.5	0	0	0	0	0	0	0	0	0	0	0	0
OTU1994	k__Bacteria	No	No	No	No	0	0	1	0.5	0	0	0	0	0	0	0	0	0	1	0	0	0	0	0	0	0	0	0	0	0	0	1	1	1	0	0	0	0	0	0	0	0	0	0	1	1	1	0	0
OTU3340	k__Bacteria	No	No	No	No	1	0	0	0	0	0	0	0	0	0	1	0	0.5	0	1	0	0.5	0	0	0	0	0	0	0	0	0	0	2	1	1	1	1	1	0	1	0.5	0	0	0	1	0	0.5	0	0
OTU6161	k__Bacteria	No	No	No	No	0	0	0	0	0	0	0	1	0	0.5	1	0	0.5	1	0	0	0	0	0	0	0	0	0	0	0	0	1	0	0.5	0	0	0	0	0	0	0	0	0	0	0	0	0	0	2
OTU1485	k__Bacteria	No	No	No	No	0	0	1	0.5	0	0	0	0	0	0	0	0	0	0	0	0	0	0	0	0	0	0	0	3	2	2.5	0	0	0	0	0	0	0	0	0	0	0	0	0	0	0	0	0	0
OTU1699	k__Bacteria	No	No	No	No	0	0	0	0	0	0	0	2	1	1.5	0	0	0	1	0	0	0	0	0	0	0	0	0	0	0	0	0	0	0	0	0	0	0	0	0	0	0	0	0	0	1	0.5	0	0
OTU1771	k__Bacteria	No	No	No	No	0	0	0	0	0	0	0	0	0	0	0	0	0	0	0	0	0	0	0	0	1	0	0.5	0	0	0	0	0	0	1	0	0.5	1	0	0	0	2	0	1	0	0	0	0	0
OTU2181	k__Bacteria	No	No	No	No	0	0	1	0.5	1	0	0.5	2	0	1	0	0	0	0	0	0	0	0	0	0	0	0	0	2	0	1	0	0	0	0	0	0	1	0	0	0	1	0	0.5	0	0	0	0	0
OTU1506	k__Bacteria	No	No	No	No	1	0	0	0	1	0	0.5	0	0	0	0	0	0	1	0	0	0	0	0	0	0	0	0	0	2	1	0	0	0	0	0	0	0	0	0	0	0	0	0	0	0	0	0	0
OTU1723	k__Bacteria	No	No	No	No	3	1	2	1.5	0	0	0	1	0	0.5	0	0	0	0	0	0	0	1	0	0.5	0	0	0	0	0	0	0	0	0	0	1	0.5	0	0	0	0	0	0	0	0	0	0	0	0
OTU2704	k__Bacteria	No	No	No	No	0	0	0	0	0	0	0	0	0	0	0	0	0	1	2	0	1	0	0	0	0	0	0	0	0	0	1	1	1	0	0	0	0	0	1	0.5	0	0	0	1	1	1	0	0
OTU1664	k__Bacteria	No	No	No	No	0	0	0	0	0	0	0	0	0	0	0	0	0	0	0	2	1	0	0	0	0	0	0	0	0	0	0	1	0.5	0	0	0	0	0	0	0	0	0	0	0	2	1	0	0
OTU3170	k__Bacteria	No	No	No	No	0	0	0	0	0	0	0	0	0	0	0	0	0	0	0	0	0	0	0	0	0	0	0	0	1	0.5	0	0	0	7	0	3.5	0	0	0	0	0	0	0	0	0	0	0	0
OTU3600	k__Bacteria	No	No	No	No	0	0	0	0	0	0	0	0	0	0	0	0	0	0	0	0	0	0	0	0	0	0	0	0	0	0	0	0	0	1	1	1	0	1	1	1	0	0	0	2	0	1	0	0
OTU2926	k__Bacteria	No	No	No	No	0	0	1	0.5	0	0	0	0	0	0	0	1	0.5	0	0	0	0	0	0	0	0	0	0	0	0	0	2	1	1.5	1	0	0.5	0	0	0	0	0	0	0	0	0	0	0	0
OTU1925	k__Bacteria	No	No	No	No	0	0	0	0	0	0	0	0	0	0	0	0	0	0	0	0	0	0	0	0	0	0	0	1	0	0.5	0	0	0	0	0	0	2	0	0	0	0	0	0	0	0	0	0	0
OTU3329	k__Bacteria	No	No	No	No	0	0	0	0	2	2	2	1	1	1	0	0	0	1	0	0	0	0	0	0	0	0	0	0	0	0	0	0	0	0	0	0	0	0	0	0	0	0	0	0	0	0	0	0
OTU5843	k__Bacteria	No	No	No	No	0	1	0	0.5	1	1	1	0	0	0	0	0	0	0	0	1	0.5	0	0	0	0	0	0	0	2	1	0	0	0	0	1	0.5	0	0	0	0	0	0	0	0	0	0	0	0
OTU1480	k__Bacteria	No	No	No	No	0	1	0	0.5	0	0	0	3	0	1.5	0	0	0	0	0	0	0	0	0	0	0	0	0	0	0	0	0	0	0	0	1	0.5	0	0	0	0	0	0	0	0	0	0	0	0
OTU4530	k__Bacteria	No	No	No	No	0	0	0	0	0	0	0	1	0	0.5	1	0	0.5	0	0	0	0	0	1	0.5	0	1	0.5	0	0	0	0	0	0	0	0	0	0	1	0	0.5	0	0	0	0	0	0	0	0
OTU1712	k__Bacteria	No	No	No	No	0	0	0	0	0	0	0	0	0	0	0	0	0	0	0	0	0	0	0	0	0	1	0.5	0	1	0.5	0	0	0	0	0	0	0	0	0	0	1	1	1	0	0	0	0	0
OTU1698	k__Bacteria	No	No	No	No	1	0	0	0	0	0	0	1	1	1	0	0	0	0	0	0	0	0	0	0	0	0	0	0	1	0.5	1	0	0.5	0	0	0	0	0	0	0	0	0	0	0	0	0	0	0
OTU1583	k__Bacteria	No	No	No	No	0	0	0	0	0	0	0	0	0	0	0	0	0	0	0	0	0	0	0	0	0	2	1	0	0	0	0	0	0	0	1	0.5	0	0	1	0.5	0	1	0.5	1	1	1	0	0
OTU2490	k__Bacteria	No	No	No	No	0	0	0	0	0	0	0	0	0	0	0	0	0	0	0	0	0	0	0	0	0	0	0	0	0	0	0	0	0	1	0	0.5	0	0	2	1	0	0	0	0	0	0	0	0
OTU9372	k__Bacteria	No	No	No	No	0	1	1	1	0	0	0	0	0	0	0	0	0	0	0	0	0	1	0	0.5	1	0	0.5	0	0	0	0	0	0	0	0	0	0	0	0	0	0	0	0	1	0	0.5	0	0
OTU2502	k__Bacteria	No	No	No	No	0	1	0	0.5	0	0	0	1	0	0.5	0	0	0	0	0	1	0.5	0	0	0	0	0	0	0	0	0	0	0	0	0	0	0	0	1	0	0.5	0	0	0	0	0	0	0	0
OTU8535	k__Bacteria	No	No	No	No	0	0	0	0	0	0	0	0	0	0	0	0	0	0	0	0	0	0	0	0	0	0	0	0	1	0.5	0	0	0	0	0	0	0	0	0	0	0	0	0	0	0	0	0	0
OTU4486	k__Bacteria	No	No	No	No	0	1	1	1	0	0	0	0	2	1	0	0	0	0	0	0	0	0	1	0.5	0	1	0.5	1	0	0.5	0	0	0	0	0	0	0	0	0	0	0	0	0	0	0	0	0	0
OTU1475	k__Bacteria	No	No	No	No	0	0	0	0	0	0	0	0	0	0	0	2	1	0	0	0	0	0	0	0	0	1	0.5	2	1	1.5	0	0	0	0	0	0	1	0	0	0	0	0	0	0	0	0	0	0
OTU2666	k__Bacteria	No	No	No	No	0	0	1	0.5	0	0	0	0	0	0	0	0	0	2	0	1	0.5	0	1	0.5	0	0	0	0	0	0	2	0	1	0	0	0	0	0	0	0	0	0	0	0	0	0	0	0
OTU3244	k__Bacteria	No	No	No	No	0	0	0	0	0	0	0	0	0	0	0	0	0	0	0	0	0	0	0	0	1	1	1	0	0	0	0	0	0	0	0	0	0	0	0	0	0	0	0	0	0	0	0	0
OTU2738	k__Bacteria	No	No	No	No	0	0	0	0	1	0	0.5	0	0	0	0	0	0	0	0	0	0	0	0	0	0	0	0	0	0	0	0	0	0	0	0	0	0	0	0	0	0	0	0	0	0	0	0	0
OTU3861	k__Bacteria	No	No	No	No	0	0	0	0	0	0	0	0	0	0	0	0	0	0	1	0	0.5	0	0	0	0	0	0	0	0	0	0	0	0	1	0	0.5	0	0	1	0.5	0	0	0	1	1	1	0	0
OTU2021	k__Bacteria	No	No	No	No	0	1	0	0.5	0	0	0	1	1	1	1	0	0.5	0	0	2	1	0	0	0	0	0	0	0	0	0	0	0	0	0	0	0	0	1	0	0.5	0	0	0	0	0	0	0	0
OTU2933	k__Bacteria	No	No	No	No	0	0	0	0	1	1	1	0	0	0	0	0	0	0	0	0	0	0	0	0	0	0	0	0	0	0	0	0	0	0	0	0	0	0	0	0	0	0	0	2	0	1	0	0
OTU4542	k__Bacteria	No	No	No	No	0	0	0	0	1	0	0.5	0	0	0	0	1	0.5	0	1	0	0.5	0	0	0	0	0	0	0	0	0	1	0	0.5	0	0	0	0	0	0	0	0	0	0	0	0	0	0	0
OTU2068	k__Bacteria	No	No	No	No	0	0	0	0	0	0	0	0	0	0	0	0	0	2	0	0	0	1	0	0.5	0	0	0	0	0	0	0	0	0	0	0	0	0	0	0	0	0	0	0	0	0	0	0	0
OTU2428	k__Bacteria	No	No	No	No	0	0	0	0	0	0	0	0	0	0	0	0	0	1	0	0	0	1	2	1.5	0	0	0	0	0	0	0	0	0	0	0	0	0	0	0	0	0	0	0	0	0	0	1	0
OTU2936	k__Bacteria	No	No	No	No	3	0	0	0	0	0	0	0	0	0	0	0	0	0	0	0	0	0	0	0	0	0	0	0	0	0	1	0	0.5	0	0	0	0	0	0	0	0	0	0	1	0	0.5	0	0
OTU1883	k__Bacteria	No	No	No	No	0	0	0	0	0	0	0	0	0	0	0	1	0.5	0	0	0	0	0	0	0	0	0	0	0	1	0.5	0	0	0	0	0	0	2	0	0	0	0	0	0	0	0	0	0	0
OTU1465	k__Bacteria	No	No	No	No	0	0	1	0.5	0	0	0	0	0	0	0	0	0	0	0	0	0	0	0	0	0	0	0	0	0	0	0	0	0	0	0	0	0	0	0	0	0	0	0	0	0	0	0	0
OTU1086	k__Bacteria	No	No	No	No	1	0	0	0	0	0	0	0	0	0	0	0	0	0	0	0	0	0	0	0	0	0	0	0	0	0	0	0	0	0	0	0	0	1	2	1.5	0	0	0	1	0	0.5	0	0
OTU3334	k__Bacteria	No	No	No	No	0	0	0	0	0	0	0	0	0	0	0	0	0	0	0	1	0.5	1	0	0.5	0	0	0	0	0	0	1	0	0.5	0	0	0	0	0	0	0	0	0	0	0	0	0	0	0
OTU4065	k__Bacteria	No	No	No	No	0	0	0	0	0	0	0	0	0	0	0	0	0	1	0	0	0	0	0	0	0	0	0	0	0	0	0	0	0	0	0	0	0	0	0	0	0	0	0	3	0	1.5	0	0
OTU2505	k__Bacteria	No	No	No	No	0	0	0	0	1	3	2	0	0	0	0	0	0	0	0	0	0	0	0	0	0	0	0	0	0	0	0	0	0	0	0	0	0	0	0	0	0	0	0	0	0	0	0	0
OTU1672	k__Bacteria	No	No	No	No	0	0	0	0	0	0	0	0	0	0	1	0	0.5	0	0	0	0	0	0	0	0	0	0	0	0	0	0	0	0	0	1	0.5	0	1	0	0.5	0	2	1	0	0	0	0	0
OTU1757	k__Bacteria	No	No	No	No	0	0	0	0	1	0	0.5	1	0	0.5	0	0	0	0	0	0	0	0	0	0	0	0	0	0	0	0	1	1	1	0	0	0	0	0	0	0	0	0	0	2	0	1	0	0
OTU1600	k__Bacteria	No	No	No	No	0	0	1	0.5	1	0	0.5	0	0	0	0	0	0	0	1	0	0.5	0	0	0	0	0	0	0	0	0	0	0	0	0	0	0	0	0	1	0.5	0	0	0	0	0	0	0	0
OTU10440	k__Bacteria	No	No	No	No	0	0	0	0	0	0	0	0	0	0	0	2	1	0	0	0	0	0	0	0	0	1	0.5	0	0	0	0	0	0	0	0	0	1	0	0	0	0	0	0	0	0	0	0	0
OTU2705	k__Bacteria	No	No	No	No	0	0	0	0	0	0	0	0	0	0	0	0	0	0	1	0	0.5	0	0	0	0	0	0	0	0	0	1	0	0.5	1	0	0.5	0	0	2	1	0	0	0	0	1	0.5	0	0
OTU1690	k__Bacteria	No	No	No	No	0	0	1	0.5	0	0	0	0	0	0	0	0	0	1	0	0	0	0	0	0	0	0	0	1	0	0.5	0	0	0	0	0	0	0	0	0	0	0	1	0.5	0	1	0.5	0	0
OTU1805	k__Bacteria	No	No	No	No	1	0	0	0	0	0	0	0	0	0	0	0	0	0	1	1	1	0	0	0	0	0	0	0	0	0	0	0	0	0	1	0.5	0	1	1	1	0	0	0	0	1	0.5	0	0
OTU2027	k__Bacteria	No	No	No	No	0	0	0	0	0	0	0	0	0	0	2	0	1	0	0	0	0	0	0	0	0	1	0.5	2	0	1	0	0	0	0	0	0	1	0	0	0	0	0	0	0	0	0	0	0
OTU1644	k__Bacteria	No	No	No	No	0	0	0	0	0	0	0	0	0	0	0	0	0	0	0	0	0	0	0	0	0	0	0	0	0	0	0	0	0	0	1	0.5	0	0	1	0.5	2	0	1	0	0	0	0	0
OTU2833	k__Bacteria	No	No	No	No	0	0	0	0	0	0	0	0	0	0	0	0	0	0	0	0	0	0	0	0	1	0	0.5	0	0	0	0	0	0	0	0	0	0	0	0	0	0	0	0	0	0	0	0	0
OTU2156	k__Bacteria	No	No	No	No	0	0	0	0	0	0	0	0	0	0	0	0	0	0	0	2	1	0	0	0	0	1	0.5	0	0	0	0	0	0	2	0	1	0	0	0	0	0	0	0	0	0	0	0	0
OTU3210	k__Bacteria	No	No	No	No	0	0	0	0	0	0	0	0	0	0	0	0	0	3	0	0	0	1	1	1	0	0	0	0	0	0	0	0	0	0	0	0	0	0	0	0	0	0	0	0	0	0	0	1
OTU2918	k__Bacteria	No	No	No	No	0	0	0	0	0	0	0	0	0	0	0	1	0.5	1	0	0	0	1	0	0.5	1	0	0.5	0	0	0	0	0	0	0	0	0	0	0	0	0	0	0	0	0	0	0	0	0
OTU5293	k__Bacteria	No	No	No	No	0	2	0	1	0	0	0	0	0	0	1	0	0.5	0	0	0	0	0	0	0	0	0	0	0	0	0	1	0	0.5	0	0	0	0	0	0	0	0	0	0	0	0	0	0	0
OTU2188	k__Bacteria	No	No	No	No	0	0	0	0	0	0	0	0	0	0	0	0	0	0	0	0	0	0	0	0	0	0	0	0	0	0	0	0	0	0	0	0	0	0	0	0	1	1	1	0	0	0	0	5
OTU12702	k__Bacteria	No	No	No	No	0	0	0	0	0	0	0	0	0	0	0	0	0	0	0	0	0	0	1	0.5	0	0	0	0	0	0	0	0	0	0	0	0	0	0	0	0	0	0	0	0	0	0	1	0
OTU2823	k__Bacteria	No	No	No	No	2	0	0	0	0	0	0	0	1	0.5	0	0	0	0	0	0	0	0	0	0	0	0	0	0	0	0	0	0	0	0	0	0	0	0	0	0	0	0	0	0	0	0	0	0
OTU2028	k__Bacteria	No	No	No	No	0	1	2	1.5	0	0	0	1	0	0.5	0	0	0	0	0	0	0	0	0	0	0	0	0	0	0	0	0	0	0	0	0	0	0	0	0	0	0	0	0	0	0	0	0	0
OTU2784	k__Bacteria	No	No	No	No	0	1	0	0.5	0	0	0	0	0	0	0	0	0	0	0	0	0	0	0	0	0	0	0	0	0	0	1	0	0.5	0	1	0.5	0	0	0	0	0	0	0	1	0	0.5	0	0
OTU5684	k__Bacteria	No	No	No	No	0	0	0	0	0	0	0	0	0	0	0	0	0	1	0	0	0	0	1	0.5	0	0	0	0	0	0	1	0	0.5	0	0	0	0	0	0	0	0	0	0	0	0	0	0	0
OTU3145	k__Bacteria	No	No	No	No	0	0	0	0	0	0	0	0	0	0	0	0	0	0	0	0	0	0	0	0	0	2	1	0	0	0	0	0	0	0	0	0	1	0	0	0	0	0	0	1	0	0.5	0	0
OTU3394	k__Bacteria	No	No	No	No	0	2	1	1.5	1	0	0.5	0	0	0	0	0	0	0	0	0	0	0	0	0	0	0	0	0	0	0	0	0	0	0	0	0	0	0	0	0	0	0	0	0	0	0	0	0
OTU3889	k__Bacteria	No	No	No	No	0	0	0	0	0	1	0.5	0	0	0	0	0	0	0	0	0	0	0	0	0	0	0	0	0	0	0	0	0	0	0	0	0	1	0	0	0	0	1	0.5	0	0	0	0	0
OTU2053	k__Bacteria	No	No	No	No	0	0	0	0	0	0	0	0	0	0	0	0	0	0	1	0	0.5	0	0	0	0	0	0	0	0	0	0	0	0	1	1	1	0	0	0	0	0	0	0	1	0	0.5	0	0
OTU2647	k__Bacteria	No	No	No	No	0	0	1	0.5	0	2	1	0	0	0	0	0	0	0	0	1	0.5	0	0	0	0	0	0	0	0	0	0	0	0	0	0	0	0	1	0	0.5	0	0	0	0	0	0	0	0
OTU2755	k__Bacteria	No	No	No	No	0	0	0	0	0	0	0	0	0	0	0	0	0	0	1	0	0.5	0	0	0	0	0	0	0	0	0	0	0	0	0	0	0	0	1	0	0.5	0	0	0	0	0	0	0	0
OTU2323	k__Bacteria	No	No	No	No	0	0	0	0	0	2	1	0	0	0	0	0	0	0	0	0	0	0	0	0	0	2	1	0	0	0	0	0	0	0	0	0	0	0	0	0	0	0	0	0	0	0	0	0
OTU2908	k__Bacteria	No	No	No	No	0	0	0	0	0	0	0	0	0	0	1	0	0.5	0	0	0	0	0	0	0	0	0	0	2	0	1	1	0	0.5	0	0	0	2	0	0	0	0	0	0	0	0	0	0	0
OTU8809	k__Bacteria	No	No	No	No	0	0	0	0	0	0	0	0	0	0	0	0	0	0	0	0	0	0	0	0	0	0	0	1	0	0.5	1	1	1	1	0	0.5	0	0	1	0.5	0	0	0	0	0	0	0	0
OTU5388	k__Bacteria	No	No	No	No	0	0	0	0	0	0	0	0	0	0	0	0	0	0	1	0	0.5	0	0	0	0	0	0	0	0	0	0	0	0	0	0	0	0	0	0	0	0	0	0	1	0	0.5	0	0
OTU2038	k__Bacteria	No	No	No	No	1	0	0	0	0	0	0	0	0	0	0	2	1	0	0	0	0	0	0	0	0	0	0	0	0	0	0	0	0	1	0	0.5	0	1	0	0.5	0	0	0	0	1	0.5	0	0
OTU3051	k__Bacteria	No	No	No	No	1	0	0	0	1	0	0.5	0	0	0	0	0	0	0	0	0	0	0	0	0	0	0	0	0	0	0	0	0	0	0	0	0	0	0	0	0	0	0	0	0	0	0	0	0
OTU11066	k__Bacteria	No	No	No	No	0	0	0	0	2	0	1	0	0	0	0	0	0	0	0	0	0	0	0	0	0	0	0	0	0	0	0	0	0	0	0	0	0	0	0	0	0	0	0	1	0	0.5	0	0
OTU1705	k__Bacteria	No	No	No	No	0	0	0	0	0	0	0	3	0	1.5	0	0	0	0	0	0	0	0	0	0	0	0	0	0	0	0	0	0	0	0	0	0	0	0	0	0	0	0	0	0	0	0	0	0
OTU2387	k__Bacteria	No	No	No	No	1	0	0	0	0	0	0	0	1	0.5	0	0	0	0	0	0	0	0	0	0	0	0	0	0	0	0	0	0	0	1	0	0.5	1	0	0	0	0	0	0	0	0	0	0	0
OTU3358	k__Bacteria	No	No	No	No	0	0	0	0	3	0	1.5	0	0	0	0	0	0	0	0	0	0	0	0	0	0	0	0	0	0	0	0	0	0	0	0	0	0	0	0	0	0	0	0	0	0	0	0	0
OTU2358	k__Bacteria	No	No	No	No	0	0	0	0	0	0	0	1	0	0.5	0	0	0	0	0	0	0	0	0	0	0	0	0	0	0	0	0	0	0	0	0	0	0	0	0	0	0	0	0	0	1	0.5	0	1
OTU2064	k__Bacteria	No	No	No	No	0	0	0	0	0	0	0	0	0	0	0	0	0	1	0	0	0	0	0	0	0	0	0	0	0	0	0	0	0	0	0	0	0	0	0	0	0	0	0	0	1	0.5	0	0
OTU1937	k__Bacteria	No	No	No	No	0	0	0	0	0	0	0	0	0	0	0	0	0	1	1	0	0.5	0	0	0	0	0	0	0	0	0	0	0	0	0	0	0	0	0	0	0	0	0	0	0	0	0	0	0
OTU3560	k__Bacteria	No	No	No	No	0	0	0	0	0	0	0	0	0	0	0	0	0	0	0	0	0	0	0	0	0	0	0	0	0	0	0	0	0	4	0	2	0	0	0	0	0	0	0	0	0	0	0	0
OTU3202	k__Bacteria	No	No	No	No	0	1	0	0.5	0	0	0	0	1	0.5	0	0	0	0	0	0	0	2	0	1	0	0	0	0	0	0	0	0	0	0	0	0	0	0	0	0	0	0	0	0	0	0	0	0
OTU8614	k__Bacteria	No	No	No	No	0	0	0	0	1	1	1	0	0	0	0	0	0	0	0	0	0	0	1	0.5	0	0	0	0	0	0	0	0	0	0	0	0	0	0	0	0	0	0	0	0	0	0	0	0
OTU3641	k__Bacteria	No	No	No	No	0	0	0	0	0	0	0	0	0	0	0	0	0	0	2	0	1	0	0	0	0	0	0	0	0	0	1	1	1	0	0	0	0	0	0	0	0	0	0	0	0	0	0	0
OTU2420	k__Bacteria	No	No	No	No	0	1	0	0.5	0	0	0	0	0	0	0	0	0	0	0	0	0	0	0	0	0	0	0	0	0	0	0	0	0	0	0	0	0	0	0	0	0	0	0	0	0	0	0	0
OTU5354	k__Bacteria	No	No	No	No	0	0	0	0	2	0	1	0	0	0	0	0	0	0	0	0	0	0	0	0	0	0	0	0	0	0	0	0	0	0	0	0	0	0	0	0	0	0	0	0	0	0	2	1
OTU1857	k__Bacteria	No	No	No	No	0	1	0	0.5	0	0	0	0	0	0	0	0	0	1	0	0	0	0	0	0	0	0	0	0	0	0	0	0	0	0	0	0	0	0	0	0	0	0	0	0	0	0	0	0
OTU2192	k__Bacteria	No	No	No	No	0	0	3	1.5	0	0	0	1	0	0.5	0	0	0	0	0	0	0	0	0	0	0	0	0	0	0	0	0	0	0	0	0	0	0	0	0	0	0	0	0	0	0	0	0	0
OTU2733	k__Bacteria	No	No	No	No	0	0	0	0	0	0	0	0	0	0	0	0	0	0	0	0	0	0	0	0	0	0	0	0	0	0	0	0	0	0	0	0	0	0	1	0.5	0	0	0	1	1	1	1	0
OTU4143	k__Bacteria	No	No	No	No	0	0	0	0	0	2	1	0	0	0	0	0	0	0	0	0	0	0	0	0	0	0	0	0	0	0	0	0	0	0	0	0	0	0	0	0	0	0	0	1	0	0.5	0	0
OTU2470	k__Bacteria	No	No	No	No	0	0	0	0	0	2	1	0	0	0	0	0	0	0	0	0	0	0	0	0	0	0	0	0	0	0	0	0	0	0	0	0	0	0	0	0	0	0	0	0	1	0.5	0	0
OTU8393	k__Bacteria	No	No	No	No	0	0	0	0	1	0	0.5	0	0	0	0	0	0	0	0	0	0	0	0	0	0	0	0	0	0	0	0	0	0	0	0	0	0	0	0	0	0	0	0	0	0	0	0	0
OTU3714	k__Bacteria	No	No	No	No	0	0	0	0	0	0	0	0	0	0	0	0	0	0	0	1	0.5	0	0	0	0	0	0	0	0	0	0	1	0.5	1	0	0.5	0	1	0	0.5	0	0	0	1	0	0.5	0	0
OTU2024	k__Bacteria	No	No	No	No	2	0	0	0	0	0	0	0	0	0	0	0	0	0	0	0	0	0	0	0	0	0	0	0	0	0	0	0	0	0	0	0	0	0	1	0.5	0	0	0	0	0	0	0	0
OTU3471	k__Bacteria	No	No	No	No	0	0	0	0	0	0	0	0	0	0	1	0	0.5	0	0	0	0	0	0	0	0	0	0	0	0	0	0	0	0	0	0	0	1	0	0	0	0	0	0	0	1	0.5	0	0
OTU3359	k__Bacteria	No	No	No	No	0	0	0	0	0	0	0	1	1	1	1	0	0.5	0	0	0	0	0	0	0	0	1	0.5	0	0	0	0	0	0	0	0	0	0	0	0	0	0	0	0	0	0	0	0	0
OTU11845	k__Bacteria	No	No	No	No	0	0	0	0	0	0	0	0	1	0.5	0	0	0	0	0	0	0	0	0	0	0	0	0	0	0	0	0	0	0	0	0	0	0	1	0	0.5	0	0	0	0	0	0	0	0
OTU2126	k__Bacteria	No	No	No	No	0	3	0	1.5	0	0	0	0	0	0	0	0	0	0	0	0	0	0	0	0	0	0	0	0	0	0	0	0	0	0	0	0	0	0	0	0	0	0	0	0	0	0	0	0
OTU1368	k__Bacteria	No	No	No	No	0	0	0	0	0	0	0	0	0	0	0	0	0	0	1	0	0.5	0	0	0	0	0	0	0	0	0	1	0	0.5	0	0	0	0	0	0	0	0	0	0	0	0	0	0	0
OTU1656	k__Bacteria	No	No	No	No	0	1	0	0.5	0	0	0	1	0	0.5	0	0	0	0	0	0	0	0	0	0	0	0	0	0	0	0	0	0	0	0	0	0	0	0	0	0	0	0	0	0	0	0	0	0
OTU3850	k__Bacteria	No	No	No	No	0	1	0	0.5	0	0	0	1	0	0.5	0	0	0	0	0	0	0	0	0	0	1	0	0.5	0	0	0	0	0	0	0	0	0	0	0	0	0	0	0	0	0	0	0	0	0
OTU2717	k__Bacteria	No	No	No	No	0	0	0	0	0	0	0	0	0	0	0	0	0	0	0	0	0	0	0	0	0	0	0	0	0	0	0	0	0	0	0	0	0	0	0	0	0	0	0	1	0	0.5	0	0
OTU10422	k__Bacteria	No	No	No	No	0	0	0	0	0	0	0	0	0	0	0	0	0	1	1	0	0.5	0	1	0.5	0	0	0	0	0	0	0	0	0	0	0	0	0	0	0	0	0	0	0	0	1	0.5	0	0
OTU1729	k__Bacteria	No	No	No	No	1	0	0	0	0	0	0	0	0	0	0	0	0	0	1	0	0.5	0	0	0	0	0	0	0	0	0	0	1	0.5	0	1	0.5	0	0	0	0	0	0	0	1	0	0.5	0	0
OTU3983	k__Bacteria	No	No	No	No	0	0	0	0	0	0	0	0	0	0	0	0	0	0	0	0	0	0	0	0	0	0	0	1	0	0.5	0	0	0	0	0	0	0	0	0	0	0	0	0	0	0	0	0	1
OTU3089	k__Bacteria	No	No	No	No	0	0	0	0	0	0	0	0	0	0	0	2	1	0	0	0	0	0	0	0	0	4	2	0	0	0	0	0	0	0	0	0	0	0	0	0	0	0	0	0	0	0	0	0
OTU2426	k__Bacteria	No	No	No	No	0	0	0	0	0	0	0	0	0	0	0	0	0	0	0	0	0	0	0	0	1	0	0.5	0	0	0	0	0	0	0	0	0	1	0	0	0	0	0	0	0	0	0	0	0
OTU2337	k__Bacteria	No	No	No	No	0	0	0	0	0	0	0	0	0	0	2	0	1	0	0	0	0	0	0	0	0	1	0.5	0	0	0	0	0	0	0	0	0	0	0	0	0	0	1	0.5	0	0	0	0	0
OTU1764	k__Bacteria	No	No	No	No	0	0	0	0	0	0	0	0	0	0	1	0	0.5	1	0	0	0	0	0	0	1	0	0.5	0	0	0	0	0	0	0	0	0	0	0	0	0	0	0	0	0	0	0	0	0
OTU3384	k__Bacteria	No	No	No	No	0	0	0	0	0	0	0	0	0	0	0	0	0	0	0	0	0	0	0	0	0	0	0	0	0	0	0	0	0	0	1	0.5	0	0	0	0	0	0	0	0	0	0	0	0
OTU5653	k__Bacteria	No	No	No	No	0	0	0	0	0	2	1	0	0	0	0	0	0	0	0	0	0	0	1	0.5	0	0	0	0	0	0	0	0	0	0	0	0	0	0	0	0	0	0	0	0	0	0	0	0
OTU13347	k__Bacteria	No	No	No	No	0	1	0	0.5	1	0	0.5	1	0	0.5	0	0	0	0	0	0	0	1	0	0.5	0	0	0	0	0	0	0	0	0	0	0	0	0	0	0	0	0	0	0	0	0	0	0	0
OTU3903	k__Bacteria	No	No	No	No	0	0	0	0	0	0	0	0	0	0	0	0	0	0	0	0	0	0	0	0	0	0	0	0	0	0	0	0	0	0	0	0	0	0	0	0	0	0	0	0	0	0	0	0
OTU2620	k__Bacteria	No	No	No	No	0	0	0	0	0	0	0	0	0	0	0	0	0	0	0	0	0	0	2	1	0	0	0	0	0	0	0	0	0	0	0	0	0	0	0	0	0	0	0	0	0	0	0	0
OTU5665	k__Bacteria	No	No	No	No	0	0	0	0	0	0	0	0	0	0	0	1	0.5	0	0	0	0	0	0	0	0	0	0	0	0	0	0	0	0	0	0	0	0	0	0	0	0	0	0	0	1	0.5	1	0
OTU6443	k__Bacteria	No	No	No	No	1	0	1	0.5	0	0	0	0	0	0	0	0	0	0	0	0	0	0	0	0	0	0	0	0	0	0	0	1	0.5	0	0	0	0	0	0	0	0	0	0	0	0	0	0	0
OTU2997	k__Bacteria	No	No	No	No	0	0	0	0	0	0	0	0	0	0	0	0	0	0	0	0	0	0	1	0.5	0	0	0	0	0	0	0	0	0	0	0	0	0	0	0	0	0	0	0	0	0	0	0	0
OTU3352	k__Bacteria	No	No	No	No	0	0	0	0	0	0	0	0	0	0	0	0	0	0	2	1	1.5	0	0	0	0	0	0	0	0	0	0	1	0.5	0	0	0	0	0	0	0	0	0	0	1	0	0.5	0	0
OTU4330	k__Bacteria	No	No	No	No	0	1	0	0.5	0	0	0	0	0	0	0	0	0	0	0	0	0	0	0	0	0	0	0	0	0	0	0	0	0	0	0	0	0	0	0	0	0	0	0	0	0	0	0	0
OTU2957	k__Bacteria	No	No	No	No	0	0	0	0	0	0	0	0	0	0	0	0	0	1	0	0	0	0	0	0	0	0	0	0	0	0	0	0	0	1	0	0.5	0	0	0	0	0	0	0	0	0	0	0	0
OTU3022	k__Bacteria	No	No	No	No	0	0	0	0	0	0	0	0	0	0	0	0	0	0	0	0	0	0	0	0	0	0	0	0	0	0	0	0	0	0	0	0	0	0	0	0	1	0	0.5	0	0	0	0	0
OTU2599	k__Bacteria	No	No	No	No	0	0	0	0	0	0	0	0	0	0	0	0	0	0	0	1	0.5	0	0	0	0	0	0	0	0	0	0	1	0.5	0	0	0	0	0	0	0	0	0	0	0	0	0	0	0
OTU5689	k__Bacteria	No	No	No	No	0	0	0	0	0	0	0	0	0	0	0	0	0	0	0	0	0	0	0	0	0	1	0.5	0	0	0	0	0	0	0	0	0	0	0	0	0	0	0	0	0	0	0	0	2
OTU3046	k__Bacteria	No	No	No	No	0	0	0	0	0	0	0	0	0	0	0	0	0	0	0	0	0	1	1	1	0	0	0	0	0	0	0	0	0	0	0	0	0	0	0	0	0	0	0	0	0	0	0	0
OTU6917	k__Bacteria	No	No	No	No	0	0	0	0	0	0	0	0	0	0	0	0	0	1	0	0	0	0	0	0	1	0	0.5	0	0	0	0	0	0	0	0	0	0	0	0	0	0	0	0	0	0	0	0	0
OTU3799	k__Bacteria	No	No	No	No	0	0	0	0	0	0	0	0	0	0	0	0	0	0	0	0	0	0	1	0.5	0	0	0	0	0	0	0	0	0	0	0	0	0	0	0	0	0	0	0	0	0	0	3	0
OTU2230	k__Bacteria	No	No	No	No	0	0	0	0	0	0	0	0	0	0	0	0	0	0	0	0	0	0	0	0	0	0	0	0	0	0	0	1	0.5	0	0	0	0	1	0	0.5	0	0	0	0	0	0	0	0
OTU3467	k__Bacteria	No	No	No	No	0	0	0	0	0	0	0	0	0	0	0	0	0	0	0	0	0	0	0	0	0	0	0	0	0	0	0	0	0	0	0	0	0	0	0	0	1	0	0.5	0	0	0	0	0
OTU8807	k__Bacteria	No	No	No	No	0	0	0	0	0	0	0	0	0	0	0	0	0	0	1	0	0.5	0	0	0	0	0	0	0	0	0	0	0	0	0	1	0.5	0	0	1	0.5	0	0	0	0	0	0	0	0
OTU1829	k__Bacteria	No	No	No	No	0	0	0	0	0	0	0	0	0	0	0	0	0	0	0	0	0	0	0	0	0	0	0	1	0	0.5	0	0	0	0	0	0	0	0	0	0	1	0	0.5	0	1	0.5	0	0
OTU3347	k__Bacteria	No	No	No	No	0	0	0	0	1	0	0.5	0	0	0	0	0	0	1	0	0	0	0	0	0	0	0	0	0	0	0	0	0	0	0	0	0	0	0	0	0	0	0	0	0	0	0	0	0
OTU6560	k__Bacteria	No	No	No	No	0	0	0	0	0	0	0	0	0	0	0	0	0	0	0	0	0	0	0	0	1	0	0.5	0	0	0	0	0	0	0	0	0	0	0	0	0	0	0	0	0	0	0	0	0
OTU8276	k__Bacteria	No	No	No	No	1	0	0	0	0	0	0	0	0	0	0	0	0	0	0	0	0	0	1	0.5	0	0	0	0	1	0.5	0	1	0.5	0	0	0	0	0	0	0	0	0	0	0	0	0	0	0
OTU3070	k__Bacteria	No	No	No	No	0	0	0	0	0	0	0	0	0	0	0	0	0	0	0	0	0	0	0	0	0	0	0	0	0	0	0	0	0	2	0	1	0	0	0	0	0	0	0	0	0	0	0	0
OTU9805	k__Bacteria	No	No	No	No	0	0	0	0	1	0	0.5	0	0	0	0	0	0	0	0	0	0	0	0	0	0	0	0	0	0	0	1	0	0.5	0	0	0	0	0	0	0	0	0	0	0	0	0	0	0
OTU4509	k__Bacteria	No	No	No	No	0	1	1	1	0	0	0	0	0	0	0	0	0	0	0	0	0	0	0	0	0	0	0	0	0	0	0	0	0	0	0	0	0	0	0	0	0	0	0	0	0	0	0	0
OTU8067	k__Bacteria	No	No	No	No	0	0	0	0	2	0	1	0	0	0	0	0	0	0	0	0	0	0	0	0	0	0	0	0	0	0	0	0	0	0	0	0	0	0	0	0	0	0	0	0	0	0	0	0
OTU8944	k__Bacteria	No	No	No	No	0	0	0	0	2	0	1	0	0	0	0	0	0	0	0	0	0	0	0	0	0	0	0	0	0	0	0	0	0	0	0	0	0	0	0	0	0	0	0	0	0	0	0	0
OTU13091	k__Bacteria	No	No	No	No	1	0	0	0	0	0	0	0	0	0	0	0	0	0	0	0	0	0	0	0	0	0	0	0	0	0	0	0	0	0	1	0.5	0	0	0	0	0	0	0	0	0	0	0	0
OTU1605	k__Bacteria	No	No	No	No	0	0	0	0	0	0	0	1	0	0.5	0	0	0	0	0	0	0	0	0	0	0	0	0	0	0	0	0	0	0	0	0	0	0	0	0	0	0	0	0	0	0	0	0	0
OTU12829	k__Bacteria	No	No	No	No	0	0	0	0	1	0	0.5	0	0	0	0	0	0	0	0	0	0	0	0	0	0	0	0	0	0	0	0	0	0	0	0	0	0	1	0	0.5	0	0	0	0	1	0.5	0	0
OTU3180	k__Bacteria	No	No	No	No	0	0	0	0	0	0	0	0	0	0	0	0	0	0	0	2	1	0	0	0	0	0	0	0	0	0	0	0	0	0	0	0	0	0	1	0.5	0	0	0	0	0	0	0	0
OTU6665	k__Bacteria	No	No	No	No	0	0	0	0	0	0	0	0	0	0	0	0	0	0	0	0	0	0	0	0	0	0	0	0	0	0	2	0	1	0	0	0	0	0	0	0	0	0	0	0	0	0	0	0
OTU8447	k__Bacteria	No	No	No	No	0	0	0	0	0	0	0	0	0	0	0	0	0	0	0	0	0	0	0	0	0	0	0	0	0	0	0	0	0	0	0	0	0	0	0	0	0	0	0	0	0	0	3	1
OTU2482	k__Bacteria	No	No	No	No	0	0	0	0	0	0	0	0	0	0	0	1	0.5	0	0	0	0	0	0	0	0	0	0	0	0	0	0	0	0	0	0	0	0	0	0	0	1	1	1	0	0	0	0	0
OTU6685	k__Bacteria	No	No	No	No	0	0	0	0	0	0	0	0	0	0	0	0	0	1	0	0	0	0	1	0.5	0	0	0	0	0	0	0	0	0	0	0	0	0	0	0	0	0	0	0	0	0	0	0	0
OTU4992	k__Bacteria	No	No	No	No	0	0	0	0	0	0	0	0	0	0	0	0	0	1	0	1	0.5	3	0	1.5	0	0	0	0	0	0	0	0	0	0	0	0	0	0	0	0	0	0	0	0	0	0	0	0
OTU5563	k__Bacteria	No	No	No	No	0	0	0	0	0	0	0	0	0	0	0	0	0	1	0	0	0	0	0	0	0	0	0	0	0	0	0	0	0	0	0	0	0	0	0	0	0	0	0	0	0	0	0	1
OTU3454	k__Bacteria	No	No	No	No	0	0	0	0	0	0	0	0	0	0	0	0	0	0	1	0	0.5	1	0	0.5	0	0	0	0	0	0	0	0	0	0	0	0	0	0	0	0	0	0	0	0	0	0	1	0
OTU5273	k__Bacteria	No	No	No	No	0	0	0	0	0	0	0	1	1	1	0	0	0	0	1	0	0.5	0	0	0	0	0	0	0	0	0	0	1	0.5	1	0	0.5	0	0	0	0	0	0	0	0	0	0	0	0
OTU4693	k__Bacteria	No	No	No	No	1	1	0	0.5	0	0	0	0	0	0	0	0	0	0	0	1	0.5	0	0	0	0	0	0	0	0	0	0	0	0	0	0	0	0	0	0	0	0	0	0	0	0	0	0	0
OTU5303	k__Bacteria	No	No	No	No	0	0	0	0	0	0	0	0	0	0	0	0	0	0	0	1	0.5	0	0	0	0	0	0	0	1	0.5	1	0	0.5	0	0	0	0	0	0	0	0	0	0	1	0	0.5	0	0
OTU4430	k__Bacteria	No	No	No	No	0	0	0	0	3	0	1.5	0	0	0	0	0	0	0	0	0	0	0	0	0	0	0	0	0	0	0	0	0	0	0	0	0	0	0	0	0	0	0	0	0	1	0.5	0	0
OTU9690	k__Bacteria	No	No	No	No	0	0	0	0	0	1	0.5	0	0	0	0	0	0	0	0	0	0	0	0	0	0	0	0	0	0	0	0	0	0	0	0	0	0	0	0	0	1	0	0.5	0	0	0	0	0
OTU3316	k__Bacteria	No	No	No	No	0	0	0	0	0	0	0	0	0	0	0	0	0	0	0	0	0	0	0	0	0	0	0	0	0	0	0	0	0	0	0	0	0	0	0	0	2	0	1	0	0	0	0	0
OTU5846	k__Bacteria	No	No	No	No	1	0	0	0	0	0	0	0	0	0	0	0	0	0	0	0	0	0	0	0	0	0	0	0	0	0	0	0	0	0	0	0	0	0	0	0	0	0	0	0	1	0.5	0	0
OTU8606	k__Bacteria	No	No	No	No	0	0	0	0	0	0	0	0	0	0	0	0	0	0	0	0	0	0	0	0	0	0	0	0	0	0	0	0	0	0	0	0	0	0	0	0	0	0	0	1	0	0.5	0	0
OTU3653	k__Bacteria	No	No	No	No	0	0	0	0	0	0	0	0	0	0	0	0	0	0	0	0	0	0	1	0.5	0	0	0	0	0	0	0	0	0	0	0	0	0	0	0	0	0	0	0	0	0	0	0	0
OTU5913	k__Bacteria	No	No	No	No	0	2	0	1	0	0	0	0	0	0	0	0	0	0	0	0	0	0	0	0	0	0	0	0	1	0.5	0	0	0	0	0	0	0	0	0	0	0	0	0	0	0	0	0	0
OTU3765	k__Bacteria	No	No	No	No	0	0	0	0	0	0	0	0	0	0	1	0	0.5	0	0	0	0	0	0	0	0	2	1	0	0	0	0	0	0	0	0	0	1	0	0	0	0	0	0	0	0	0	0	0
OTU3163	k__Bacteria	No	No	No	No	0	1	0	0.5	0	0	0	0	0	0	0	0	0	0	0	0	0	0	0	0	0	1	0.5	0	0	0	0	0	0	0	0	0	0	0	0	0	0	0	0	0	1	0.5	0	0
OTU3152	k__Bacteria	No	No	No	No	0	1	0	0.5	0	0	0	0	0	0	0	0	0	0	0	0	0	0	0	0	0	0	0	0	0	0	0	0	0	0	0	0	0	0	0	0	0	0	0	0	0	0	0	0
OTU6242	k__Bacteria	No	No	No	No	0	0	0	0	0	0	0	0	0	0	0	0	0	0	0	0	0	0	0	0	0	0	0	0	0	0	0	0	0	0	0	0	0	0	0	0	0	0	0	0	0	0	0	0
OTU3777	k__Bacteria	No	No	No	No	0	1	0	0.5	0	1	0.5	0	0	0	0	0	0	0	0	0	0	0	0	0	0	0	0	0	0	0	0	0	0	0	0	0	0	0	0	0	0	0	0	2	0	1	0	0
OTU3915	k__Bacteria	No	No	No	No	0	0	0	0	0	1	0.5	0	0	0	0	0	0	0	0	0	0	0	0	0	0	0	0	0	0	0	0	0	0	0	0	0	0	0	0	0	0	0	0	0	0	0	0	0
OTU5219	k__Bacteria	No	No	No	No	0	1	0	0.5	0	0	0	0	1	0.5	0	0	0	0	1	0	0.5	0	0	0	0	0	0	0	0	0	0	0	0	0	0	0	0	0	0	0	0	0	0	0	1	0.5	0	0
OTU4746	k__Bacteria	No	No	No	No	1	0	0	0	0	0	0	0	0	0	0	0	0	0	0	0	0	0	0	0	0	0	0	0	0	0	1	0	0.5	0	0	0	0	0	0	0	0	0	0	0	0	0	0	0
OTU8698	k__Bacteria	No	No	No	No	0	0	0	0	0	0	0	0	0	0	0	0	0	0	0	0	0	0	0	0	0	0	0	0	1	0.5	0	0	0	2	0	1	0	0	0	0	0	0	0	0	0	0	0	0
OTU4177	k__Bacteria	No	No	No	No	0	0	0	0	0	0	0	0	0	0	0	0	0	0	0	0	0	0	0	0	0	0	0	0	0	0	0	0	0	0	0	0	0	0	0	0	0	0	0	0	0	0	0	0
OTU3113	k__Bacteria	No	No	No	No	0	2	0	1	0	0	0	0	0	0	0	0	0	0	0	0	0	0	0	0	0	1	0.5	0	0	0	0	0	0	0	0	0	0	0	0	0	0	0	0	0	0	0	0	0
OTU4753	k__Bacteria	No	No	No	No	0	2	1	1.5	0	0	0	0	1	0.5	0	0	0	0	0	0	0	0	0	0	0	0	0	0	0	0	0	0	0	0	0	0	0	0	0	0	0	0	0	0	0	0	0	0
OTU3178	k__Bacteria	No	No	No	No	0	0	0	0	0	0	0	0	0	0	0	0	0	0	0	0	0	2	1	1.5	0	0	0	0	0	0	0	0	0	0	0	0	0	0	0	0	0	0	0	0	0	0	0	0
OTU5137	k__Bacteria	No	No	No	No	0	0	0	0	0	0	0	0	0	0	0	0	0	0	1	0	0.5	0	0	0	0	0	0	0	0	0	0	0	0	0	0	0	0	1	0	0.5	0	0	0	0	0	0	0	0
OTU4725	k__Bacteria	No	No	No	No	0	0	0	0	0	0	0	0	0	0	1	0	0.5	0	0	0	0	0	0	0	0	0	0	0	0	0	0	0	0	0	0	0	0	0	0	0	1	0	0.5	0	0	0	0	0
OTU4823	k__Bacteria	No	No	No	No	0	0	0	0	0	0	0	0	0	0	0	0	0	0	0	0	0	0	0	0	0	0	0	0	0	0	0	0	0	0	0	0	0	0	0	0	0	0	0	0	0	0	0	0
OTU5598	k__Bacteria	No	No	No	No	0	0	0	0	0	0	0	0	0	0	0	0	0	1	0	0	0	0	0	0	0	0	0	2	0	1	0	0	0	0	0	0	0	0	0	0	0	0	0	0	0	0	0	0
OTU5786	k__Bacteria	No	No	No	No	0	0	0	0	0	0	0	0	0	0	0	0	0	0	0	0	0	0	0	0	0	0	0	0	0	0	0	0	0	0	0	0	1	0	0	0	0	0	0	0	1	0.5	0	0
OTU3988	k__Bacteria	No	No	No	No	0	0	0	0	0	0	0	0	0	0	0	0	0	1	0	0	0	0	0	0	0	0	0	0	0	0	0	0	0	0	0	0	0	0	0	0	0	1	0.5	0	0	0	1	0
OTU4699	k__Bacteria	No	No	No	No	0	1	2	1.5	0	0	0	0	0	0	0	0	0	0	0	0	0	0	0	0	0	0	0	0	0	0	0	0	0	0	0	0	0	0	0	0	0	0	0	0	0	0	0	0
OTU2472	k__Bacteria	No	No	No	No	0	0	0	0	0	0	0	1	0	0.5	0	1	0.5	0	0	0	0	0	0	0	0	0	0	0	1	0.5	0	0	0	0	0	0	0	0	0	0	0	0	0	0	0	0	0	0
OTU4862	k__Bacteria	No	No	No	No	0	0	0	0	0	0	0	0	0	0	0	0	0	0	0	0	0	0	0	0	0	0	0	0	0	0	0	0	0	0	0	0	0	1	0	0.5	1	0	0.5	0	0	0	0	0
OTU4181	k__Bacteria	No	No	No	No	0	0	0	0	0	0	0	0	0	0	0	0	0	0	0	0	0	0	0	0	0	0	0	0	0	0	0	0	0	0	0	0	0	0	0	0	0	0	0	0	0	0	0	0
OTU3885	k__Bacteria	No	No	No	No	0	0	0	0	0	0	0	0	0	0	0	0	0	0	0	0	0	0	0	0	0	0	0	0	1	0.5	0	0	0	0	0	0	0	0	0	0	0	0	0	0	0	0	0	0
OTU3916	k__Bacteria	No	No	No	No	0	0	0	0	0	0	0	0	0	0	0	0	0	0	0	0	0	0	0	0	0	1	0.5	0	0	0	0	0	0	0	0	0	0	0	0	0	0	0	0	0	0	0	0	0
OTU5538	k__Bacteria	No	No	No	No	0	0	0	0	0	3	1.5	0	0	0	0	0	0	0	0	0	0	0	0	0	0	0	0	0	0	0	0	0	0	0	0	0	0	0	0	0	0	0	0	0	0	0	0	0
OTU9050	k__Bacteria	No	No	No	No	0	0	0	0	0	0	0	0	0	0	0	0	0	1	0	0	0	0	1	0.5	0	0	0	0	0	0	0	0	0	0	0	0	0	0	0	0	0	0	0	0	0	0	0	0
OTU4748	k__Bacteria	No	No	No	No	0	0	0	0	0	0	0	0	0	0	1	0	0.5	0	0	0	0	0	0	0	0	0	0	0	0	0	0	0	0	0	0	0	1	0	0	0	0	0	0	0	0	0	0	0
OTU3191	k__Bacteria	No	No	No	No	0	0	0	0	0	0	0	0	0	0	0	0	0	0	1	0	0.5	0	0	0	0	0	0	0	0	0	0	0	0	1	0	0.5	0	0	0	0	0	0	0	0	0	0	0	0
OTU5545	k__Bacteria	No	No	No	No	0	0	0	0	0	0	0	0	0	0	0	0	0	0	0	0	0	0	0	0	0	0	0	0	0	0	0	0	0	0	0	0	2	0	0	0	0	0	0	0	0	0	1	0
OTU2885	k__Bacteria	No	No	No	No	0	0	0	0	0	0	0	0	0	0	0	0	0	0	0	0	0	0	0	0	0	0	0	0	0	0	0	0	0	0	0	0	0	0	0	0	0	0	0	1	0	0.5	0	0
OTU2368	k__Bacteria	No	No	No	No	0	0	0	0	0	0	0	0	0	0	0	0	0	0	0	0	0	0	0	0	0	0	0	1	0	0.5	1	0	0.5	0	0	0	0	0	0	0	0	0	0	0	0	0	0	0
OTU6275	k__Bacteria	No	No	No	No	0	0	0	0	0	0	0	0	0	0	0	0	0	0	0	1	0.5	0	0	0	0	0	0	0	0	0	0	0	0	0	0	0	0	0	0	0	0	0	0	0	0	0	0	0
OTU5676	k__Bacteria	No	No	No	No	0	0	0	0	0	0	0	0	0	0	0	0	0	0	0	0	0	0	0	0	0	0	0	0	0	0	0	1	0.5	0	0	0	0	0	0	0	0	0	0	1	0	0.5	0	0
OTU4009	k__Bacteria	No	No	No	No	0	0	1	0.5	0	0	0	0	0	0	0	0	0	0	0	0	0	0	1	0.5	1	0	0.5	0	0	0	0	0	0	0	0	0	0	0	0	0	0	0	0	0	0	0	0	0
OTU5260	k__Bacteria	No	No	No	No	0	0	0	0	0	0	0	0	0	0	0	0	0	0	0	0	0	0	0	0	1	1	1	1	1	1	0	0	0	0	0	0	0	0	0	0	0	0	0	0	0	0	0	0
OTU3009	k__Bacteria	No	No	No	No	0	0	0	0	0	0	0	0	0	0	0	0	0	0	0	0	0	0	0	0	0	0	0	0	0	0	0	0	0	0	0	0	0	0	0	0	0	0	0	0	0	0	0	2
OTU5434	k__Bacteria	No	No	No	No	0	0	0	0	0	0	0	0	0	0	0	0	0	0	0	0	0	0	0	0	0	0	0	0	0	0	0	0	0	0	0	0	0	0	0	0	0	0	0	0	0	0	1	0
OTU4229	k__Bacteria	No	No	No	No	0	0	0	0	0	1	0.5	0	0	0	0	0	0	0	0	0	0	0	0	0	0	0	0	0	0	0	0	0	0	0	0	0	0	0	0	0	0	0	0	0	0	0	0	0
OTU3327	k__Bacteria	No	No	No	No	0	1	0	0.5	0	0	0	1	0	0.5	0	0	0	0	0	0	0	0	0	0	0	1	0.5	0	0	0	0	0	0	0	0	0	0	0	0	0	0	0	0	0	1	0.5	0	0
OTU3809	k__Bacteria	No	No	No	No	0	0	0	0	0	0	0	1	0	0.5	0	0	0	0	0	0	0	0	0	0	0	0	0	0	0	0	0	0	0	0	0	0	1	0	0	0	0	0	0	0	0	0	0	0
OTU2251	k__Bacteria	No	No	No	No	0	0	0	0	0	0	0	0	0	0	0	0	0	1	0	0	0	0	0	0	0	0	0	0	0	0	0	0	0	0	0	0	0	0	0	0	0	0	0	0	0	0	0	0
OTU4481	k__Bacteria	No	No	No	No	0	0	0	0	0	0	0	0	0	0	0	0	0	0	0	0	0	0	0	0	0	0	0	0	0	0	0	0	0	0	0	0	1	0	0	0	0	0	0	1	0	0.5	0	0
OTU5595	k__Bacteria	No	No	No	No	0	0	0	0	0	0	0	0	0	0	0	0	0	0	0	0	0	0	0	0	0	0	0	0	0	0	0	0	0	0	0	0	0	0	0	0	0	0	0	0	0	0	0	0
OTU5164	k__Bacteria	No	No	No	No	0	0	0	0	0	0	0	0	0	0	0	1	0.5	0	0	0	0	0	0	0	0	0	0	0	0	0	0	1	0.5	0	0	0	0	0	0	0	0	0	0	0	0	0	0	0
OTU4521	k__Bacteria	No	No	No	No	0	2	0	1	0	0	0	1	0	0.5	0	0	0	0	0	0	0	0	0	0	0	0	0	0	0	0	0	0	0	0	0	0	0	0	0	0	0	0	0	0	0	0	0	0
OTU4539	k__Bacteria	No	No	No	No	0	0	0	0	0	0	0	0	0	0	0	0	0	0	0	0	0	0	0	0	0	0	0	0	0	0	0	0	0	0	0	0	0	0	0	0	0	0	0	0	0	0	0	0
OTU2798	k__Bacteria	No	No	No	No	0	0	0	0	0	0	0	1	0	0.5	0	0	0	0	0	0	0	0	0	0	0	0	0	0	0	0	0	1	0.5	0	0	0	0	0	0	0	0	0	0	0	0	0	0	0
OTU6774	k__Bacteria	No	No	No	No	0	0	0	0	0	1	0.5	0	0	0	0	0	0	0	0	0	0	0	1	0.5	0	0	0	0	0	0	0	0	0	0	0	0	0	0	0	0	0	0	0	0	0	0	0	0
OTU3266	k__Bacteria	No	No	No	No	0	0	0	0	0	0	0	2	0	1	0	0	0	0	0	0	0	0	0	0	0	0	0	0	0	0	0	0	0	0	0	0	0	0	0	0	0	0	0	0	0	0	0	0
OTU3222	k__Bacteria	No	No	No	No	0	0	0	0	0	0	0	0	0	0	0	0	0	0	0	0	0	0	0	0	1	0	0.5	0	0	0	0	0	0	0	0	0	0	0	0	0	0	0	0	0	0	0	0	0
OTU10928	k__Bacteria	No	No	No	No	0	0	0	0	0	1	0.5	0	0	0	0	0	0	0	0	0	0	0	0	0	0	0	0	0	0	0	0	0	0	0	0	0	0	0	0	0	0	0	0	0	2	1	0	0
OTU4398	k__Bacteria	No	No	No	No	0	0	0	0	1	0	0.5	0	0	0	0	0	0	1	0	0	0	0	1	0.5	0	0	0	0	0	0	0	0	0	0	0	0	0	0	0	0	0	0	0	0	0	0	0	0
OTU6672	k__Bacteria	No	No	No	No	0	0	0	0	0	0	0	0	0	0	0	0	0	3	0	0	0	0	0	0	0	0	0	0	0	0	0	0	0	0	0	0	0	0	0	0	0	0	0	0	0	0	0	0
OTU5611	k__Bacteria	No	No	No	No	0	0	0	0	0	0	0	0	0	0	0	0	0	0	0	0	0	0	1	0.5	0	0	0	0	0	0	0	0	0	0	0	0	0	0	0	0	0	0	0	1	0	0.5	0	0
OTU4024	k__Bacteria	No	No	No	No	0	0	0	0	0	0	0	0	0	0	0	0	0	0	0	0	0	0	0	0	0	0	0	0	0	0	0	0	0	0	0	0	0	0	0	0	0	0	0	0	0	0	0	0
OTU6976	k__Bacteria	No	No	No	No	0	0	0	0	0	0	0	0	0	0	0	0	0	0	0	0	0	0	0	0	0	0	0	0	0	0	1	0	0.5	1	1	1	0	0	0	0	0	0	0	1	0	0.5	0	0
OTU5181	k__Bacteria	No	No	No	No	0	0	0	0	0	0	0	1	0	0.5	0	0	0	0	0	0	0	0	0	0	0	0	0	0	0	0	0	0	0	0	0	0	0	0	0	0	0	0	0	1	0	0.5	0	0
OTU9725	k__Bacteria	No	No	No	No	0	0	0	0	0	0	0	0	0	0	0	0	0	1	0	0	0	0	0	0	0	0	0	0	0	0	0	0	0	0	0	0	0	0	0	0	0	0	0	0	0	0	0	0
OTU8086	k__Bacteria	No	No	No	No	0	0	0	0	0	0	0	0	0	0	1	0	0.5	0	0	0	0	0	0	0	0	0	0	0	0	0	0	0	0	0	0	0	0	0	0	0	0	0	0	0	1	0.5	0	0
OTU4157	k__Bacteria	No	No	No	No	0	0	0	0	0	0	0	0	0	0	0	0	0	0	0	0	0	0	0	0	0	0	0	0	1	0.5	0	0	0	1	0	0.5	0	0	0	0	0	0	0	0	0	0	0	0
OTU2622	k__Bacteria	No	No	No	No	0	0	0	0	0	1	0.5	0	0	0	0	0	0	0	0	0	0	0	0	0	0	0	0	0	0	0	0	0	0	0	0	0	0	0	0	0	0	0	0	0	0	0	0	0
OTU4634	k__Bacteria	No	No	No	No	0	0	0	0	0	0	0	0	0	0	0	0	0	0	0	0	0	0	0	0	0	0	0	0	0	0	0	0	0	0	0	0	1	0	0	0	0	0	0	0	0	0	0	0
OTU3297	k__Bacteria	No	No	No	No	0	0	0	0	0	0	0	0	0	0	0	0	0	0	0	0	0	0	0	0	0	0	0	0	0	0	0	0	0	0	0	0	0	0	0	0	0	0	0	0	1	0.5	0	0
OTU3149	k__Bacteria	No	No	No	No	0	0	0	0	0	0	0	0	0	0	0	0	0	0	0	0	0	0	0	0	0	0	0	0	1	0.5	0	0	0	0	0	0	2	0	0	0	0	0	0	0	0	0	0	0
OTU4680	k__Bacteria	No	No	No	No	0	0	0	0	0	0	0	0	0	0	0	0	0	0	0	0	0	0	0	0	0	0	0	0	0	0	0	0	0	0	0	0	0	0	0	0	0	0	0	0	0	0	0	0
OTU4134	k__Bacteria	No	No	No	No	0	0	0	0	0	0	0	0	0	0	1	0	0.5	0	0	0	0	0	0	0	0	0	0	0	0	0	0	0	0	0	0	0	0	0	0	0	0	1	0.5	0	0	0	0	0
OTU9602	k__Bacteria	No	No	No	No	0	0	0	0	0	0	0	0	0	0	0	0	0	1	0	0	0	0	0	0	0	0	0	0	0	0	0	0	0	0	0	0	0	0	0	0	0	0	0	0	0	0	0	0
OTU3631	k__Bacteria	No	No	No	No	0	0	0	0	0	0	0	0	0	0	0	0	0	0	0	0	0	0	0	0	0	0	0	0	0	0	0	0	0	0	0	0	0	0	0	0	0	0	0	0	0	0	0	0
OTU4726	k__Bacteria	No	No	No	No	0	0	0	0	0	0	0	0	0	0	0	0	0	1	0	0	0	0	0	0	0	0	0	0	0	0	0	0	0	0	0	0	0	0	0	0	0	0	0	0	0	0	0	0
OTU8783	k__Bacteria	No	No	No	No	0	0	0	0	0	0	0	0	0	0	0	0	0	0	0	0	0	0	1	0.5	0	0	0	0	0	0	0	0	0	0	0	0	0	0	0	0	0	0	0	0	0	0	0	0
OTU3103	k__Bacteria	No	No	No	No	0	0	0	0	0	0	0	0	0	0	0	0	0	0	0	0	0	0	0	0	0	0	0	0	0	0	0	0	0	0	0	0	0	0	0	0	0	0	0	0	1	0.5	0	0
OTU2752	k__Bacteria	No	No	No	No	0	0	0	0	0	0	0	0	0	0	0	0	0	0	0	0	0	0	0	0	0	1	0.5	0	0	0	0	0	0	0	0	0	1	0	0	0	0	0	0	0	0	0	0	0
OTU6209	k__Bacteria	No	No	No	No	0	1	0	0.5	0	0	0	0	0	0	0	0	0	0	0	0	0	0	0	0	0	0	0	0	0	0	0	0	0	0	0	0	0	0	0	0	0	0	0	0	0	0	0	0
OTU3434	k__Bacteria	No	No	No	No	0	0	0	0	0	0	0	0	0	0	1	0	0.5	0	0	0	0	0	0	0	0	0	0	0	0	0	0	0	0	1	0	0.5	0	0	0	0	0	0	0	0	0	0	0	0
OTU11219	k__Bacteria	No	No	No	No	0	0	0	0	0	0	0	0	0	0	0	0	0	0	0	0	0	0	1	0.5	0	1	0.5	0	0	0	0	0	0	0	0	0	0	0	0	0	0	0	0	0	0	0	0	0
OTU3085	k__Bacteria	No	No	No	No	0	0	0	0	0	0	0	0	0	0	0	0	0	0	0	0	0	0	0	0	2	0	1	0	0	0	0	0	0	0	0	0	0	0	0	0	0	0	0	0	0	0	0	0
OTU9826	k__Bacteria	No	No	No	No	0	0	0	0	0	0	0	0	0	0	0	0	0	0	0	0	0	0	0	0	0	0	0	0	0	0	0	0	0	0	0	0	0	0	1	0.5	0	0	0	0	1	0.5	0	0
OTU3014	k__Bacteria	No	No	No	No	0	0	0	0	0	0	0	0	0	0	0	0	0	0	0	1	0.5	0	0	0	0	0	0	0	0	0	0	0	0	0	0	0	0	0	1	0.5	0	0	0	0	0	0	0	0
OTU13327	k__Bacteria	No	No	No	No	0	0	0	0	0	0	0	0	0	0	0	0	0	0	0	0	0	0	0	0	0	0	0	0	0	0	0	0	0	2	0	1	0	0	0	0	0	0	0	0	0	0	0	0
OTU6725	k__Bacteria	No	No	No	No	0	0	0	0	0	0	0	0	0	0	0	0	0	0	0	0	0	0	0	0	0	0	0	0	0	0	0	0	0	0	0	0	0	0	0	0	0	0	0	0	1	0.5	0	0
OTU12468	k__Bacteria	No	No	No	No	0	0	0	0	0	0	0	0	0	0	0	0	0	0	0	0	0	1	0	0.5	0	0	0	0	0	0	0	0	0	0	0	0	0	0	0	0	0	0	0	0	0	0	0	0
OTU9699	k__Bacteria	No	No	No	No	1	0	0	0	0	0	0	0	0	0	0	0	0	0	0	0	0	0	0	0	0	0	0	0	0	0	0	0	0	0	0	0	0	0	0	0	0	0	0	0	0	0	0	0
OTU3837	k__Bacteria	No	No	No	No	0	0	0	0	0	0	0	0	0	0	0	0	0	0	0	0	0	0	0	0	0	0	0	0	0	0	0	0	0	1	0	0.5	0	0	0	0	0	0	0	0	0	0	0	0
OTU3567	k__Bacteria	No	No	No	No	0	0	0	0	0	1	0.5	0	0	0	0	0	0	0	0	0	0	0	0	0	0	0	0	0	0	0	0	0	0	0	0	0	0	0	0	0	0	0	0	0	0	0	0	0
OTU7620	k__Bacteria	No	No	No	No	1	0	0	0	0	0	0	0	0	0	0	0	0	0	0	0	0	0	0	0	0	0	0	0	0	0	1	0	0.5	0	0	0	0	0	0	0	0	0	0	0	0	0	0	0
OTU5619	k__Bacteria	No	No	No	No	0	1	0	0.5	0	0	0	0	1	0.5	0	0	0	0	0	0	0	0	0	0	0	0	0	0	0	0	0	0	0	0	0	0	0	0	0	0	0	0	0	0	0	0	0	0
OTU14611	k__Bacteria	No	No	No	No	0	0	0	0	0	0	0	0	0	0	0	0	0	0	0	0	0	0	0	0	0	0	0	0	0	0	3	0	1.5	0	0	0	0	0	0	0	0	0	0	0	0	0	0	0
OTU5299	k__Bacteria	No	No	No	No	0	0	0	0	0	0	0	0	0	0	0	0	0	0	0	0	0	0	0	0	0	0	0	0	0	0	0	0	0	0	0	0	0	0	0	0	0	0	0	0	0	0	0	0
OTU3522	k__Bacteria	No	No	No	No	0	0	0	0	0	0	0	0	0	0	0	0	0	0	0	0	0	0	0	0	0	0	0	0	0	0	0	0	0	0	0	0	0	0	0	0	0	0	0	0	1	0.5	1	0
OTU3580	k__Bacteria	No	No	No	No	0	0	0	0	0	0	0	0	0	0	0	0	0	0	0	1	0.5	0	0	0	0	0	0	0	0	0	0	0	0	0	0	0	0	0	0	0	0	0	0	0	0	0	0	0
OTU10569	k__Bacteria	No	No	No	No	1	0	0	0	0	0	0	1	0	0.5	0	0	0	0	0	0	0	0	0	0	0	0	0	0	0	0	0	0	0	0	0	0	0	0	0	0	0	0	0	0	0	0	0	0
OTU5323	k__Bacteria	No	No	No	No	0	0	0	0	0	0	0	0	0	0	0	0	0	0	0	0	0	0	0	0	2	0	1	0	0	0	0	0	0	0	0	0	0	0	0	0	1	0	0.5	0	0	0	0	0
OTU7463	k__Bacteria	No	No	No	No	0	0	0	0	0	0	0	0	0	0	0	0	0	0	0	0	0	0	0	0	0	0	0	0	0	0	0	1	0.5	0	0	0	0	0	0	0	0	0	0	1	0	0.5	0	0
OTU6105	k__Bacteria	No	No	No	No	0	0	0	0	0	0	0	0	0	0	0	0	0	0	0	0	0	1	0	0.5	0	0	0	0	0	0	0	0	0	0	0	0	0	0	0	0	0	0	0	0	0	0	1	0
OTU11067	k__Bacteria	No	No	No	No	0	0	0	0	0	0	0	0	0	0	1	0	0.5	0	0	0	0	0	0	0	0	0	0	0	0	0	0	0	0	2	0	1	0	0	0	0	0	0	0	0	0	0	0	0
OTU6458	k__Bacteria	No	No	No	No	0	0	0	0	0	0	0	0	0	0	0	0	0	0	0	0	0	0	0	0	0	0	0	1	0	0.5	0	0	0	0	0	0	0	0	0	0	0	0	0	0	0	0	0	0
OTU8486	k__Bacteria	No	No	No	No	0	0	0	0	0	0	0	0	0	0	0	0	0	0	0	0	0	0	0	0	0	0	0	0	0	0	0	0	0	0	0	0	0	0	0	0	0	0	0	0	0	0	0	0
OTU14030	k__Bacteria	No	No	No	No	0	0	0	0	0	1	0.5	0	0	0	0	0	0	0	0	0	0	0	0	0	0	0	0	0	0	0	0	0	0	0	0	0	0	0	0	0	0	0	0	0	0	0	0	0
OTU5929	k__Bacteria	No	No	No	No	0	0	0	0	0	0	0	0	0	0	0	0	0	0	0	0	0	0	0	0	0	0	0	0	0	0	0	0	0	0	0	0	2	0	0	0	0	0	0	0	0	0	0	0
OTU9129	k__Bacteria	No	No	No	No	0	0	0	0	1	0	0.5	0	0	0	0	0	0	0	0	0	0	0	0	0	0	0	0	0	0	0	0	0	0	0	0	0	0	0	0	0	0	0	0	0	0	0	0	0
OTU3241	k__Bacteria	No	No	No	No	0	0	0	0	0	0	0	0	0	0	0	0	0	0	1	0	0.5	0	0	0	1	0	0.5	0	0	0	0	0	0	0	0	0	0	0	0	0	0	0	0	0	0	0	0	0
OTU3104	k__Bacteria	No	No	No	No	0	0	0	0	1	0	0.5	0	0	0	0	0	0	0	0	0	0	0	0	0	0	0	0	0	0	0	0	0	0	0	0	0	0	0	0	0	0	0	0	1	0	0.5	0	0
OTU8617	k__Bacteria	No	No	No	No	0	0	0	0	0	2	1	0	0	0	0	0	0	0	0	0	0	0	1	0.5	0	0	0	0	0	0	0	0	0	0	0	0	0	0	0	0	0	0	0	0	0	0	0	0
OTU5241	k__Bacteria	No	No	No	No	0	0	0	0	1	0	0.5	0	0	0	0	0	0	0	0	0	0	0	0	0	0	0	0	0	0	0	0	0	0	0	0	0	0	0	0	0	0	0	0	0	0	0	0	0
OTU7407	k__Bacteria	No	No	No	No	0	0	0	0	0	0	0	0	0	0	0	0	0	0	1	0	0.5	0	0	0	0	0	0	0	0	0	0	0	0	2	0	1	0	0	0	0	0	0	0	0	0	0	0	0
OTU4843	k__Bacteria	No	No	No	No	0	2	1	1.5	0	0	0	0	0	0	0	0	0	0	0	0	0	0	0	0	0	0	0	0	0	0	0	0	0	0	0	0	0	0	0	0	0	0	0	0	0	0	0	0
OTU3721	k__Bacteria	No	No	No	No	0	0	1	0.5	0	0	0	0	0	0	0	0	0	0	0	0	0	0	0	0	0	0	0	0	0	0	0	0	0	0	0	0	0	0	0	0	0	0	0	0	0	0	0	0
OTU5189	k__Bacteria	No	No	No	No	0	0	0	0	0	0	0	0	0	0	0	0	0	0	0	0	0	0	0	0	0	0	0	0	0	0	0	0	0	2	0	1	0	0	0	0	0	0	0	0	0	0	0	0
OTU9436	k__Bacteria	No	No	No	No	0	0	0	0	1	0	0.5	0	0	0	0	0	0	0	0	0	0	0	1	0.5	0	0	0	0	0	0	0	0	0	0	0	0	0	0	0	0	0	0	0	0	0	0	0	0
OTU4869	k__Bacteria	No	No	No	No	0	0	0	0	0	0	0	0	0	0	0	0	0	0	0	0	0	0	0	0	1	0	0.5	0	0	0	0	0	0	0	0	0	0	0	0	0	0	0	0	0	1	0.5	0	0
OTU3332	k__Bacteria	No	No	No	No	0	0	0	0	0	0	0	0	0	0	0	0	0	0	0	2	1	0	0	0	0	0	0	0	0	0	0	0	0	1	0	0.5	0	0	0	0	0	0	0	0	0	0	0	0
OTU2122	k__Bacteria	No	No	No	No	0	0	0	0	0	0	0	2	1	1.5	0	0	0	0	0	0	0	0	0	0	0	0	0	0	0	0	0	0	0	0	0	0	0	0	0	0	0	0	0	0	0	0	0	0
OTU3610	k__Bacteria	No	No	No	No	0	0	0	0	0	0	0	0	0	0	0	0	0	0	0	0	0	0	1	0.5	0	0	0	0	0	0	0	0	0	0	1	0.5	0	0	0	0	0	0	0	0	0	0	0	0
OTU5289	k__Bacteria	No	No	No	No	1	1	0	0.5	0	0	0	0	0	0	0	0	0	0	0	0	0	0	0	0	0	0	0	0	0	0	0	0	0	0	0	0	0	0	0	0	0	0	0	0	0	0	0	0
OTU5127	k__Bacteria	No	No	No	No	0	0	0	0	0	0	0	0	0	0	0	0	0	0	0	0	0	0	0	0	0	0	0	0	0	0	0	0	0	0	0	0	0	1	0	0.5	0	0	0	0	0	0	0	0
OTU9274	k__Bacteria	No	No	No	No	0	0	0	0	0	0	0	1	1	1	0	0	0	0	0	0	0	0	0	0	0	0	0	0	0	0	0	0	0	0	0	0	0	0	0	0	0	0	0	0	0	0	0	0
OTU11184	k__Bacteria	No	No	No	No	0	0	0	0	0	1	0.5	0	0	0	0	0	0	0	0	0	0	0	0	0	0	0	0	0	0	0	0	0	0	0	0	0	0	0	0	0	0	0	0	0	0	0	0	0
OTU2819	k__Bacteria	No	No	No	No	0	0	1	0.5	0	0	0	0	0	0	0	0	0	0	0	0	0	0	0	0	0	0	0	0	0	0	0	1	0.5	0	0	0	0	0	0	0	0	0	0	0	0	0	0	0
OTU2582	k__Bacteria	No	No	No	No	0	0	0	0	0	0	0	0	0	0	0	0	0	0	0	0	0	0	0	0	0	0	0	0	0	0	0	0	0	0	0	0	0	0	0	0	0	0	0	1	0	0.5	0	0
OTU7115	k__Bacteria	No	No	No	No	0	0	0	0	0	0	0	0	1	0.5	0	0	0	0	0	0	0	0	1	0.5	0	0	0	0	0	0	0	0	0	0	0	0	0	0	0	0	0	0	0	0	0	0	1	0
OTU6627	k__Bacteria	No	No	No	No	0	0	1	0.5	0	0	0	0	1	0.5	0	0	0	0	0	0	0	0	0	0	0	0	0	0	0	0	0	0	0	0	0	0	0	0	0	0	0	0	0	0	0	0	0	0
OTU10788	k__Bacteria	No	No	No	No	0	0	0	0	0	0	0	0	0	0	0	0	0	0	0	0	0	0	0	0	0	0	0	0	0	0	0	1	0.5	0	0	0	0	0	0	0	0	0	0	0	0	0	0	0
OTU6790	k__Bacteria	No	No	No	No	0	0	0	0	0	0	0	0	0	0	0	0	0	0	0	0	0	0	0	0	0	0	0	1	1	1	0	0	0	0	0	0	0	0	0	0	0	0	0	0	0	0	0	1
OTU7769	k__Bacteria	No	No	No	No	0	0	0	0	0	0	0	0	0	0	0	0	0	0	0	0	0	0	0	0	0	0	0	0	0	0	0	0	0	0	0	0	0	0	0	0	0	0	0	0	0	0	0	0
OTU9585	k__Bacteria	No	No	No	No	1	0	0	0	0	0	0	0	0	0	0	0	0	0	0	0	0	0	0	0	0	0	0	0	0	0	0	0	0	0	0	0	0	0	0	0	0	0	0	0	0	0	0	0
OTU7747	k__Bacteria	No	No	No	No	1	0	0	0	0	0	0	0	0	0	0	0	0	0	0	0	0	0	0	0	0	0	0	0	0	0	0	0	0	0	0	0	1	0	0	0	0	0	0	0	0	0	0	0
OTU4959	k__Bacteria	No	No	No	No	0	0	0	0	0	0	0	0	0	0	0	1	0.5	0	0	0	0	1	1	1	0	0	0	0	0	0	0	0	0	0	0	0	0	0	0	0	0	0	0	0	0	0	0	0
OTU3892	k__Bacteria	No	No	No	No	0	0	0	0	0	0	0	0	0	0	0	0	0	0	0	0	0	0	0	0	1	0	0.5	0	0	0	0	0	0	1	0	0.5	0	0	0	0	0	1	0.5	0	0	0	0	0
OTU4889	k__Bacteria	No	No	No	No	0	0	0	0	1	0	0.5	0	0	0	0	0	0	0	0	0	0	0	0	0	0	0	0	0	0	0	0	0	0	0	0	0	0	0	0	0	0	0	0	0	0	0	0	0
OTU6944	k__Bacteria	No	No	No	No	0	0	0	0	0	0	0	0	0	0	0	1	0.5	0	0	0	0	1	0	0.5	0	0	0	0	0	0	0	0	0	0	0	0	0	0	0	0	0	0	0	0	0	0	0	0
OTU4793	k__Bacteria	No	No	No	No	0	0	0	0	0	0	0	0	0	0	0	0	0	0	0	0	0	0	0	0	0	0	0	0	0	0	0	0	0	0	0	0	0	0	0	0	0	0	0	0	1	0.5	0	0
OTU12975	k__Bacteria	No	No	No	No	0	1	0	0.5	0	0	0	0	0	0	0	0	0	0	1	0	0.5	0	0	0	0	0	0	0	0	0	0	0	0	0	0	0	0	0	1	0.5	0	0	0	0	0	0	0	0
OTU11446	k__Bacteria	No	No	No	No	0	0	0	0	0	1	0.5	0	0	0	0	0	0	0	0	0	0	0	0	0	0	0	0	0	0	0	0	0	0	0	0	0	0	0	0	0	0	0	0	0	0	0	0	0
OTU6204	k__Bacteria	No	No	No	No	0	0	0	0	0	0	0	0	0	0	0	0	0	0	0	0	0	0	0	0	0	0	0	0	1	0.5	0	0	0	0	0	0	0	0	0	0	0	0	0	0	0	0	0	0
OTU10322	k__Bacteria	No	No	No	No	0	0	0	0	0	0	0	0	0	0	0	0	0	0	0	0	0	0	0	0	0	0	0	0	0	0	0	0	0	1	0	0.5	0	0	0	0	0	0	0	0	0	0	0	0
OTU4956	k__Bacteria	No	No	No	No	0	0	1	0.5	0	0	0	0	0	0	0	0	0	0	0	0	0	0	0	0	0	0	0	0	0	0	0	0	0	0	0	0	0	0	0	0	0	0	0	0	0	0	0	0
OTU7794	k__Bacteria	No	No	No	No	0	0	0	0	0	0	0	0	0	0	0	0	0	0	0	0	0	0	0	0	0	0	0	0	0	0	0	0	0	1	0	0.5	0	0	0	0	0	0	0	0	0	0	0	0
OTU3593	k__Bacteria	No	No	No	No	0	1	0	0.5	0	0	0	0	0	0	0	0	0	0	0	0	0	0	0	0	0	0	0	0	0	0	0	0	0	0	0	0	0	0	0	0	0	0	0	0	0	0	0	0
OTU4047	k__Bacteria	No	No	No	No	0	0	0	0	0	0	0	0	0	0	0	0	0	0	0	1	0.5	0	0	0	0	0	0	0	0	0	0	0	0	0	0	0	0	0	0	0	0	0	0	0	0	0	0	0
OTU4010	k__Bacteria	No	No	No	No	0	0	0	0	1	0	0.5	0	0	0	0	0	0	0	0	0	0	0	0	0	0	0	0	0	0	0	0	0	0	0	0	0	0	0	0	0	0	0	0	0	0	0	0	0
OTU7790	k__Bacteria	No	No	No	No	0	0	0	0	0	0	0	0	0	0	0	0	0	0	0	0	0	0	0	0	0	0	0	0	0	0	0	0	0	0	0	0	0	0	0	0	0	0	0	0	0	0	0	0
OTU6091	k__Bacteria	No	No	No	No	0	0	0	0	0	0	0	0	0	0	0	0	0	0	1	0	0.5	0	0	0	0	0	0	0	0	0	1	0	0.5	0	0	0	0	0	0	0	0	0	0	0	0	0	0	0
OTU13323	k__Bacteria	No	No	No	No	0	0	0	0	1	0	0.5	0	0	0	0	0	0	0	0	0	0	0	0	0	0	0	0	0	0	0	0	0	0	0	0	0	0	0	0	0	0	0	0	0	0	0	0	1
OTU6147	k__Bacteria	No	No	No	No	0	0	0	0	0	0	0	0	0	0	0	0	0	0	0	0	0	0	0	0	0	1	0.5	0	0	0	0	0	0	2	0	1	0	0	0	0	0	0	0	0	0	0	0	0
OTU4842	k__Bacteria	No	No	No	No	0	0	0	0	0	0	0	0	0	0	0	0	0	0	0	0	0	0	0	0	0	0	0	0	0	0	0	0	0	0	0	0	0	0	0	0	1	0	0.5	0	0	0	0	0
OTU4282	k__Bacteria	No	No	No	No	0	0	0	0	0	0	0	0	0	0	0	0	0	0	0	0	0	0	0	0	0	0	0	0	0	0	0	0	0	1	0	0.5	0	0	0	0	0	0	0	0	0	0	0	0
OTU4564	k__Bacteria	No	No	No	No	0	0	0	0	0	0	0	0	0	0	0	0	0	0	1	0	0.5	0	0	0	0	0	0	0	0	0	0	0	0	0	0	0	0	0	1	0.5	0	0	0	0	1	0.5	0	0
OTU6079	k__Bacteria	No	No	No	No	0	0	0	0	0	0	0	0	0	0	0	0	0	0	0	0	0	0	0	0	0	0	0	0	0	0	0	0	0	0	1	0.5	0	1	0	0.5	0	0	0	0	0	0	0	0
OTU6849	k__Bacteria	No	No	No	No	0	0	0	0	0	0	0	0	0	0	0	0	0	0	0	0	0	0	0	0	0	0	0	0	0	0	0	0	0	0	0	0	0	0	0	0	0	0	0	0	0	0	0	0
OTU12886	k__Bacteria	No	No	No	No	0	0	0	0	0	0	0	0	0	0	0	0	0	0	0	0	0	0	0	0	0	0	0	0	0	0	0	0	0	0	1	0.5	0	0	0	0	0	0	0	0	0	0	0	0
OTU6889	k__Bacteria	No	No	No	No	0	0	0	0	0	0	0	1	0	0.5	0	0	0	1	0	0	0	0	0	0	0	0	0	0	0	0	0	0	0	0	0	0	0	0	0	0	0	0	0	0	0	0	0	0
OTU12242	k__Bacteria	No	No	No	No	0	0	0	0	1	0	0.5	0	0	0	0	0	0	0	0	0	0	0	0	0	0	0	0	0	0	0	0	0	0	0	0	0	0	0	0	0	0	0	0	0	0	0	0	0
OTU10724	k__Bacteria	No	No	No	No	0	0	0	0	0	1	0.5	0	0	0	0	0	0	0	0	0	0	0	0	0	0	0	0	0	0	0	0	0	0	0	0	0	0	0	0	0	0	0	0	0	0	0	0	0
OTU6723	k__Bacteria	No	No	No	No	0	0	0	0	0	0	0	0	0	0	0	0	0	0	1	0	0.5	0	0	0	0	0	0	1	0	0.5	0	0	0	0	0	0	0	0	0	0	0	0	0	0	0	0	0	0
OTU3605	k__Bacteria	No	No	No	No	0	0	0	0	0	0	0	0	0	0	0	0	0	0	0	0	0	0	0	0	0	0	0	0	0	0	0	0	0	0	0	0	0	0	0	0	1	0	0.5	0	0	0	0	0
OTU4346	k__Bacteria	No	No	No	No	0	0	0	0	0	0	0	0	0	0	0	0	0	0	0	0	0	0	0	0	0	0	0	0	0	0	1	0	0.5	0	0	0	0	1	0	0.5	0	0	0	0	0	0	0	0
OTU3841	k__Bacteria	No	No	No	No	0	0	0	0	0	0	0	0	0	0	0	0	0	0	0	0	0	0	0	0	0	0	0	0	0	0	0	0	0	0	0	0	0	0	0	0	0	0	0	0	0	0	0	1
OTU3413	k__Bacteria	No	No	No	No	0	0	0	0	0	0	0	0	0	0	0	0	0	0	0	0	0	0	0	0	0	0	0	0	0	0	0	0	0	0	0	0	0	0	0	0	0	1	0.5	0	0	0	0	0
OTU5560	k__Bacteria	No	No	No	No	0	1	0	0.5	0	0	0	0	0	0	0	0	0	1	0	0	0	0	0	0	0	0	0	0	0	0	0	0	0	0	0	0	0	0	0	0	0	0	0	0	0	0	0	0
OTU3164	k__Bacteria	No	No	No	No	0	0	0	0	0	0	0	0	0	0	0	0	0	0	0	0	0	0	0	0	0	0	0	0	0	0	0	0	0	0	0	0	0	0	0	0	0	0	0	0	0	0	0	0
OTU4427	k__Bacteria	No	No	No	No	0	0	0	0	0	0	0	0	0	0	0	0	0	0	0	0	0	0	1	0.5	0	0	0	1	0	0.5	0	0	0	0	0	0	0	0	0	0	0	0	0	0	0	0	0	0
OTU2670	k__Bacteria	No	No	No	No	0	0	0	0	0	0	0	0	0	0	0	0	0	0	1	0	0.5	0	0	0	0	0	0	0	0	0	0	0	0	0	0	0	0	0	0	0	0	0	0	0	0	0	0	0
OTU6217	k__Bacteria	No	No	No	No	0	0	0	0	0	0	0	0	0	0	0	0	0	0	0	0	0	0	1	0.5	0	0	0	0	0	0	0	0	0	0	0	0	0	0	0	0	0	0	0	0	0	0	0	0
OTU6401	k__Bacteria	No	No	No	No	0	0	0	0	0	0	0	0	0	0	0	0	0	0	0	0	0	0	2	1	0	0	0	0	0	0	0	0	0	0	0	0	0	0	0	0	0	0	0	0	0	0	0	0
OTU9502	k__Bacteria	No	No	No	No	0	1	0	0.5	0	0	0	0	0	0	0	0	0	0	0	0	0	0	0	0	0	0	0	0	0	0	0	0	0	0	0	0	0	0	0	0	0	0	0	0	0	0	0	0
OTU5451	k__Bacteria	No	No	No	No	0	0	0	0	0	1	0.5	0	0	0	0	0	0	0	0	0	0	0	0	0	0	0	0	0	0	0	0	0	0	0	0	0	0	0	0	0	0	0	0	0	0	0	0	0
OTU5718	k__Bacteria	No	No	No	No	0	0	0	0	0	0	0	0	0	0	0	0	0	0	0	0	0	0	0	0	0	0	0	0	0	0	0	0	0	0	0	0	0	0	0	0	0	0	0	0	1	0.5	0	0
OTU2634	k__Bacteria	No	No	No	No	0	0	0	0	0	0	0	0	1	0.5	0	0	0	0	0	0	0	0	0	0	0	0	0	0	0	0	0	0	0	0	0	0	0	0	0	0	0	0	0	0	0	0	0	0
OTU6633	k__Bacteria	No	No	No	No	0	0	0	0	0	0	0	0	0	0	0	0	0	0	1	0	0.5	0	0	0	0	0	0	0	0	0	0	0	0	0	0	0	0	0	0	0	0	0	0	0	0	0	0	0
OTU11783	k__Bacteria	No	No	No	No	0	0	0	0	0	0	0	0	0	0	0	0	0	0	0	0	0	0	0	0	0	0	0	0	0	0	0	0	0	0	0	0	0	0	0	0	0	0	0	0	0	0	0	0
OTU5446	k__Bacteria	No	No	No	No	0	0	0	0	0	0	0	0	0	0	0	0	0	0	0	0	0	0	0	0	0	0	0	0	0	0	0	0	0	0	0	0	0	0	0	0	0	0	0	0	0	0	0	0
OTU11885	k__Bacteria	No	No	No	No	0	0	0	0	0	0	0	0	0	0	0	0	0	0	0	0	0	0	0	0	0	0	0	0	0	0	0	0	0	0	0	0	0	0	0	0	0	2	1	0	0	0	0	0
OTU8408	k__Bacteria	No	No	No	No	0	0	0	0	0	1	0.5	0	0	0	0	0	0	0	0	0	0	0	0	0	0	0	0	0	0	0	0	0	0	0	1	0.5	0	0	0	0	0	0	0	0	0	0	0	0
OTU3830	k__Bacteria	No	No	No	No	0	0	0	0	0	0	0	1	0	0.5	0	0	0	0	0	0	0	0	0	0	0	0	0	0	0	0	0	0	0	0	0	0	0	0	0	0	0	0	0	0	0	0	0	0
OTU3181	k__Bacteria	No	No	No	No	0	0	0	0	0	0	0	0	0	0	0	0	0	0	0	0	0	0	0	0	0	0	0	1	1	1	0	0	0	0	0	0	0	0	0	0	0	0	0	0	0	0	0	0
OTU4309	k__Bacteria	No	No	No	No	0	0	0	0	0	0	0	0	0	0	0	0	0	0	0	1	0.5	0	0	0	0	0	0	0	0	0	0	0	0	0	0	0	0	1	0	0.5	0	0	0	0	0	0	0	0
OTU3480	k__Bacteria	No	No	No	No	0	0	0	0	0	0	0	0	0	0	0	0	0	0	0	0	0	2	0	1	0	0	0	0	0	0	0	0	0	0	0	0	0	0	0	0	0	0	0	0	0	0	0	0
OTU14529	k__Bacteria	No	No	No	No	0	0	0	0	0	1	0.5	0	0	0	0	0	0	0	0	0	0	0	0	0	0	0	0	0	0	0	0	0	0	0	0	0	0	0	0	0	0	0	0	0	0	0	0	0
OTU5445	k__Bacteria	No	No	No	No	0	0	0	0	0	0	0	0	0	0	0	0	0	0	0	0	0	0	0	0	0	0	0	0	0	0	0	0	0	0	0	0	0	0	0	0	0	0	0	0	0	0	0	0
OTU3643	k__Bacteria	No	No	No	No	0	0	0	0	0	0	0	0	0	0	0	1	0.5	0	0	0	0	0	0	0	0	0	0	0	0	0	0	0	0	0	0	0	0	0	0	0	0	0	0	0	0	0	0	0
OTU9438	k__Bacteria	No	No	No	No	0	0	0	0	0	0	0	0	0	0	0	0	0	0	0	0	0	0	0	0	0	0	0	0	0	0	0	1	0.5	0	0	0	0	0	0	0	0	0	0	0	0	0	0	0
OTU5692	k__Bacteria	No	No	No	No	0	0	0	0	0	0	0	0	0	0	0	0	0	1	0	0	0	0	0	0	0	0	0	0	0	0	0	0	0	0	0	0	0	0	0	0	0	0	0	0	0	0	0	0
OTU5169	k__Bacteria	No	No	No	No	0	0	0	0	0	0	0	0	0	0	0	0	0	0	0	0	0	0	0	0	0	0	0	0	0	0	0	0	0	0	0	0	0	0	0	0	0	0	0	0	0	0	0	0
OTU5052	k__Bacteria	No	No	No	No	0	0	0	0	0	0	0	1	0	0.5	0	0	0	0	0	0	0	0	0	0	0	0	0	0	1	0.5	0	0	0	0	0	0	0	0	0	0	0	0	0	0	0	0	0	0
OTU14886	k__Bacteria	No	No	No	No	0	0	0	0	0	0	0	1	1	1	0	0	0	0	0	0	0	0	0	0	0	0	0	0	0	0	0	0	0	0	0	0	0	0	0	0	0	0	0	0	0	0	0	0
OTU4789	k__Bacteria	No	No	No	No	0	0	0	0	0	0	0	0	0	0	0	0	0	0	0	0	0	0	0	0	0	0	0	0	0	0	0	0	0	0	0	0	0	0	0	0	0	0	0	0	0	0	0	1
OTU4938	k__Bacteria	No	No	No	No	0	0	0	0	0	0	0	0	0	0	0	0	0	0	0	0	0	0	0	0	0	0	0	0	0	0	0	0	0	0	0	0	0	0	0	0	0	0	0	0	0	0	0	0
OTU7523	k__Bacteria	No	No	No	No	0	0	0	0	0	0	0	0	0	0	0	0	0	0	0	0	0	0	0	0	0	0	0	0	0	0	0	2	1	0	0	0	0	0	0	0	0	0	0	0	0	0	0	0
OTU5540	k__Bacteria	No	No	No	No	0	0	0	0	0	0	0	0	0	0	0	0	0	0	0	0	0	0	0	0	0	0	0	1	0	0.5	0	0	0	0	0	0	0	0	0	0	0	0	0	0	0	0	0	0
OTU2668	k__Bacteria	No	No	No	No	0	0	0	0	0	0	0	0	0	0	0	0	0	0	0	0	0	0	0	0	0	0	0	0	0	0	0	0	0	0	0	0	0	0	0	0	0	0	0	0	0	0	0	0
OTU15247	k__Bacteria	No	No	No	No	0	1	0	0.5	0	0	0	0	0	0	0	0	0	0	0	0	0	0	0	0	0	0	0	0	0	0	0	0	0	0	0	0	0	0	0	0	0	0	0	0	0	0	0	0
OTU9021	k__Bacteria	No	No	No	No	0	0	0	0	0	0	0	0	0	0	0	0	0	0	0	0	0	0	0	0	0	1	0.5	0	0	0	0	0	0	0	0	0	0	0	0	0	0	0	0	0	0	0	0	0
OTU3395	k__Bacteria	No	No	No	No	0	0	2	1	0	0	0	0	0	0	0	0	0	0	0	0	0	0	0	0	0	0	0	0	0	0	0	0	0	0	0	0	0	0	0	0	0	0	0	0	0	0	0	0
OTU4469	k__Bacteria	No	No	No	No	0	0	0	0	0	0	0	0	0	0	0	0	0	0	0	0	0	0	0	0	0	0	0	0	1	0.5	0	0	0	0	0	0	0	0	0	0	0	0	0	0	0	0	0	0
OTU11416	k__Bacteria	No	No	No	No	0	0	0	0	0	1	0.5	0	0	0	0	0	0	0	0	0	0	0	0	0	0	0	0	0	0	0	0	0	0	0	0	0	0	0	0	0	0	0	0	0	0	0	0	0
OTU12399	k__Bacteria	No	No	No	No	0	1	0	0.5	0	0	0	0	0	0	0	0	0	0	0	0	0	0	0	0	0	0	0	0	0	0	0	0	0	0	0	0	0	0	0	0	0	0	0	0	0	0	0	0
OTU4553	k__Bacteria	No	No	No	No	0	0	0	0	0	0	0	0	0	0	0	0	0	0	0	0	0	0	1	0.5	0	1	0.5	0	0	0	0	0	0	0	0	0	0	0	0	0	0	0	0	0	0	0	0	0
OTU5947	k__Bacteria	No	No	No	No	0	0	0	0	0	0	0	0	0	0	0	0	0	0	0	0	0	0	0	0	0	0	0	0	0	0	0	0	0	0	0	0	0	0	0	0	0	0	0	0	1	0.5	0	0
OTU9443	k__Bacteria	No	No	No	No	0	0	0	0	0	0	0	0	0	0	0	0	0	0	0	0	0	0	0	0	0	0	0	0	0	0	0	0	0	0	0	0	0	0	1	0.5	0	0	0	0	0	0	0	0
OTU7681	k__Bacteria	No	No	No	No	0	0	0	0	0	0	0	0	0	0	0	0	0	0	0	0	0	0	0	0	0	0	0	0	0	0	0	1	0.5	0	0	0	0	0	0	0	0	0	0	0	0	0	0	0
OTU12736	k__Bacteria	No	No	No	No	0	0	0	0	0	0	0	0	0	0	0	0	0	0	0	0	0	0	0	0	0	0	0	0	0	0	0	0	0	0	0	0	0	0	0	0	0	0	0	0	0	0	0	0
OTU4369	k__Bacteria	No	No	No	No	0	0	0	0	0	0	0	0	0	0	0	0	0	0	0	0	0	1	0	0.5	0	0	0	0	0	0	0	0	0	0	0	0	0	0	0	0	0	0	0	0	0	0	0	0
OTU6465	k__Bacteria	No	No	No	No	0	0	0	0	0	0	0	0	0	0	0	0	0	0	0	0	0	0	0	0	0	0	0	0	1	0.5	0	0	0	0	0	0	0	0	0	0	0	0	0	0	0	0	0	0
OTU7178	k__Bacteria	No	No	No	No	0	0	1	0.5	0	0	0	0	0	0	0	0	0	0	0	0	0	0	0	0	0	0	0	0	0	0	0	0	0	0	0	0	0	0	0	0	0	0	0	0	0	0	0	0
OTU6830	k__Bacteria	No	No	No	No	0	0	0	0	0	0	0	0	0	0	0	0	0	0	0	0	0	0	0	0	0	0	0	0	0	0	0	0	0	0	0	0	0	0	0	0	0	0	0	0	0	0	0	0
OTU6653	k__Bacteria	No	No	No	No	0	0	0	0	0	0	0	0	0	0	0	0	0	1	0	0	0	0	0	0	0	0	0	0	0	0	0	0	0	0	0	0	0	0	0	0	0	0	0	0	0	0	0	0
OTU3302	k__Bacteria	No	No	No	No	0	0	0	0	0	0	0	0	0	0	0	0	0	0	0	0	0	0	0	0	0	0	0	1	0	0.5	0	0	0	0	0	0	0	0	0	0	0	0	0	0	0	0	0	0
OTU6643	k__Bacteria	No	No	No	No	0	0	0	0	0	0	0	1	0	0.5	0	0	0	0	1	0	0.5	0	0	0	0	0	0	0	0	0	0	0	0	0	0	0	0	0	0	0	0	0	0	0	0	0	0	0
OTU4463	k__Bacteria	No	No	No	No	0	0	0	0	0	0	0	0	0	0	0	0	0	0	0	0	0	0	0	0	0	0	0	0	0	0	1	0	0.5	0	0	0	0	0	0	0	0	0	0	0	0	0	1	0
OTU13984	k__Bacteria	No	No	No	No	0	0	0	0	0	0	0	0	2	1	0	0	0	0	0	0	0	0	0	0	0	0	0	0	0	0	0	0	0	0	0	0	0	0	0	0	0	0	0	0	0	0	0	0
OTU4086	k__Bacteria	No	No	No	No	0	0	0	0	0	0	0	0	0	0	0	0	0	0	0	0	0	0	0	0	0	0	0	0	0	0	0	0	0	0	0	0	0	0	0	0	0	0	0	0	0	0	0	1
OTU5867	k__Bacteria	No	No	No	No	0	1	0	0.5	0	0	0	0	0	0	0	0	0	0	0	0	0	1	0	0.5	0	0	0	0	0	0	0	0	0	0	0	0	0	0	0	0	0	0	0	0	0	0	0	0
OTU6905	k__Bacteria	No	No	No	No	0	0	0	0	0	0	0	0	0	0	0	0	0	0	0	0	0	0	0	0	0	0	0	1	0	0.5	0	0	0	0	0	0	0	0	0	0	0	0	0	0	0	0	0	0
OTU8844	k__Bacteria	No	No	No	No	0	0	0	0	0	1	0.5	0	0	0	0	0	0	0	0	1	0.5	0	0	0	0	0	0	0	0	0	0	0	0	0	0	0	0	0	0	0	0	0	0	0	0	0	0	0
OTU3119	k__Bacteria	No	No	No	No	0	0	1	0.5	0	0	0	0	0	0	0	0	0	0	1	0	0.5	0	0	0	0	0	0	0	0	0	0	0	0	0	0	0	0	0	0	0	0	0	0	0	0	0	0	0
OTU6635	k__Bacteria	No	No	No	No	0	0	0	0	0	0	0	2	0	1	0	0	0	0	0	0	0	0	0	0	0	0	0	0	0	0	0	0	0	0	0	0	0	0	0	0	0	0	0	0	0	0	0	0
OTU6835	k__Bacteria	No	No	No	No	0	0	0	0	0	0	0	0	0	0	0	0	0	0	1	0	0.5	0	0	0	0	0	0	0	0	0	0	1	0.5	0	0	0	0	0	0	0	0	0	0	0	0	0	0	0
OTU11252	k__Bacteria	No	No	No	No	0	0	0	0	0	0	0	0	0	0	0	0	0	0	0	0	0	0	0	0	0	0	0	0	0	0	0	0	0	0	0	0	0	0	0	0	0	0	0	0	1	0.5	0	0
OTU6155	k__Bacteria	No	No	No	No	0	0	0	0	0	0	0	0	0	0	0	0	0	0	0	0	0	0	0	0	0	0	0	0	0	0	0	0	0	0	0	0	0	0	0	0	0	0	0	0	0	0	0	0
OTU9184	k__Bacteria	No	No	No	No	0	0	0	0	0	0	0	0	0	0	0	0	0	0	0	0	0	0	2	1	0	0	0	0	0	0	0	0	0	0	0	0	0	0	0	0	0	0	0	0	0	0	0	0
OTU3367	k__Bacteria	No	No	No	No	0	0	0	0	0	0	0	0	0	0	0	0	0	0	0	0	0	0	0	0	0	0	0	0	0	0	0	0	0	0	0	0	0	0	0	0	0	0	0	1	0	0.5	0	0
OTU7320	k__Bacteria	No	No	No	No	0	0	0	0	0	0	0	0	0	0	0	0	0	0	0	0	0	0	1	0.5	0	0	0	0	0	0	0	0	0	0	0	0	0	0	0	0	0	0	0	0	0	0	0	0
OTU12453	k__Bacteria	No	No	No	No	0	0	0	0	0	0	0	0	0	0	0	0	0	0	0	0	0	0	1	0.5	0	0	0	0	0	0	0	0	0	0	0	0	0	0	0	0	0	0	0	0	0	0	0	0
OTU5367	k__Bacteria	No	No	No	No	0	0	0	0	0	0	0	0	0	0	0	0	0	0	0	0	0	0	0	0	0	0	0	0	0	0	0	0	0	0	0	0	0	0	0	0	0	1	0.5	0	0	0	0	0
OTU7034	k__Bacteria	No	No	No	No	0	0	0	0	0	0	0	0	0	0	0	0	0	0	0	0	0	0	0	0	0	0	0	0	0	0	0	0	0	0	0	0	0	0	0	0	0	0	0	0	0	0	0	0
OTU6454	k__Bacteria	No	No	No	No	0	0	0	0	0	0	0	0	0	0	0	1	0.5	0	0	0	0	0	0	0	0	0	0	0	0	0	0	0	0	0	0	0	0	0	0	0	0	0	0	0	0	0	0	0
OTU7321	k__Bacteria	No	No	No	No	0	0	0	0	1	0	0.5	0	0	0	0	0	0	0	0	0	0	0	0	0	0	0	0	0	0	0	0	0	0	0	0	0	0	0	0	0	0	0	0	0	0	0	0	0
OTU8588	k__Bacteria	No	No	No	No	0	0	1	0.5	0	0	0	0	0	0	0	0	0	0	0	0	0	0	0	0	0	0	0	1	0	0.5	0	0	0	0	0	0	0	0	0	0	0	0	0	0	0	0	0	0
OTU8027	k__Bacteria	No	No	No	No	0	0	0	0	0	0	0	0	0	0	0	0	0	0	0	0	0	0	0	0	0	0	0	0	0	0	0	0	0	0	0	0	0	0	0	0	0	0	0	0	0	0	0	0
OTU9771	k__Bacteria	No	No	No	No	0	0	0	0	0	0	0	0	0	0	0	0	0	0	0	0	0	0	0	0	0	0	0	0	0	0	2	0	1	0	0	0	0	0	0	0	0	0	0	0	0	0	0	0
OTU10258	k__Bacteria	No	No	No	No	0	0	0	0	0	0	0	0	0	0	0	0	0	0	0	0	0	0	0	0	0	0	0	0	0	0	0	0	0	0	0	0	0	0	0	0	0	0	0	0	0	0	0	0
OTU10077	k__Bacteria	No	No	No	No	0	0	0	0	0	1	0.5	0	0	0	0	0	0	0	0	0	0	0	0	0	0	0	0	0	0	0	0	0	0	0	0	0	0	0	0	0	0	0	0	0	0	0	0	0
OTU6181	k__Bacteria	No	No	No	No	0	0	0	0	0	0	0	0	0	0	0	0	0	0	0	0	0	0	0	0	0	0	0	0	0	0	0	0	0	0	0	0	0	0	0	0	0	0	0	0	1	0.5	0	0
OTU5879	k__Bacteria	No	No	No	No	0	0	0	0	0	0	0	0	0	0	0	0	0	0	0	0	0	0	0	0	0	0	0	0	0	0	0	0	0	0	0	0	0	0	1	0.5	0	0	0	0	1	0.5	0	0
OTU14146	k__Bacteria	No	No	No	No	0	0	0	0	0	0	0	0	0	0	0	0	0	0	0	0	0	0	0	0	0	0	0	0	0	0	0	0	0	0	0	0	0	0	0	0	0	0	0	0	0	0	0	0
OTU3348	k__Bacteria	No	No	No	No	0	0	0	0	0	0	0	0	0	0	0	1	0.5	0	0	0	0	0	0	0	0	0	0	0	0	0	0	0	0	0	0	0	0	0	0	0	0	0	0	0	0	0	0	0
OTU7968	k__Bacteria	No	No	No	No	0	0	0	0	0	0	0	0	0	0	0	0	0	0	0	0	0	0	0	0	0	0	0	1	0	0.5	0	0	0	0	0	0	0	0	0	0	0	0	0	0	0	0	0	0
OTU9348	k__Bacteria	No	No	No	No	0	0	0	0	0	0	0	0	0	0	0	0	0	0	0	0	0	0	0	0	0	0	0	0	0	0	0	0	0	0	0	0	0	0	0	0	1	0	0.5	0	0	0	0	0
OTU13505	k__Bacteria	No	No	No	No	0	0	0	0	0	0	0	0	0	0	0	0	0	0	0	0	0	0	1	0.5	0	0	0	0	0	0	0	0	0	0	0	0	0	0	0	0	0	0	0	0	0	0	1	0
OTU5578	k__Bacteria	No	No	No	No	0	0	0	0	1	0	0.5	0	0	0	0	0	0	0	0	0	0	0	0	0	0	0	0	0	0	0	0	0	0	0	0	0	0	0	0	0	0	0	0	0	0	0	0	0
OTU4880	k__Bacteria	No	No	No	No	0	0	0	0	0	0	0	0	0	0	0	0	0	0	0	0	0	0	0	0	0	0	0	0	0	0	0	0	0	0	0	0	0	0	0	0	0	0	0	0	0	0	0	0
OTU5961	k__Bacteria	No	No	No	No	0	0	0	0	0	0	0	1	0	0.5	0	0	0	0	0	0	0	0	0	0	0	0	0	0	0	0	0	0	0	0	0	0	0	0	0	0	0	0	0	0	0	0	0	0
OTU11145	k__Bacteria	No	No	No	No	0	0	0	0	0	0	0	0	0	0	0	0	0	0	0	0	0	0	0	0	0	0	0	0	0	0	0	0	0	0	0	0	0	0	0	0	0	0	0	0	0	0	0	0
OTU5422	k__Bacteria	No	No	No	No	0	0	0	0	0	0	0	0	0	0	0	0	0	0	0	0	0	0	0	0	0	0	0	0	0	0	0	0	0	0	0	0	0	0	0	0	0	0	0	0	0	0	1	0
OTU5357	k__Bacteria	No	No	No	No	0	0	0	0	0	0	0	0	0	0	0	0	0	0	0	0	0	0	0	0	0	0	0	0	0	0	0	0	0	0	0	0	1	0	0	0	0	0	0	0	0	0	0	0
OTU9377	k__Bacteria	No	No	No	No	0	0	0	0	0	0	0	0	0	0	0	0	0	0	0	0	0	0	0	0	0	0	0	0	0	0	0	0	0	0	1	0.5	0	0	0	0	0	0	0	0	0	0	0	0
OTU12557	k__Bacteria	No	No	No	No	0	0	0	0	0	0	0	1	0	0.5	0	0	0	0	0	0	0	0	0	0	0	0	0	0	0	0	0	0	0	0	0	0	0	0	0	0	0	0	0	0	0	0	0	0
OTU6962	k__Bacteria	No	No	No	No	0	0	0	0	0	0	0	1	0	0.5	0	0	0	0	0	0	0	0	0	0	0	0	0	0	0	0	0	0	0	0	0	0	0	0	0	0	0	0	0	0	0	0	0	0
OTU13313	k__Bacteria	No	No	No	No	0	0	0	0	0	0	0	0	0	0	0	0	0	0	0	0	0	0	0	0	0	0	0	0	0	0	0	0	0	0	0	0	0	0	0	0	0	0	0	0	0	0	0	1
OTU12799	k__Bacteria	No	No	No	No	0	1	0	0.5	0	0	0	0	0	0	0	0	0	0	0	0	0	0	0	0	0	0	0	0	0	0	0	0	0	0	0	0	0	0	0	0	0	0	0	0	0	0	0	0
OTU8906	k__Bacteria	No	No	No	No	0	0	0	0	0	0	0	0	0	0	0	0	0	0	0	0	0	0	0	0	0	0	0	0	0	0	0	0	0	0	0	0	0	0	0	0	0	0	0	0	0	0	0	0
OTU5558	k__Bacteria	No	No	No	No	0	0	0	0	0	1	0.5	0	0	0	0	0	0	0	0	0	0	0	0	0	0	0	0	0	0	0	0	0	0	0	0	0	0	0	0	0	0	0	0	0	0	0	0	0
OTU10410	k__Bacteria	No	No	No	No	0	0	0	0	0	0	0	0	0	0	0	0	0	0	0	0	0	0	0	0	0	0	0	0	0	0	1	0	0.5	0	0	0	0	0	0	0	0	0	0	0	0	0	0	0
OTU11034	k__Bacteria	No	No	No	No	0	0	0	0	0	0	0	0	0	0	0	0	0	0	0	0	0	0	0	0	0	0	0	0	0	0	0	0	0	0	0	0	0	0	0	0	0	0	0	0	0	0	0	0
OTU11561	k__Bacteria	No	No	No	No	1	0	0	0	0	0	0	0	0	0	0	0	0	0	0	0	0	0	0	0	0	0	0	0	0	0	0	0	0	0	0	0	0	0	0	0	0	0	0	0	0	0	0	0
OTU5834	k__Bacteria	No	No	No	No	0	0	0	0	0	0	0	0	0	0	0	0	0	0	0	0	0	0	0	0	0	0	0	0	0	0	0	0	0	0	0	0	0	0	0	0	0	0	0	0	0	0	0	0
OTU4787	k__Bacteria	No	No	No	No	0	0	0	0	0	0	0	0	1	0.5	0	0	0	0	1	0	0.5	0	0	0	0	0	0	0	0	0	0	0	0	0	0	0	0	0	0	0	0	0	0	0	0	0	0	0
OTU8288	k__Bacteria	No	No	No	No	0	0	0	0	0	0	0	0	0	0	0	0	0	0	0	0	0	0	1	0.5	0	0	0	0	0	0	1	0	0.5	0	0	0	0	0	0	0	0	0	0	0	0	0	0	0
OTU5236	k__Bacteria	No	No	No	No	0	0	0	0	0	0	0	0	0	0	0	0	0	0	0	0	0	0	0	0	0	0	0	0	0	0	0	0	0	0	0	0	2	0	0	0	0	0	0	0	0	0	0	0
OTU13402	k__Bacteria	No	No	No	No	0	0	0	0	0	0	0	0	0	0	0	0	0	0	0	0	0	0	0	0	0	0	0	0	0	0	0	0	0	0	0	0	0	0	0	0	0	0	0	0	0	0	0	1
OTU6771	k__Bacteria	No	No	No	No	0	0	0	0	0	0	0	0	0	0	0	2	1	0	0	0	0	0	0	0	0	0	0	0	0	0	0	0	0	0	0	0	0	0	0	0	0	0	0	0	0	0	0	0
OTU3741	k__Bacteria	No	No	No	No	0	0	0	0	0	0	0	1	1	1	0	0	0	0	0	0	0	0	0	0	0	0	0	0	0	0	0	0	0	0	0	0	0	0	0	0	0	0	0	0	0	0	0	0
OTU11221	k__Bacteria	No	No	No	No	0	0	0	0	0	0	0	0	0	0	0	0	0	0	0	0	0	0	0	0	0	0	0	1	0	0.5	0	0	0	0	0	0	0	0	0	0	0	0	0	0	0	0	0	0
OTU5370	k__Bacteria	No	No	No	No	0	0	0	0	0	0	0	0	0	0	1	0	0.5	0	0	0	0	0	0	0	0	0	0	0	0	0	0	0	0	0	0	0	0	0	0	0	0	0	0	0	0	0	0	0
OTU5715	k__Bacteria	No	No	No	No	0	0	0	0	0	0	0	0	0	0	0	1	0.5	0	0	0	0	0	0	0	0	0	0	0	0	0	0	0	0	0	0	0	0	0	0	0	0	0	0	0	0	0	0	0
OTU11995	k__Bacteria	No	No	No	No	0	0	0	0	0	0	0	0	0	0	0	0	0	0	0	0	0	1	0	0.5	0	0	0	0	0	0	0	0	0	0	0	0	0	0	0	0	0	0	0	0	0	0	0	0
OTU12820	k__Bacteria	No	No	No	No	0	0	0	0	0	0	0	0	0	0	0	0	0	0	0	0	0	0	0	0	0	0	0	0	0	0	0	0	0	0	0	0	0	0	0	0	0	0	0	0	0	0	1	0
OTU4319	k__Bacteria	No	No	No	No	0	0	0	0	1	0	0.5	0	0	0	0	0	0	0	0	0	0	0	0	0	0	0	0	0	0	0	0	0	0	0	0	0	0	0	0	0	0	0	0	0	0	0	0	0
OTU6484	k__Bacteria	No	No	No	No	0	0	0	0	0	0	0	0	0	0	0	0	0	0	0	0	0	0	0	0	0	0	0	0	0	0	0	0	0	0	0	0	0	0	0	0	0	0	0	0	0	0	0	0
OTU4195	k__Bacteria	No	No	No	No	0	0	0	0	0	0	0	0	0	0	0	0	0	0	0	0	0	0	0	0	0	0	0	0	0	0	0	0	0	0	0	0	1	0	0	0	0	0	0	0	0	0	0	0
OTU7767	k__Bacteria	No	No	No	No	0	0	0	0	0	0	0	0	0	0	0	0	0	0	0	0	0	0	0	0	0	0	0	0	0	0	0	1	0.5	0	0	0	0	0	0	0	0	0	0	0	0	0	0	0
OTU7792	k__Bacteria	No	No	No	No	1	0	0	0	0	0	0	0	0	0	0	0	0	0	0	0	0	0	0	0	0	0	0	0	0	0	0	1	0.5	0	0	0	0	0	0	0	0	0	0	0	0	0	0	0
OTU7835	k__Bacteria	No	No	No	No	0	0	0	0	0	0	0	0	0	0	0	0	0	0	0	0	0	0	1	0.5	0	0	0	0	1	0.5	0	0	0	0	0	0	0	0	0	0	0	0	0	0	0	0	0	0
OTU12486	k__Bacteria	No	No	No	No	0	0	0	0	1	0	0.5	0	0	0	0	0	0	0	0	0	0	0	0	0	0	0	0	0	0	0	0	0	0	0	0	0	0	0	0	0	0	0	0	0	0	0	0	0
OTU9027	k__Bacteria	No	No	No	No	0	0	0	0	0	0	0	0	0	0	0	0	0	0	0	0	0	0	0	0	0	0	0	0	0	0	0	0	0	0	0	0	0	0	0	0	0	0	0	0	0	0	0	0
OTU9060	k__Bacteria	No	No	No	No	0	0	0	0	0	0	0	0	0	0	0	0	0	0	0	0	0	0	0	0	0	0	0	0	0	0	0	0	0	0	0	0	0	0	0	0	0	0	0	0	0	0	0	0
OTU10373	k__Bacteria	No	No	No	No	0	0	1	0.5	0	0	0	0	0	0	0	0	0	0	0	0	0	0	0	0	0	0	0	0	0	0	0	0	0	0	0	0	0	0	0	0	0	0	0	0	0	0	0	0
OTU5080	k__Bacteria	No	No	No	No	0	0	0	0	0	0	0	0	0	0	0	0	0	0	0	0	0	0	0	0	0	0	0	0	0	0	0	0	0	0	0	0	0	0	0	0	0	0	0	0	0	0	0	1
OTU9785	k__Bacteria	No	No	No	No	0	0	0	0	0	1	0.5	0	0	0	0	0	0	0	0	0	0	0	0	0	0	0	0	0	0	0	0	0	0	0	0	0	0	0	0	0	0	0	0	0	0	0	0	0
OTU13962	k__Bacteria	No	No	No	No	0	0	0	0	0	0	0	0	1	0.5	1	0	0.5	0	0	0	0	0	0	0	0	0	0	0	0	0	0	0	0	0	0	0	0	0	0	0	0	0	0	0	0	0	0	0
OTU8903	k__Bacteria	No	No	No	No	0	0	0	0	0	0	0	0	0	0	0	0	0	0	0	0	0	0	0	0	0	0	0	0	0	0	0	0	0	0	0	0	0	0	0	0	0	0	0	0	0	0	0	0
OTU12266	k__Bacteria	No	No	No	No	0	0	0	0	1	0	0.5	0	0	0	0	0	0	0	0	0	0	0	0	0	0	0	0	0	0	0	0	0	0	0	0	0	0	0	0	0	0	0	0	0	0	0	0	0
OTU12063	k__Bacteria	No	No	No	No	0	0	0	0	0	0	0	0	0	0	0	0	0	0	0	0	0	1	0	0.5	0	0	0	0	0	0	0	0	0	0	0	0	0	0	0	0	0	0	0	0	0	0	0	0
OTU9110	k__Bacteria	No	No	No	No	0	0	0	0	0	0	0	0	0	0	0	0	0	0	0	0	0	0	0	0	0	0	0	0	0	0	0	0	0	0	0	0	0	0	0	0	0	0	0	0	0	0	0	0
OTU5334	k__Bacteria	No	No	No	No	0	0	0	0	0	0	0	0	0	0	0	0	0	0	0	0	0	0	0	0	0	0	0	0	0	0	0	0	0	0	0	0	0	0	0	0	0	0	0	0	0	0	1	0
OTU10458	k__Bacteria	No	No	No	No	0	0	0	0	0	0	0	0	0	0	0	0	0	0	0	0	0	0	0	0	0	0	0	0	0	0	0	0	0	0	0	0	0	0	0	0	0	0	0	0	0	0	0	0
OTU10235	k__Bacteria	No	No	No	No	0	0	0	0	0	0	0	0	0	0	0	0	0	0	0	0	0	0	0	0	0	0	0	0	0	0	0	0	0	0	0	0	0	0	0	0	0	1	0.5	0	0	0	0	0
OTU11530	k__Bacteria	No	No	No	No	0	0	0	0	0	0	0	0	0	0	0	0	0	0	0	0	0	0	1	0.5	0	0	0	0	0	0	0	0	0	0	0	0	0	0	0	0	0	0	0	0	0	0	0	0
OTU14754	k__Bacteria	No	No	No	No	0	0	0	0	0	0	0	0	0	0	0	0	0	0	0	0	0	0	0	0	0	0	0	2	0	1	0	0	0	0	0	0	0	0	0	0	0	0	0	0	0	0	0	0
OTU8532	k__Bacteria	No	No	No	No	0	0	0	0	0	0	0	0	0	0	0	0	0	0	0	0	0	0	0	0	0	0	0	0	0	0	0	0	0	0	0	0	0	0	0	0	0	0	0	0	0	0	0	0
OTU14861	k__Bacteria	No	No	No	No	0	0	0	0	0	0	0	0	0	0	0	0	0	0	0	0	0	0	0	0	0	0	0	0	0	0	0	0	0	0	0	0	0	0	0	0	0	0	0	0	0	0	0	0
OTU14152	k__Bacteria	No	No	No	No	0	0	0	0	0	0	0	0	0	0	0	0	0	0	0	0	0	0	0	0	0	0	0	0	0	0	0	0	0	1	0	0.5	0	0	0	0	0	0	0	0	0	0	0	0
OTU14926	k__Bacteria	No	No	No	No	0	0	0	0	0	0	0	0	0	0	0	0	0	0	0	0	0	0	0	0	0	0	0	0	0	0	0	0	0	0	0	0	0	0	0	0	0	0	0	0	0	0	0	0
OTU14414	k__Bacteria	No	No	No	No	0	0	0	0	2	0	1	0	0	0	0	0	0	0	0	0	0	0	0	0	0	0	0	0	0	0	0	0	0	0	0	0	0	0	0	0	0	0	0	0	0	0	0	0
OTU13770	k__Bacteria	No	No	No	No	0	0	0	0	0	2	1	0	0	0	0	0	0	0	0	0	0	0	0	0	0	0	0	0	0	0	0	0	0	0	0	0	0	0	0	0	0	0	0	0	0	0	0	0
OTU6170	k__Bacteria	No	No	No	No	0	0	0	0	0	0	0	0	0	0	0	0	0	0	0	0	0	0	0	0	0	0	0	0	0	0	0	0	0	0	0	0	0	0	0	0	0	0	0	0	0	0	0	0
OTU9895	k__Bacteria	No	No	No	No	0	0	0	0	0	0	0	0	0	0	0	0	0	0	0	0	0	0	0	0	0	0	0	0	0	0	0	0	0	0	0	0	0	0	0	0	0	0	0	0	0	0	0	0
OTU3683	k__Bacteria	No	No	No	No	0	0	0	0	0	0	0	1	0	0.5	0	0	0	0	0	0	0	0	0	0	0	0	0	0	0	0	0	0	0	0	0	0	0	0	0	0	0	0	0	0	0	0	0	0
OTU10922	k__Bacteria	No	No	No	No	0	0	0	0	0	0	0	0	0	0	0	0	0	0	0	0	0	0	0	0	0	0	0	0	0	0	0	0	0	0	0	0	0	0	0	0	0	0	0	0	0	0	0	1
OTU9635	k__Bacteria	No	No	No	No	0	0	0	0	0	0	0	0	0	0	0	0	0	0	0	0	0	0	0	0	0	0	0	0	0	0	0	0	0	0	0	0	0	0	0	0	0	0	0	0	0	0	0	0
OTU12721	k__Bacteria	No	No	No	No	0	0	0	0	0	0	0	0	0	0	0	0	0	0	0	0	0	0	1	0.5	0	0	0	0	0	0	0	0	0	0	0	0	0	0	0	0	0	0	0	0	0	0	0	0
OTU14631	k__Bacteria	No	No	No	No	0	0	0	0	0	0	0	0	0	0	0	0	0	0	0	0	0	0	0	0	0	0	0	0	0	0	0	0	0	0	0	0	0	0	0	0	0	0	0	0	0	0	0	0
OTU10461	k__Bacteria	No	No	No	No	0	0	0	0	0	0	0	0	0	0	0	0	0	0	0	0	0	0	0	0	0	0	0	0	0	0	0	0	0	0	0	0	0	0	0	0	0	0	0	0	0	0	0	0
OTU10350	k__Bacteria	No	No	No	No	0	0	0	0	0	0	0	0	0	0	0	0	0	0	0	0	0	0	0	0	0	0	0	0	0	0	0	0	0	0	0	0	0	0	0	0	0	0	0	0	0	0	0	0
OTU7519	k__Bacteria	No	No	No	No	0	0	0	0	0	0	0	0	0	0	0	0	0	0	0	0	0	0	0	0	1	0	0.5	0	0	0	0	0	0	0	0	0	0	0	0	0	0	0	0	0	0	0	0	0
OTU12239	k__Bacteria	No	No	No	No	0	0	0	0	0	0	0	0	0	0	0	0	0	0	0	0	0	0	0	0	0	0	0	0	0	0	0	0	0	0	0	0	0	0	0	0	0	0	0	1	0	0.5	0	0
OTU3146	k__Bacteria	No	No	No	No	0	0	0	0	0	0	0	0	0	0	0	0	0	0	0	0	0	0	0	0	0	0	0	0	1	0.5	0	0	0	0	0	0	0	0	0	0	0	0	0	0	0	0	0	0
OTU7037	k__Bacteria	No	No	No	No	0	1	0	0.5	0	0	0	0	0	0	0	0	0	0	0	0	0	0	0	0	0	0	0	0	0	0	0	0	0	0	0	0	0	0	0	0	0	0	0	0	0	0	0	0
OTU7981	k__Bacteria	No	No	No	No	0	0	0	0	0	0	0	0	0	0	0	0	0	0	0	0	0	0	1	0.5	0	0	0	0	0	0	0	0	0	0	0	0	0	0	0	0	0	0	0	0	0	0	0	0
OTU15129	k__Bacteria	No	No	No	No	0	0	0	0	0	0	0	0	0	0	0	0	0	0	0	0	0	0	0	0	0	0	0	0	0	0	1	0	0.5	0	0	0	0	0	0	0	0	0	0	0	0	0	0	0
OTU8406	k__Bacteria	No	No	No	No	0	0	0	0	0	0	0	0	0	0	0	1	0.5	0	0	0	0	0	0	0	0	0	0	0	0	0	0	0	0	0	0	0	0	0	0	0	0	0	0	0	0	0	0	0
OTU4096	k__Bacteria	No	No	No	No	0	0	0	0	0	0	0	0	1	0.5	0	0	0	0	0	0	0	0	0	0	0	0	0	0	0	0	0	0	0	0	0	0	0	0	0	0	0	0	0	0	0	0	0	0
OTU13946	k__Bacteria	No	No	No	No	0	0	0	0	0	0	0	0	0	0	0	0	0	0	0	0	0	0	0	0	0	0	0	0	0	0	0	0	0	0	0	0	0	0	0	0	0	0	0	0	0	0	0	1
OTU8858	k__Bacteria	No	No	No	No	0	0	0	0	0	0	0	0	0	0	0	1	0.5	0	0	0	0	0	0	0	0	0	0	0	0	0	0	0	0	0	0	0	0	0	0	0	0	0	0	0	0	0	0	0
OTU13586	k__Bacteria	No	No	No	No	0	0	1	0.5	0	0	0	0	0	0	0	0	0	0	0	0	0	0	0	0	0	0	0	0	0	0	0	0	0	0	0	0	0	0	0	0	0	0	0	0	0	0	0	0
OTU7727	k__Bacteria	No	No	No	No	0	0	0	0	0	0	0	0	0	0	0	0	0	0	0	0	0	0	0	0	0	0	0	1	0	0.5	0	0	0	0	0	0	0	0	0	0	0	0	0	0	0	0	0	0
OTU7094	k__Bacteria	No	No	No	No	0	0	0	0	0	0	0	0	0	0	0	0	0	0	0	1	0.5	0	0	0	0	0	0	0	0	0	0	0	0	0	0	0	0	0	0	0	0	0	0	0	0	0	0	0
OTU11309	k__Bacteria	No	No	No	No	0	0	0	0	0	0	0	0	0	0	0	0	0	0	0	0	0	0	0	0	0	0	0	0	0	0	0	0	0	1	0	0.5	0	0	0	0	0	0	0	0	0	0	0	0
OTU7375	k__Bacteria	No	No	No	No	0	0	0	0	0	0	0	0	0	0	0	0	0	0	0	0	0	0	0	0	0	0	0	0	0	0	0	0	0	0	0	0	0	0	0	0	0	0	0	0	0	0	1	0
OTU4533	k__Bacteria	No	No	No	No	1	0	0	0	0	0	0	0	0	0	0	0	0	0	0	0	0	0	0	0	0	0	0	0	0	0	0	0	0	0	0	0	0	0	0	0	0	0	0	0	0	0	0	0
OTU14962	k__Bacteria	No	No	No	No	0	0	0	0	0	0	0	0	0	0	0	0	0	0	0	0	0	0	0	0	0	0	0	0	0	0	1	0	0.5	0	0	0	0	0	0	0	0	0	0	0	0	0	0	0
OTU7862	k__Bacteria	No	No	No	No	0	0	0	0	0	0	0	0	0	0	0	0	0	0	0	0	0	0	0	0	0	0	0	0	0	0	0	0	0	0	0	0	0	0	0	0	0	0	0	0	0	0	1	0
OTU7816	k__Bacteria	No	No	No	No	0	0	0	0	0	0	0	0	0	0	0	0	0	0	0	0	0	0	0	0	0	0	0	0	0	0	0	0	0	0	0	0	0	0	0	0	0	0	0	0	0	0	0	0
OTU8512	k__Bacteria	No	No	No	No	0	0	0	0	0	0	0	0	0	0	0	0	0	0	0	0	0	0	0	0	0	0	0	1	0	0.5	0	0	0	0	0	0	0	0	0	0	0	0	0	0	0	0	0	0
OTU6301	k__Bacteria	No	No	No	No	0	0	0	0	0	0	0	0	0	0	0	0	0	0	0	0	0	0	0	0	0	0	0	0	0	0	1	0	0.5	0	0	0	0	0	0	0	0	0	0	0	0	0	0	0
OTU5688	k__Bacteria	No	No	No	No	0	0	0	0	0	0	0	0	0	0	0	0	0	0	0	0	0	0	0	0	0	0	0	0	0	0	0	0	0	0	0	0	0	0	0	0	0	0	0	0	0	0	0	0
OTU9999	k__Bacteria	No	No	No	No	0	0	0	0	0	0	0	0	0	0	0	0	0	0	1	0	0.5	0	0	0	0	0	0	0	0	0	0	0	0	0	0	0	0	0	0	0	0	0	0	0	0	0	0	0
OTU14851	k__Bacteria	No	No	No	No	0	0	0	0	0	0	0	0	0	0	0	0	0	0	0	0	0	0	0	0	0	0	0	0	0	0	0	0	0	0	0	0	0	0	0	0	0	0	0	0	0	0	0	0
OTU6921	k__Bacteria	No	No	No	No	0	0	0	0	0	0	0	0	0	0	0	0	0	0	0	0	0	0	0	0	0	0	0	0	0	0	0	1	0.5	0	0	0	0	0	0	0	0	0	0	0	0	0	0	0
OTU3400	k__Bacteria	No	No	No	No	0	0	0	0	0	0	0	0	0	0	0	1	0.5	0	0	0	0	0	0	0	0	0	0	0	0	0	0	0	0	0	0	0	0	0	0	0	0	0	0	0	0	0	0	0
OTU9462	k__Bacteria	No	No	No	No	0	0	0	0	1	0	0.5	0	0	0	0	0	0	0	0	0	0	0	0	0	0	0	0	0	0	0	0	0	0	0	0	0	0	0	0	0	0	0	0	0	0	0	0	0
OTU8233	k__Bacteria	No	No	No	No	0	0	0	0	0	0	0	0	0	0	0	0	0	0	0	0	0	0	0	0	0	0	0	0	0	0	0	0	0	0	0	0	0	0	1	0.5	0	0	0	0	0	0	0	0
OTU7685	k__Bacteria	No	No	No	No	0	0	0	0	0	0	0	0	0	0	0	0	0	0	0	0	0	0	0	0	0	0	0	0	0	0	0	0	0	0	0	0	0	0	0	0	0	0	0	0	0	0	0	1
OTU14787	k__Bacteria	No	No	No	No	0	0	0	0	0	1	0.5	0	0	0	0	0	0	0	0	0	0	0	0	0	0	0	0	0	0	0	0	0	0	0	0	0	0	0	0	0	0	0	0	0	0	0	0	0
OTU7295	k__Bacteria	No	No	No	No	0	0	0	0	0	0	0	0	0	0	0	0	0	0	0	0	0	0	0	0	0	0	0	0	0	0	0	0	0	0	0	0	1	0	0	0	0	0	0	0	0	0	0	0
OTU13639	k__Bacteria	No	No	No	No	0	0	0	0	0	0	0	0	0	0	0	0	0	0	0	0	0	0	0	0	0	0	0	0	0	0	0	0	0	0	0	0	0	0	1	0.5	0	0	0	0	0	0	0	0
OTU14392	k__Bacteria	No	No	No	No	0	0	0	0	0	0	0	0	0	0	0	0	0	0	0	0	0	0	0	0	0	0	0	0	0	0	0	0	0	0	0	0	0	1	0	0.5	0	0	0	0	0	0	0	0
OTU10367	k__Bacteria	No	No	No	No	0	0	0	0	0	0	0	0	0	0	0	0	0	0	0	0	0	0	0	0	0	0	0	0	0	0	0	0	0	0	0	0	0	0	0	0	0	0	0	0	0	0	0	0
OTU13863	k__Bacteria	No	No	No	No	0	0	0	0	0	0	0	0	0	0	0	0	0	0	0	0	0	0	0	0	0	0	0	0	0	0	0	0	0	0	0	0	0	0	0	0	0	0	0	0	0	0	0	1
OTU6031	k__Bacteria	No	No	No	No	0	0	0	0	0	0	0	0	0	0	0	0	0	0	0	0	0	0	0	0	0	0	0	0	0	0	0	0	0	1	0	0.5	0	0	0	0	0	0	0	0	0	0	0	0
OTU6027	k__Bacteria	No	No	No	No	0	0	0	0	0	0	0	0	0	0	0	0	0	0	0	0	0	0	0	0	0	0	0	0	0	0	0	0	0	0	0	0	1	0	0	0	0	0	0	0	0	0	0	0
OTU7421	k__Bacteria	No	No	No	No	0	0	0	0	0	0	0	0	0	0	0	0	0	0	0	0	0	0	0	0	0	0	0	0	0	0	0	0	0	0	0	0	0	1	0	0.5	0	0	0	0	0	0	0	0
OTU12998	k__Bacteria	No	No	No	No	0	0	0	0	0	0	0	0	0	0	0	0	0	0	0	0	0	0	0	0	0	0	0	0	0	0	0	0	0	0	0	0	0	0	0	0	0	0	0	0	0	0	0	0
OTU6078	k__Bacteria	No	No	No	No	0	0	0	0	0	0	0	0	0	0	0	0	0	0	0	0	0	0	0	0	0	0	0	0	0	0	1	0	0.5	0	0	0	0	0	0	0	0	0	0	0	0	0	0	0
OTU6878	k__Bacteria	No	No	No	No	0	0	0	0	0	0	0	0	0	0	0	0	0	0	0	0	0	0	0	0	0	0	0	0	0	0	0	0	0	0	0	0	0	0	1	0.5	0	0	0	0	0	0	0	0
OTU3369	k__Bacteria	No	No	No	No	0	0	0	0	0	0	0	0	0	0	0	0	0	0	0	0	0	0	1	0.5	0	0	0	0	0	0	0	0	0	0	0	0	0	0	0	0	0	0	0	0	0	0	0	0
OTU8899	k__Bacteria	No	No	No	No	0	0	0	0	0	0	0	0	0	0	0	0	0	0	0	0	0	0	0	0	0	0	0	0	0	0	0	0	0	0	0	0	0	0	0	0	0	0	0	0	0	0	0	1
OTU14142	k__Bacteria	No	No	No	No	0	0	0	0	0	0	0	0	0	0	0	0	0	0	0	0	0	0	0	0	0	0	0	0	0	0	0	0	0	0	1	0.5	0	0	0	0	0	0	0	0	0	0	0	0
OTU6722	k__Bacteria	No	No	No	No	0	0	0	0	0	0	0	0	0	0	0	1	0.5	0	0	0	0	0	0	0	0	0	0	0	0	0	0	0	0	0	0	0	0	0	0	0	0	0	0	0	0	0	0	0
OTU12983	k__Bacteria	No	No	No	No	0	0	0	0	0	0	0	0	0	0	0	0	0	0	0	0	0	0	0	0	0	0	0	0	1	0.5	0	0	0	0	0	0	0	0	0	0	0	0	0	0	0	0	0	0
OTU9649	k__Bacteria	No	No	No	No	1	0	0	0	0	0	0	0	0	0	0	0	0	0	0	0	0	0	0	0	0	0	0	0	0	0	0	0	0	0	0	0	0	0	0	0	0	0	0	0	0	0	0	0
OTU10006	k__Bacteria	No	No	No	No	0	0	0	0	0	0	0	0	0	0	1	0	0.5	0	0	0	0	0	0	0	0	0	0	0	0	0	0	0	0	0	0	0	0	0	0	0	0	0	0	0	0	0	0	0
OTU3568	k__Bacteria	No	No	No	No	0	0	0	0	0	0	0	0	0	0	0	0	0	0	0	0	0	0	0	0	0	0	0	0	0	0	0	0	0	0	1	0.5	0	0	0	0	0	0	0	0	0	0	0	0
OTU14120	k__Bacteria	No	No	No	No	0	1	0	0.5	0	0	0	0	0	0	0	0	0	0	0	0	0	0	0	0	0	0	0	0	0	0	0	0	0	0	0	0	0	0	0	0	0	0	0	0	0	0	0	0
OTU7694	k__Bacteria	No	No	No	No	0	0	0	0	0	0	0	0	0	0	0	0	0	0	0	0	0	0	0	0	0	0	0	0	0	0	0	0	0	0	0	0	1	0	0	0	0	0	0	0	0	0	0	0
OTU5054	k__Bacteria	No	No	No	No	0	0	0	0	0	0	0	0	0	0	0	0	0	0	0	0	0	0	0	0	0	0	0	0	1	0.5	0	0	0	0	0	0	0	0	0	0	0	0	0	0	0	0	0	0
OTU4515	k__Bacteria	No	No	No	No	0	0	0	0	0	0	0	0	0	0	0	0	0	0	1	0	0.5	0	0	0	0	0	0	0	0	0	0	0	0	0	0	0	0	0	0	0	0	0	0	0	0	0	0	0
OTU4803	k__Bacteria	No	No	No	No	0	0	0	0	0	0	0	0	0	0	0	0	0	1	0	0	0	0	0	0	0	0	0	0	0	0	0	0	0	0	0	0	0	0	0	0	0	0	0	0	0	0	0	0
OTU11522	k__Bacteria	No	No	No	No	0	0	0	0	0	0	0	0	0	0	0	0	0	1	0	0	0	0	0	0	0	0	0	0	0	0	0	0	0	0	0	0	0	0	0	0	0	0	0	0	0	0	0	0
[truncated: 8,055 more rows]
[truncated: 7 more columns]

## Sheet: S6
Supplementary Table 6: Correlations between Microbial Community Composition and Metadata via one-way PERMANOVA (for categorical variables) and Mantel tests (for continuous variables)
[truncated: 20 more rows]

[truncated: 10 more sheets: S7, S8, S9, S10, S11, S12, S13, S14, S15, S16]
